# Supplementary material for: The Tudor Domain-Containing Protein, Kotsubu (CG9925), Localizes to the Nuage and Functions in piRNA Biogenesis in D. melanogaster
Source: Front Mol Biosci. 2022 Mar 29;9:818302. doi: 10.3389/fmolb.2022.818302 (PMC9002060; doi:10.3389/fmolb.2022.818302)
Supplement: Supplementary file 1 [file Table2.XLSX]

## Sheet: ovary_cluster
Supplementary Table 2
piRNA reads were mapped on piRNA clusters
cluster_name	control KO_TM6 (CPM)	mutant Df_KO (CPM)
42AB	51959	43025
flam	32209	26145
20A	12435	9685
38C-2	3513	1995
38C-1	723	662
38C-3	1486	783
AT-ChX	629	578
Su(Ste)	118	171

## Sheet: testis_cluster
Supplementary Table 2
piRNA reads were mapped on piRNA clusters
cluster_name	control KO_TM6 (CPM)	mutant Df_KO (CPM)
Su(Ste)	20506.2	9807.84
AT-ChX	16231.9	9953.6
42AB	13510.4	8290.94
flam	10345.4	7369.08
38C-2	5615.17	3292.35
20A	2612.08	1104.15
38C-3	1906.51	975.336
38C-1	1755.63	1065.94

## Sheet: ovary_TE
Supplementary Table 2
piRNA reads were mapped on the canonical transposons
TE_name	control KO_TM6 (CPM)	mutant Df_KO (CPM)
F-element	9934.12	5594.6
roo	7466.24	5431.42
R1A1-element	5641.95	7392.8
Rt1b	4778.25	5827.54
Max-element	5088.59	4998.23
Doc	6081.89	3647.29
297	5079.47	3257.62
GATE	4163.27	4751.76
Cr1a	4267.28	3273.13
Rt1a	2654.2	3277.08
invader6	3734.87	1797.19
412	2559.05	2794.66
Stalker	3048.71	2169.22
Stalker4	2856.93	2010.77
blood	2263.87	2152.82
mdg1	2291.4	1976.28
gypsy12	2657.11	1558.36
Circe	2284	1726.05
opus	2278.6	1676.42
X-element	1416.1	1731.26
baggins	1469.38	1513.3
springer	1870.09	1019.85
TART-A	2083.72	780.298
TAHRE	1862.56	952.071
HeT-A	1639.99	1101.9
gtwin	1566.11	1115.56
Idefix	1399.73	874.994
rover	1162.58	1079.28
1360	1218.2	992.059
Quasimodo	1116.69	1015.2
Tabor	904.898	1146.42
G-element	1188.14	861.014
copia	1338.68	705.257
Q-element	1030.24	973.781
gypsy6	1057.95	927.723
gypsy4	1172.36	812.854
jockey	1016.09	958.033
HMS-Beagle	805.364	1142.91
Doc3-element	981.982	868.181
HMS-Beagle2	726.929	1116.7
3S18	920.399	832.638
Burdock	1153.94	579.554
G6	951.405	741.637
gypsy2	680.246	910.981
diver2	706.714	803.034
TART-C	702.798	794.186
Stalker2	647.718	771.287
gypsy5	588.992	821.93
gypsy10	738.46	662.687
invader4	890.427	485.487
I-element	856.042	509.933
aurora-element	656.212	670.941
mdg3	834.628	484.814
17.6	679.932	624.451
gypsy	690.48	533.234
Doc2-element	681.251	522.211
flea	547.258	615.243
BS	478.408	657.336
Bari1	835.382	297.491
rooA	466.438	607.5
invader1	562.879	458.881
diver	536.437	483.429
gypsy3	467.846	548.776
1731	430.261	584.115
gypsy8	390.649	576.346
invader3	487.451	470.057
micropia	316.748	633.024
Ivk	519.826	347.508
G2	544.454	305.696
Xanthias	472.473	339.95
Juan	617.51	160.45
TART-B	583.162	172.393
McClintock	508.478	246.548
accord	436.287	299.621
hobo	362.749	361.143
INE-1	481.455	239.717
NOF	301.177	374.737
S-element	419.012	244.84
transib2	451.399	186.16
invader2	354.965	262.709
accord2	278.383	299.963
Dm88	305.635	216.479
ZAM	283.336	235.483
R2-element	263.02	158.453
G4	287.265	86.056
Osvaldo	152.489	171.275
BS3	150.144	170.143
G5	189.395	113.781
Transpac	163.841	116.541
gypsy7	151.08	106.365
pogo	170.628	82.8782
Rt1c	44.5502	208.479
Porto1	149.769	92.0427
jockey2	140.547	84.807
Helena	122.62	76.9523
hopper2	101.512	42.092
Tc1-2	101.392	31.0034
hopper	56.1698	61.3182
Stalker3	62.8092	47.7056
looper1	85.0631	19.2799
G5A	53.9791	46.8642
G3	26.737	25.6178
Doc4-element	25.5698	24.2937
transib1	35.5005	11.5732
Tirant	21.582	23.1814
Fw2	25.5616	16.3954
gypsy9	19.6367	16.6726
Fw3	16.5306	9.18129
R1-2	11.0421	13.2217
gypsy11	11.3053	9.52432
FB	9.93737	9.85946
HB	10.3683	6.06072
Tc1	8.43478	6.11684
Tc3	7.07714	6.43993
S2	7.18545	5.3754
transib3	7.20255	4.67914
invader5	5.80768	2.81177
transib4	3.84296	3.38754
Tom1	4.78485	2.19686
mariner2	4.4322	2.48831
frogger	2.52145	2.83737
G7	1.41957	2.37533
Helitron	0.416124	0.139327
Bari2	0.302877	0.215391
BS4	0.264685	0.19016
P-element	0.0283117	0

## Sheet: testis_TE
Supplementary Table 2
piRNA reads were mapped on the canonical transposons
TE_name	control KO_TM6 (CPM)	mutant Df_KO (CPM)
1360	5567.39	2807.3
baggins	5211.63	3734.62
F-element	4217.52	1254.86
copia	3115.1	2070.92
invader6	3136.3	2104.95
opus	2602.68	1657.71
roo	2566.5	958.394
R1A1-element	2325.42	1726.72
Doc	1501.89	1698.11
invader3	1472.3	683.384
aurora-element	1386.9	1040.74
Idefix	1026.28	352.633
G2	930.439	495.548
diver2	860.026	525.523
invader1	653.65	368.942
Stalker4	646.18	316.424
GATE	622.431	541.359
Dm88	619.112	476.641
Stalker	608.201	306.957
gypsy12	591.526	349.226
mdg1	590.907	942.459
Cr1a	578.594	464.345
Rt1b	566.014	461.122
mdg3	511.319	507.052
X-element	499.256	438.936
Circe	491.17	268.635
flea	483.648	316.558
TART-A	477.093	338.415
297	447.899	156.704
G-element	437.779	222.313
transib2	402.755	193.801
invader4	388.626	178.486
HMS-Beagle	384.955	155.041
412	376.316	285.478
Quasimodo	374.477	203.047
invader2	371.239	204.148
micropia	352.682	363.631
Stalker2	320.757	238.861
17.6	320.173	225.918
Xanthias	297.164	215.223
gtwin	292.362	125.635
hopper2	290.809	125.207
pogo	274.937	154.589
Max-element	270.885	316.712
1731	257.002	274.265
gypsy4	229.881	153.15
HMS-Beagle2	191.238	289.503
BS	188.615	167.901
Doc2-element	177.794	113.834
Doc3-element	174.146	93.4482
springer	171.865	218.754
Rt1a	171.469	150.513
INE-1	171.398	54.2959
Q-element	162.912	114.806
3S18	162.822	261.866
gypsy10	143.159	138.326
Tabor	142.835	222.355
blood	135.165	232.081
diver	132.896	159.153
rover	126.235	77.9846
accord	124.384	15.1328
hobo	119.816	46.085
S-element	113.157	63.6127
Bari1	112.121	74.6307
gypsy	108.39	83.6716
gypsy5	102.216	149.932
TART-C	100.26	79.8067
gypsy6	88.1413	103.309
gypsy2	79.8341	118.44
gypsy7	77.0689	301.217
TART-B	75.931	28.8309
rooA	63.9151	39.5013
ZAM	59.5478	42.9041
hopper	58.1684	38.637
Helena	45.3437	35.7734
G6	43.3764	175.746
HeT-A	41.7471	32.1511
gypsy3	39.7203	93.2415
Juan	38.4761	2.81526
Porto1	35.5029	5.04772
Ivk	26.8312	12.3398
jockey	26.3219	28.3848
McClintock	24.0228	7.11244
Tc1-2	23.825	4.84411
G5	20.9888	14.0404
FB	20.6025	21.1398
G4	20.5736	2.19871
jockey2	19.1141	27.3552
Tirant	18.9359	29.7601
TAHRE	18.9044	15.8725
BS3	18.0113	6.69634
accord2	17.8303	5.26068
Stalker3	13.1122	10.4341
gypsy8	11.4209	6.74155
I-element	9.28414	1.86835
Transpac	7.64612	10.6445
G5A	6.61808	7.38614
Osvaldo	5.18786	3.76684
G3	4.57073	4.01823
Burdock	3.63553	3.07342
Rt1c	3.62867	3.0142
Tc3	2.62742	2.88745
R1-2	2.36356	1.40763
R2-element	2.18567	3.13054
gypsy11	2.09627	2.1556
transib4	2.0053	1.26687
Fw2	1.92524	1.73693
mariner2	1.91838	0.786403
Doc4-element	1.81776	1.86835
transib1	1.75421	1.01443
invader5	1.54704	1.15519
Fw3	1.43614	0.990013
gypsy9	1.16636	1.26687
looper1	1.02617	2.24391
S2	0.976328	0.446703
transib3	0.894707	0.71316
Tc1	0.784736	0.485135
HB	0.734892	0.30594
Tom1	0.623989	0.335028
frogger	0.459814	0.359442
NOF	0.403116	1.15052
G7	0.242368	0.0872612
P-element	0.099689	0.30594
Bari2	0.0747667	0.0825888
BS4	0.0713397	0.0290871
Helitron	0	0
