# Supplementary material for: The Tudor Domain-Containing Protein, Kotsubu (CG9925), Localizes to the Nuage and Functions in piRNA Biogenesis in D. melanogaster
Source: Front Mol Biosci. 2022 Mar 29;9:818302. doi: 10.3389/fmolb.2022.818302 (PMC9002060; doi:10.3389/fmolb.2022.818302)
Supplement: Supplementary file 2 [file Table3.XLSX]

## Sheet: TE-Female
gene_id	baseMean	log2FoldChange	lfcSE	stat	pvalue	padj	gene_id
springer	8130.12	-2.92675	0.270534	-10.8184	2.82e-27	2.7e-25	springer
gypsy	594.418	-4.3659	0.42443	-10.2865	8.11e-25	3.89e-23	gypsy
Tirant	1891.19	14.2451	1.47535	9.65539	4.66e-22	1.49e-20	Tirant
HMS-Beagle	335.203	-2.07771	0.365215	-5.689	1.28e-08	3.07e-07	HMS-Beagle
Doc3-element	122.458	2.55022	0.473478	5.38615	7.2e-08	1.38e-06	Doc3-element
gtwin	66.7957	3.26005	0.629474	5.17901	2.23e-07	3.57e-06	gtwin
rover	150.536	2.04258	0.4306	4.74356	2.1e-06	2.52e-05	rover
Tc1-2	88.7743	2.68482	0.56281	4.77038	1.84e-06	2.52e-05	Tc1-2
Burdock	145.227	1.97595	0.443325	4.45712	8.31e-06	8.86e-05	Burdock
pogo	150.19	1.77942	0.417695	4.2601	2.04e-05	0.00019616	pogo
invader3	63.4389	2.48818	0.608292	4.09044	4.31e-05	0.000375759	invader3
invader1	79.7373	-1.84381	0.558586	-3.30085	0.000963931	0.00771145	invader1
gypsy3	16.5842	3.87391	1.21081	3.19943	0.001377	0.0101686	gypsy3
TART-B	869.609	-0.921078	0.30288	-3.04107	0.00235739	0.016165	TART-B
mariner2	42.8587	-2.11531	0.700839	-3.01825	0.00254238	0.0162713	mariner2
Doc	872.542	-0.940064	0.334064	-2.81403	0.00489251	0.0293551	Doc
HeT-A	218.724	1.04488	0.376807	2.77297	0.00555475	0.031368	HeT-A
1731	203.121	-1.05457	0.411592	-2.56217	0.010402	0.0554773	1731
TART-A	960.869	-0.763299	0.302115	-2.52652	0.01152	0.0582063	TART-A
copia	5887.32	-0.620453	0.25312	-2.45122	0.0142373	0.065211	copia
FB	48.5347	-1.64277	0.674999	-2.43373	0.0149442	0.065211	FB
McClintock	22.042	2.29274	0.939954	2.4392	0.0147197	0.065211	McClintock
Porto1	13.3869	2.91511	1.24028	2.35037	0.0187549	0.0782814	Porto1
Rt1b	113.957	-1.13234	0.504659	-2.24377	0.0248474	0.0993896	Rt1b
gypsy4	49.0142	1.41825	0.648284	2.18769	0.0286919	0.110177	gypsy4
ZAM	11.8757	2.71929	1.28077	2.12316	0.0337401	0.124579	ZAM
gypsy12	134.718	-0.981567	0.468492	-2.09516	0.0361566	0.128557	gypsy12
Rt1a	30.6919	1.84988	0.960795	1.92537	0.0541834	0.185772	Rt1a
micropia	22.2888	1.93335	1.02612	1.88414	0.0595459	0.197117	micropia
invader2	52.748	1.28561	0.714683	1.79885	0.0720428	0.230537	invader2
F-element	257.012	-0.63551	0.408514	-1.55566	0.119789	0.370958	F-element
S-element	80.3533	-0.810855	0.546499	-1.48373	0.137881	0.408599	S-element
looper1	8.65956	2.12344	1.4405	1.4741	0.140456	0.408599	looper1
I-element	41.4851	0.938156	0.670877	1.3984	0.161992	0.45739	I-element
flea	472.274	-0.427658	0.32117	-1.33156	0.183004	0.48801	flea
blood	428.502	-0.418534	0.312518	-1.33923	0.180495	0.48801	blood
Cr1a	53.109	0.89739	0.701591	1.27908	0.20087	0.509494	Cr1a
transib2	9.17346	1.73377	1.35791	1.2768	0.201675	0.509494	transib2
HMS-Beagle2	54.1378	-0.742956	0.596498	-1.24553	0.212937	0.524153	HMS-Beagle2
G-element	8.71181	1.63587	1.38547	1.18073	0.23771	0.570503	G-element
TAHRE	57.2175	0.682115	0.603768	1.12976	0.258576	0.605446	TAHRE
invader4	19.7066	-1.15901	1.07773	-1.07541	0.28219	0.645006	invader4
Stalker	40.8871	-0.713068	0.675249	-1.05601	0.290965	0.649597	Stalker
G4	37.5447	0.733846	0.712731	1.02963	0.303186	0.661497	G4
roo	468.621	-0.319136	0.333158	-0.957911	0.338108	0.721297	roo
3S18	1534.05	0.280928	0.317714	0.884216	0.37658	0.780879	3S18
jockey2	9.41796	-1.20714	1.38172	-0.873656	0.382305	0.780879	jockey2
BS	17.5244	0.854423	0.995652	0.858154	0.390807	0.781615	BS
R1A1-element	56.053	-0.53248	0.645113	-0.825406	0.409141	0.785551	R1A1-element
X-element	17.4523	0.846184	1.01844	0.830865	0.40605	0.785551	X-element
Bari1	8.62505	1.29398	1.60764	0.804894	0.420881	0.792247	Bari1
Tabor	12.5351	-0.952348	1.24621	-0.764192	0.444753	0.811385	Tabor
Ivk	14.6654	0.820506	1.08127	0.758834	0.447952	0.811385	Ivk
Idefix	35.898	0.531992	0.766272	0.694259	0.48752	0.84056	Idefix
412	1799.23	0.169365	0.290169	0.583676	0.559438	0.84056	412
aurora-element	12.093	0.88876	1.53648	0.578439	0.562968	0.84056	aurora-element
jockey	167.039	0.267527	0.395847	0.675834	0.499146	0.84056	jockey
Circe	8.88319	0.79811	1.36779	0.583503	0.559555	0.84056	Circe
Quasimodo	149.039	0.281364	0.430396	0.653732	0.513285	0.84056	Quasimodo
accord	26.5411	0.475427	0.835057	0.569335	0.569129	0.84056	accord
1360	242.079	-0.215477	0.36574	-0.589153	0.555759	0.84056	1360
transib3	25.5888	0.526882	0.837818	0.628874	0.529432	0.84056	transib3
transib4	9.10573	-0.813481	1.32778	-0.612661	0.540101	0.84056	transib4
Juan	42.8658	0.425266	0.690028	0.616302	0.537695	0.84056	Juan
gypsy10	26.3719	-0.516009	0.85276	-0.605105	0.545109	0.84056	gypsy10
17.6	122.818	-0.184436	0.456948	-0.403625	0.686488	0.847794	17.6
hobo	40.3329	0.368129	0.708337	0.51971	0.603266	0.847794	hobo
mdg3	76.1568	-0.243521	0.539561	-0.451332	0.65175	0.847794	mdg3
opus	197.004	-0.182467	0.405423	-0.450065	0.652663	0.847794	opus
Transpac	93.2714	0.24937	0.552062	0.451706	0.651481	0.847794	Transpac
Tc1	94.8367	0.178104	0.47766	0.372868	0.709246	0.847794	Tc1
Doc2-element	56.0368	0.218899	0.586475	0.373245	0.708966	0.847794	Doc2-element
gypsy6	14.3704	-0.471391	1.24066	-0.379951	0.703982	0.847794	gypsy6
Tom1	133.275	0.211063	0.423395	0.498501	0.618131	0.847794	Tom1
G5	25.4882	0.313507	0.859602	0.364712	0.715326	0.847794	G5
rooA	365.978	0.14914	0.369916	0.403173	0.686821	0.847794	rooA
accord2	21.7002	0.484087	0.902815	0.536197	0.591822	0.847794	accord2
Stalker2	67.4241	-0.225467	0.555589	-0.405817	0.684877	0.847794	Stalker2
invader6	51.0699	0.348052	0.639123	0.544578	0.586044	0.847794	invader6
Helena	8.54513	0.661043	1.47925	0.446876	0.654964	0.847794	Helena
Q-element	373.721	-0.145807	0.380597	-0.383101	0.701645	0.847794	Q-element
baggins	18.0213	-0.332621	0.967213	-0.343896	0.730924	0.855716	baggins
Dm88	31.9669	0.25157	0.75796	0.331905	0.739961	0.855859	Dm88
gypsy2	9.82052	-0.41003	1.33789	-0.306475	0.759243	0.867706	gypsy2
diver	1673.74	0.0820432	0.287256	0.28561	0.775177	0.875494	diver
297	208.837	-0.104786	0.475105	-0.220553	0.825441	0.900481	297
G2	10.4212	-0.2918	1.25057	-0.233334	0.815502	0.900481	G2
Stalker4	45.5554	-0.167386	0.72951	-0.22945	0.818519	0.900481	Stalker4
GATE	87.3262	0.110012	0.554405	0.198432	0.842707	0.908987	GATE
TART-C	811.095	0.0558636	0.309493	0.180501	0.85676	0.913877	TART-C
hopper	10.5252	0.180354	1.37198	0.131456	0.895415	0.944614	hopper
G5A	66.0671	-0.0537878	0.563176	-0.095508	0.923911	0.964081	G5A
mdg1	110.788	-0.0211323	0.457375	-0.0462035	0.963148	0.973286	mdg1
Max-element	300.563	0.0179828	0.362313	0.0496333	0.960415	0.973286	Max-element
Xanthias	103.094	-0.0313947	0.515424	-0.0609106	0.95143	0.973286	Xanthias
diver2	28.7561	0.025306	0.903174	0.028019	0.977647	0.977647	diver2
NOF	1.62661	-4.22962	3.51343	-1.20384	0.228651	NA	NOF
HB	5.59753	-0.467424	1.67732	-0.278673	0.780496	NA	HB
P-element	3.24959	5.06129	2.7577	1.83533	0.066457	NA	P-element
R2-element	8.43742	-0.617723	1.50637	-0.410074	0.681752	NA	R2-element
Rt1c	6.77874	2.34734	1.76509	1.32987	0.183561	NA	Rt1c
transib1	3.96985	-0.850383	1.99887	-0.425431	0.670522	NA	transib1
gypsy5	3.74908	-5.43545	2.57309	-2.11242	0.0346506	NA	gypsy5
invader5	6.78444	-6.29149	4.79325	-1.31257	0.189326	NA	invader5
S2	2.55176	0.341855	2.63625	0.129675	0.896824	NA	S2
frogger	4.27739	1.70715	2.10781	0.809917	0.417988	NA	frogger
G6	3.97277	1.34724	2.19298	0.61434	0.538991	NA	G6
Doc4-element	3.40448	-0.491763	2.35817	-0.208536	0.83481	NA	Doc4-element
Fw2	2.49844	-0.729407	2.41124	-0.302503	0.762268	NA	Fw2
gypsy7	5.83372	0.80909	1.72541	0.468927	0.639122	NA	gypsy7
gypsy8	6.56761	2.4658	1.84696	1.33506	0.181857	NA	gypsy8
gypsy9	3.13331	-1.21393	2.22152	-0.546443	0.584761	NA	gypsy9
Tc3	3.01233	-1.10593	2.46533	-0.448593	0.653726	NA	Tc3
Osvaldo	6.72804	1.79632	1.81485	0.989789	0.322277	NA	Osvaldo

## Sheet: TE-Male
gene_id	baseMean	log2FoldChange	lfcSE	stat	pvalue	padj	gene_id
17.6	1779.14	4.36703	0.217389	20.0885	9.29e-90	1.11e-87	17.6
Doc2-element	578.315	3.26376	0.212203	15.3804	2.22e-53	1.32e-51	Doc2-element
mdg3	634.25	1.60501	0.18993	8.45053	2.9e-17	1.15e-15	mdg3
gypsy	131.273	-3.46685	0.440517	-7.86996	3.55e-15	1.06e-13	gypsy
frogger	239.388	1.8836	0.27294	6.90116	5.16e-12	1.23e-10	frogger
springer	410.3	1.23945	0.220515	5.62072	1.9e-08	3.77e-07	springer
Idefix	543.271	1.14015	0.206612	5.51832	3.42e-08	5.82e-07	Idefix
Tirant	35.5738	8.59159	1.59058	5.40154	6.61e-08	9.83e-07	Tirant
gypsy9	597.629	1.06305	0.233183	4.55887	5.14e-06	6.12e-05	gypsy9
rooA	543.417	0.987057	0.215507	4.58016	4.65e-06	6.12e-05	rooA
opus	1339.45	-0.759752	0.184514	-4.11757	3.83e-05	0.000414211	opus
Quasimodo	564.167	0.812156	0.198533	4.09079	4.3e-05	0.000426325	Quasimodo
ZAM	152.815	1.38245	0.350967	3.93897	8.18e-05	0.00074907	ZAM
X-element	71.7349	1.74605	0.452636	3.85752	0.000114542	0.000973607	X-element
transib2	572.805	0.779013	0.21104	3.6913	0.000223109	0.00177	transib2
TART-C	2382.74	0.59354	0.161849	3.66724	0.000245186	0.00182357	TART-C
Doc3-element	613.387	0.782777	0.216135	3.62171	0.000292665	0.00193484	Doc3-element
hopper	34.7669	-2.43284	0.671209	-3.62456	0.000289455	0.00193484	hopper
mariner2	721.34	-0.642207	0.185562	-3.46087	0.000538424	0.00337224	mariner2
aurora-element	94.0986	-1.38136	0.404855	-3.412	0.000644892	0.00383711	aurora-element
gypsy12	522.156	-0.788669	0.233328	-3.38009	0.000724612	0.00410613	gypsy12
Transpac	1724.06	0.544518	0.17204	3.16507	0.00155047	0.00838664	Transpac
TART-B	1312.24	-0.485948	0.157204	-3.09119	0.00199357	0.0103145	TART-B
diver2	216.686	0.830947	0.272703	3.04708	0.00231078	0.0114576	diver2
Q-element	1062.49	0.524082	0.172958	3.03011	0.00244466	0.0116366	Q-element
copia	5289.24	0.442532	0.149513	2.95983	0.00307808	0.0140881	copia
P-element	5.96655	6.01629	2.05672	2.92519	0.00344247	0.0151724	P-element
flea	5683.52	-0.404405	0.138879	-2.91193	0.00359207	0.0152663	flea
hopper2	21.4139	2.36054	0.845552	2.79172	0.00524295	0.0215142	hopper2
BS	47.0391	1.59301	0.590619	2.69718	0.00699288	0.0277384	BS
HMS-Beagle	109.516	0.95166	0.376094	2.53038	0.011394	0.0437384	HMS-Beagle
Fw3	166.603	0.75274	0.308354	2.44115	0.0146405	0.0544445	Fw3
Rt1a	60.0803	1.16479	0.481412	2.41952	0.0155409	0.0560415	Rt1a
TAHRE	318.411	-0.584866	0.242873	-2.40811	0.0160352	0.0561231	TAHRE
transib1	19.141	-2.21216	0.953628	-2.31973	0.0203553	0.0692079	transib1
G4	651.144	0.485068	0.210992	2.29899	0.0215055	0.0693214	G4
Doc	582.014	-0.44204	0.192347	-2.29814	0.0215537	0.0693214	Doc
Burdock	137.804	0.755182	0.333128	2.26694	0.0233939	0.0732597	Burdock
invader2	63.3017	1.06237	0.491384	2.162	0.0306183	0.093425	invader2
diver	1370.79	-0.355174	0.165478	-2.14635	0.0318448	0.0947383	diver
Circe	317.961	0.487765	0.245985	1.9829	0.0473781	0.137512	Circe
3S18	5877.73	0.287737	0.148538	1.93712	0.0527309	0.149371	3S18
jockey	824.155	0.337209	0.174988	1.92704	0.0539743	0.149371	jockey
gypsy3	17.2008	1.76197	0.924215	1.90645	0.0565923	0.153056	gypsy3
Stalker4	23.6005	1.5447	0.828152	1.86524	0.0621483	0.164348	Stalker4
invader1	219.909	-0.545571	0.296719	-1.83868	0.0659625	0.170642	invader1
gypsy4	106.054	0.708362	0.390894	1.81216	0.0699612	0.175218	gypsy4
Porto1	27.6847	1.39098	0.769538	1.80755	0.070676	0.175218	Porto1
hobo	54.0456	1.11652	0.623852	1.78972	0.073499	0.178498	hobo
Osvaldo	390.614	-0.404214	0.240104	-1.68349	0.0922796	0.215319	Osvaldo
Tc1	45.5347	-1.06186	0.627752	-1.69152	0.0907368	0.215319	Tc1
gypsy5	18.3728	-1.60757	0.990285	-1.62334	0.104516	0.239181	gypsy5
accord	36.8526	-1.05205	0.653901	-1.60889	0.107641	0.241684	accord
jockey2	7.99282	-2.12027	1.32581	-1.59922	0.109772	0.241904	jockey2
I-element	69.2214	0.825467	0.523652	1.57636	0.114942	0.248692	I-element
Doc4-element	4.4918	3.05081	1.97456	1.54505	0.122333	0.259959	Doc4-element
297	532.755	0.34742	0.22739	1.52786	0.126547	0.263477	297
invader5	2.00995	4.44539	2.92388	1.52037	0.128417	0.263477	invader5
mdg1	140.339	0.484467	0.349896	1.3846	0.166174	0.332289	mdg1
invader3	30.1281	0.978497	0.708979	1.38015	0.16754	0.332289	invader3
412	574.294	0.283813	0.210327	1.34939	0.177211	0.340435	412
Ivk	25.4607	1.05055	0.778823	1.3489	0.17737	0.340435	Ivk
Stalker	25.2168	1.06952	0.807876	1.32386	0.185548	0.35048	Stalker
Rt1b	55.213	0.649539	0.500341	1.29819	0.194221	0.35129	Rt1b
transib3	32.2303	-0.863095	0.665031	-1.29783	0.194347	0.35129	transib3
Stalker2	12.3216	1.34293	1.03765	1.2942	0.195597	0.35129	Stalker2
looper1	8.51219	1.65335	1.28377	1.28789	0.197785	0.35129	looper1
G2	48.041	0.703951	0.555739	1.26669	0.205265	0.359213	G2
rover	63.4095	-0.703407	0.576474	-1.22019	0.222393	0.383548	rover
accord2	12.0257	1.23477	1.07497	1.14866	0.250698	0.426187	accord2
BS3	67.7684	0.471581	0.456332	1.03342	0.301409	0.498161	BS3
gypsy2	46.384	-0.608252	0.584247	-1.04109	0.297835	0.498161	gypsy2
Cr1a	32.5754	0.65963	0.666032	0.990388	0.321984	0.524879	Cr1a
gypsy11	52.6635	-0.513093	0.534725	-0.959546	0.337284	0.535157	gypsy11
McClintock	28.3405	0.670537	0.697106	0.961887	0.336106	0.535157	McClintock
HeT-A	1198.11	-0.146089	0.161099	-0.906832	0.364495	0.563999	HeT-A
G3	50.2214	0.492771	0.544081	0.905695	0.365097	0.563999	G3
Helena	10.3516	-1.00409	1.11929	-0.897073	0.36968	0.563999	Helena
Rt1c	9.10483	-1.08338	1.29599	-0.835943	0.403187	0.592336	Rt1c
Bari1	3.96818	-1.64038	1.9443	-0.843688	0.398844	0.592336	Bari1
gypsy7	2.48185	2.06093	2.43978	0.844722	0.398266	0.592336	gypsy7
gypsy8	117.981	0.300297	0.372228	0.806754	0.419808	0.600018	gypsy8
G6	51.1546	0.410168	0.512523	0.800291	0.423542	0.600018	G6
micropia	29.801	0.600886	0.74836	0.802938	0.42201	0.600018	micropia
invader6	361.365	0.178141	0.227962	0.781453	0.434536	0.608351	invader6
Max-element	193.925	0.221722	0.290928	0.76212	0.445989	0.617124	Max-element
FB	13.4485	0.795354	1.05707	0.752417	0.4518	0.61798	FB
GATE	125.487	0.258047	0.357445	0.721919	0.470344	0.636034	GATE
G5A	610.572	0.130291	0.1901	0.685381	0.493103	0.651992	G5A
Fw2	177.23	0.214378	0.309841	0.691897	0.489002	0.651992	Fw2
gypsy6	65.8665	-0.346444	0.516879	-0.670261	0.502692	0.657366	gypsy6
transib4	19.5474	-0.537836	0.828309	-0.649318	0.516133	0.667607	transib4
Tc3	7.09721	0.800574	1.40196	0.571037	0.567974	0.726763	Tc3
pogo	30.3314	-0.370304	0.6828	-0.542332	0.58759	0.743864	pogo
blood	57.4035	-0.273608	0.536832	-0.509672	0.610281	0.764458	blood
S-element	22.3818	-0.410943	0.948232	-0.433378	0.66474	0.824001	S-element
baggins	29.5423	-0.283572	0.680625	-0.416634	0.676946	0.83048	baggins
Xanthias	211.154	0.107854	0.288985	0.373215	0.708988	0.860914	Xanthias
Tabor	44.5017	-0.197316	0.560607	-0.351968	0.724862	0.871299	Tabor
1731	532.452	-0.0682185	0.208879	-0.326593	0.743976	0.885331	1731
S2	12.3505	0.322887	1.02001	0.316552	0.751584	0.885529	S2
R1-2	2.46461	-0.580906	2.1783	-0.266679	0.789716	0.921335	R1-2
gypsy10	1217.43	0.0389322	0.164186	0.237123	0.812561	0.938784	gypsy10
Tc1-2	4.63663	-0.416604	1.87597	-0.222073	0.824257	0.94314	Tc1-2
F-element	400.93	0.0473163	0.240553	0.196698	0.844064	0.956606	F-element
TART-A	3244.55	-0.0255965	0.138543	-0.184755	0.853421	0.958086	TART-A
Dm88	251.65	-0.031446	0.267471	-0.117568	0.90641	0.960681	Dm88
G5	178.397	-0.0342801	0.316898	-0.108174	0.913858	0.960681	G5
1360	163.031	0.0464841	0.324304	0.143335	0.886026	0.960681	1360
Tom1	59.6444	-0.0769882	0.48632	-0.158308	0.874214	0.960681	Tom1
Juan	41.5937	0.0802996	0.601479	0.133503	0.893795	0.960681	Juan
R1A1-element	41.4744	-0.0803255	0.576685	-0.139288	0.889222	0.960681	R1A1-element
R2-element	19.3076	0.0767187	0.824956	0.0929973	0.925906	0.960681	R2-element
gtwin	11.4246	0.111792	1.04522	0.106955	0.914825	0.960681	gtwin
BS4	5.59413	0.156111	1.73705	0.0898713	0.928389	0.960681	BS4
roo	280.221	-0.0141553	0.255785	-0.0553405	0.955867	0.963968	roo
invader4	69.3998	-0.0270584	0.47322	-0.0571793	0.954402	0.963968	invader4
HB	36.1079	-0.036549	0.62497	-0.0584812	0.953365	0.963968	HB
HMS-Beagle2	36.1529	-0.0138822	0.744639	-0.0186428	0.985126	0.985126	HMS-Beagle2

## Sheet: Genomic-Female
baseMean	log2FoldChange	lfcSE	stat	pvalue	padj	gene_id	LOOKUP	LOOKUP
99.7878	-23.5715	4.78532	-4.92579	8.40186e-07	0.000273792	FBgn0010357	betaTry	#N/A		FBgn0000003	7SLRNA:CR32864	CR32864
91.0246	-23.4372	4.78538	-4.89767	9.69792e-07	0.000296874	FBgn0003863	alphaTry	#N/A		FBgn0000008	a	CG6741
61.2576	-9.4688	1.52459	-6.21073	5.27407e-10	3.1205e-07	FBgn0040696	CG18675	CG18675	cilium, spermatogonium	FBgn0000014	abd-A	CG10325
238.144	-8.97994	1.05226	-8.53393	1.41458e-17	1.58779e-14	FBgn0038191	CG9925	CG9925		FBgn0000015	Abd-B	CG11648
33.0742	-8.5774	4.78649	-1.792	0.0731326	0.873624	FBgn0020906	Jon25Bi	#N/A		FBgn0000017	Abl	CG4032
31.6607	-8.51439	4.78657	-1.77881	0.0752712	0.873624	FBgn0003356	Jon99Cii	#N/A		FBgn0000018	abo	CG6093
175.926	-7.95607	0.883947	-9.00062	2.2445e-19	3.23914e-16	FBgn0003710	tipE	#N/A		FBgn0000022	ac	CG3796
20.636	-7.89679	4.78754	-1.64945	0.0990562	0.953136	FBgn0031654	Jon25Bii	#N/A		FBgn0000024	Ace	CG17907
18.3745	-7.72931	4.78789	-1.61435	0.106452	0.974074	FBgn0003358	Jon99Ci	#N/A		FBgn0000028	acj6	CG9151
17.2438	-7.63767	4.78809	-1.59514	0.110681	0.977116	FBgn0003357	Jon99Ciii	#N/A		FBgn0000032	Acph-1	CG7899
17.2438	-7.63767	4.78809	-1.59514	0.110681	0.977116	FBgn0002570	Mal-A1	#N/A		FBgn0000036	nAChRalpha1	CG5610
33.4466	-7.14171	1.56121	-4.57447	4.77427e-06	0.00114833	FBgn0000527	e	#N/A		FBgn0000037	mAChR-A	CG4356
11.5994	-7.06372	1.79256	-3.94057	8.12878e-05	0.0102646	FBgn0036936	CG14185	CG14185	ciliary	FBgn0000038	nAChRbeta1	CG11348
10.99	-6.98748	3.91798	-1.78344	0.0745149	0.873624	FBgn0039342	CG5107	CG5107	head, heart	FBgn0000039	nAChRalpha2	CG6844
28.4298	-6.91072	2.86155	-2.41503	0.0157338	0.437237	FBgn0032049	Bace	#N/A		FBgn0000042	Act5C	CG4027
10.1767	-6.87668	4.79041	-1.43551	0.151142	0.999474	FBgn0035665	Jon65Aiii	#N/A		FBgn0000043	Act42A	CG12051
9.61129	-6.79419	4.79075	-1.41819	0.156135	0.999474	FBgn0034295	CG10911	CG10911	no info	FBgn0000044	Act57B	CG10067
9.32861	-6.75111	4.79093	-1.40914	0.158793	0.999474	FBgn0250815	Jon65Aiv	#N/A		FBgn0000045	Act79B	CG7478
8.19787	-6.56463	4.79178	-1.36998	0.170694	0.999474	FBgn0040060	yip7	#N/A		FBgn0000046	Act87E	CG18290
7.93386	-6.51864	4.79201	-1.36031	0.17373	0.999474	FBgn0038028	CG10035	CG10035	no info	FBgn0000047	Act88F	CG5178
7.85035	-6.5001	1.93783	-3.35432	0.000795606	0.0627907	FBgn0267827	lncRNA:CR46148	#N/A		FBgn0000052	Pfas	CG9127
20.8759	-6.43426	4.784	-1.34495	0.178641	0.999474	FBgn0050360	Mal-A6	#N/A		FBgn0000053	Gart	CG31628
7.35915	-6.41031	1.94915	-3.28877	0.00100625	0.0772476	FBgn0267714	asRNA:CR46047	#N/A		FBgn0000055	Adh	CG3481
19.984	-6.3972	2.98119	-2.14586	0.0318844	0.630324	FBgn0033296	Mal-A7	#N/A		FBgn0000056	Adhr	CG3484
6.94213	-6.32609	4.79305	-1.31985	0.186886	0.999474	FBgn0034514	CG13427	CG13427	no info	FBgn0000057	adp	CG5124
6.50176	-6.23006	4.79362	-1.29966	0.193718	0.999474	FBgn0033297	Mal-A8	#N/A		FBgn0000061	al	CG3935
6.44626	-6.21923	4.79368	-1.29738	0.1945	0.999474	FBgn0003683	term	#N/A		FBgn0000063	Mps1	CG7643
16.9092	-6.15496	4.7061	-1.30787	0.190918	0.999474	FBgn0010425	epsilonTry	#N/A		FBgn0000064	Ald1	CG6058
5.62829	-6.02656	2.112	-2.85348	0.00432427	0.200384	FBgn0031879	uif	#N/A		FBgn0000071	Ama	CG2198
5.30151	-5.93111	2.22158	-2.66977	0.00759038	0.287184	FBgn0050042	Cpr49Ab	#N/A		FBgn0000075	amd	CG10501
5.02817	-5.86546	2.23694	-2.62208	0.0087394	0.310864	FBgn0000071	#N/A	#N/A		FBgn0000077	amx	CG12127
27.3167	-5.85932	4.6789	-1.25229	0.210466	0.999474	FBgn0004427	LysD	#N/A		FBgn0000078	Amy-d	CG17876
4.52296	-5.7021	2.51673	-2.26568	0.023471	0.545967	FBgn0036766	CG5506	CG5506		FBgn0000079	Amy-p	CG18730
4.48821	-5.69053	2.36076	-2.41047	0.015932	0.438811	FBgn0039591	CG9988	CG9988		FBgn0000083	AnxB9	CG5730
4.24495	-5.61538	2.25115	-2.49445	0.0126152	0.380416	FBgn0039584	beat-VI	#N/A		FBgn0000084	AnxB10	CG9579
3.95759	-5.5093	2.60803	-2.11244	0.034649	0.654508	FBgn0039787	CG9702	CG9702		FBgn0000092	dyw	CG2650
3.67491	-5.40231	2.66262	-2.02895	0.0424638	0.705542	FBgn0051233	CG31233	CG31233		FBgn0000094	Anp	CG1361
3.47106	-5.3311	2.69623	-1.97725	0.0480138	0.745062	FBgn0036349	SNCF	#N/A		FBgn0000097	aop	CG3166
3.46639	-5.32246	2.39712	-2.22036	0.0263946	0.58865	FBgn0036599	CG13044	CG13044		FBgn0000100	RpLP0	CG7490
3.46639	-5.32246	2.39712	-2.22036	0.0263946	0.58865	FBgn0267550	asRNA:CR45890	#N/A		FBgn0000108	Appl	CG7727
3.39222	-5.28675	2.72487	-1.94018	0.0523576	0.780359	FBgn0262146	MtnE	#N/A		FBgn0000109	Aprt	CG18315
3.39222	-5.28675	2.72487	-1.94018	0.0523576	0.780359	FBgn0020765	Acp65Aa	#N/A		FBgn0000114	bru1	CG31762
3.21846	-5.21471	2.45841	-2.12117	0.0339075	0.650374	FBgn0035505	Teh2	#N/A		FBgn0000115	Arl1	CG6025
2.86627	-5.05097	2.55393	-1.97773	0.0479595	0.745062	FBgn0033072	CG17994	CG17994		FBgn0000116	Argk	CG32031
2.82685	-5.02353	2.88019	-1.74417	0.0811295	0.894727	FBgn0036422	CG3868	CG3868		FBgn0000117	arm	CG11579
7.87234	-4.99987	4.43815	-1.12657	0.259926	0.999474	FBgn0033774	CG12374	CG12374		FBgn0000119	arr	CG5912
2.72726	-4.98339	2.90308	-1.71659	0.0860546	0.916445	FBgn0003002	opa	#N/A		FBgn0000120	Arr1	CG5711
2.54884	-4.8842	2.69033	-1.81547	0.0694522	0.862224	FBgn0000157	Dll	#N/A		FBgn0000121	Arr2	CG5962
2.54417	-4.87144	2.97902	-1.63525	0.101997	0.961167	FBgn0020912	Ptx1	#N/A		FBgn0000137	ase	CG3258
13.7268	-4.8114	1.45076	-3.31648	0.000911582	0.071386	FBgn0052656	Muc11A	#N/A		FBgn0000139	ash2	CG6677
26.4063	-4.75619	0.995583	-4.77729	1.77675e-06	0.000460223	FBgn0262483	Rbp	#N/A		FBgn0000140	asp	CG6875
6.45924	-4.73231	1.98128	-2.38851	0.0169167	0.454501	FBgn0033789	CG13324	CG13324		FBgn0000146	aub	CG6137
2.26148	-4.70141	3.09788	-1.51762	0.129109	0.999474	FBgn0034664	CG4377	CG4377		FBgn0000147	aurA	CG3068
2.26148	-4.70141	3.09788	-1.51762	0.129109	0.999474	FBgn0034663	CG4363	CG4363		FBgn0000150	awd	CG2210
2.26148	-4.70141	3.09788	-1.51762	0.129109	0.999474	FBgn0004425	LysB	#N/A		FBgn0000152	Axs	CG9703
2.22673	-4.67934	2.8698	-1.63055	0.102986	0.965827	FBgn0028381	Decay	#N/A		FBgn0000153	b	CG7811
2.22673	-4.67934	2.8698	-1.63055	0.102986	0.965827	FBgn0000659	fkh	#N/A		FBgn0000157	Dll	CG3629
2.05297	-4.57133	2.88946	-1.58207	0.113633	NA	FBgn0039286	dan	#N/A		FBgn0000158	bam	CG10422
1.98347	-4.5242	3.23188	-1.39987	0.161554	NA	FBgn0003313	sala	#N/A		FBgn0000163	baz	CG5055
1.98347	-4.5242	3.23188	-1.39987	0.161554	NA	FBgn0263087	CG43355	CG43355		FBgn0000166	bcd	CG1034
1.98347	-4.5242	3.23188	-1.39987	0.161554	NA	FBgn0035315	CG8960	CG8960		FBgn0000173	ben	CG18319
1.9788	-4.50866	3.24391	-1.38989	0.164563	NA	FBgn0032373	Vha100-5	#N/A		FBgn0000179	bi	CG3578
1.9788	-4.50866	3.24391	-1.38989	0.164563	NA	FBgn0035434	Drsl5	#N/A		FBgn0000180	bib	CG4722
1.90929	-4.45942	2.96981	-1.50159	0.133204	NA	FBgn0029795	CG15773	CG15773		FBgn0000181	bic	CG3644
1.87454	-4.43504	2.97023	-1.49316	0.135394	NA	FBgn0034411	CG18605	CG18605		FBgn0000182	BicC	CG4824
5.31916	-4.43383	2.34178	-1.89335	0.0583107	0.805821	FBgn0015035	Cyp4e3	#N/A		FBgn0000183	BicD	CG6605
5.31916	-4.43383	2.34178	-1.89335	0.0583107	0.805821	FBgn0004426	LysC	#N/A		FBgn0000206	boss	CG8285
5.32817	-4.42095	2.33989	-1.88939	0.0588401	0.808733	FBgn0033733	CG8834	CG8834		FBgn0000212	brm	CG5942
1.73553	-4.33164	3.39052	-1.27757	0.2014	NA	FBgn0004052	Z600	#N/A		FBgn0000216	Brd	CG3096
1.73553	-4.33164	3.39052	-1.27757	0.2014	NA	FBgn0001174	halo	#N/A		FBgn0000221	brn	CG4934
24.4539	-4.29494	1.02634	-4.18472	2.85522e-05	0.00465216	FBgn0013279	Hsp70Bc	#N/A		FBgn0000227	Elba1	CG12205
1.69611	-4.28616	3.42819	-1.25027	0.211201	NA	FBgn0038731	CG11659	CG11659		FBgn0000228	Bsg25D	CG14025
1.69611	-4.28616	3.42819	-1.25027	0.211201	NA	FBgn0051601	CG31601	CG31601		FBgn0000229	bsk	CG5680
1.69611	-4.28616	3.42819	-1.25027	0.211201	NA	FBgn0054040	CG34040	CG34040		FBgn0000233	btd	CG12653
1.69611	-4.28616	3.42819	-1.25027	0.211201	NA	FBgn0085313	CG34284	CG34284		FBgn0000239	bur	CG9242
1.69611	-4.28616	3.42819	-1.25027	0.211201	NA	FBgn0262357	CG43055	CG43055		FBgn0000241	bw	CG17632
1.66136	-4.25714	3.16663	-1.34438	0.178826	NA	FBgn0011582	Dop1R1	#N/A		FBgn0000244	by	CG9379
4.69362	-4.2567	2.39764	-1.77537	0.0758371	0.873624	FBgn0040984	CG4440	CG4440		FBgn0000246	c(3)G	CG17604
9.15539	-4.21496	1.71701	-2.45483	0.0140953	0.40565	FBgn0033788	CG13323	CG13323		FBgn0000247	ca	CG31037
1.59185	-4.20032	3.15712	-1.33043	0.183377	NA	FBgn0036985	zye	#N/A		FBgn0000250	cact	CG5848
1.59185	-4.20032	3.15712	-1.33043	0.183377	NA	FBgn0083014	snoRNA:Psi18S-996	#N/A		FBgn0000251	cad	CG1759
1.59185	-4.20032	3.15712	-1.33043	0.183377	NA	FBgn0036602	CG13042	CG13042		FBgn0000253	Cam	CG8472
1.5571	-4.17116	3.19122	-1.30707	0.191187	NA	FBgn0051361	dpr17	#N/A		FBgn0000256	capu	CG3399
1.5571	-4.17116	3.19122	-1.30707	0.191187	NA	FBgn0036588	CG13068	CG13068		FBgn0000257	car	CG12230
1.52235	-4.14125	3.25857	-1.27088	0.203772	NA	FBgn0002632	E(spl)m6-BFM	#N/A		FBgn0000259	CkIIbeta	CG15224
4.41061	-4.13459	2.24901	-1.8384	0.0660029	0.847041	FBgn0051286	CG31286	CG31286		FBgn0000261	Cat	CG6871
21.7273	-4.12948	0.978897	-4.21851	2.45925e-05	0.00421074	FBgn0262719	CG43163	CG43163		FBgn0000273	Pka-C1	CG4379
1.4876	-4.10934	3.59001	-1.14466	0.25235	NA	FBgn0032335	CG14915	CG14915		FBgn0000274	Pka-C2	CG12066
1.4876	-4.10934	3.59001	-1.14466	0.25235	NA	FBgn0029931	CG14427	CG14427		FBgn0000276	CecA1	CG1365
1.4876	-4.10934	3.59001	-1.14466	0.25235	NA	FBgn0261648	salm	#N/A		FBgn0000277	CecA2	CG1367
1.4876	-4.10934	3.59001	-1.14466	0.25235	NA	FBgn0267124	lncRNA:CR45564	#N/A		FBgn0000278	CecB	CG1878
1.4876	-4.10934	3.59001	-1.14466	0.25235	NA	FBgn0275432	asRNA:CR46264	#N/A		FBgn0000279	CecC	CG1373
1.4876	-4.10934	3.59001	-1.14466	0.25235	NA	FBgn0026320	Tom	#N/A		FBgn0000280	Cec-Psi1	CR32926
4.26259	-4.10102	2.19513	-1.86824	0.0617291	0.82051	FBgn0035385	FMRFaR	#N/A		FBgn0000281	Cec2	CR32934
4.26259	-4.10102	2.19513	-1.86824	0.0617291	0.82051	FBgn0035719	tow	#N/A		FBgn0000283	Cp190	CG6384
1.41343	-4.023	3.66918	-1.09643	0.27289	NA	FBgn0051104	CG31104	CG31104		FBgn0000286	Cf2	CG11924
1.41343	-4.023	3.66918	-1.09643	0.27289	NA	FBgn0039821	CG15556	CG15556		FBgn0000287	salr	CG4881
1.41343	-4.023	3.66918	-1.09643	0.27289	NA	FBgn0034381	List	#N/A		FBgn0000289	cg	CG8367
1.41343	-4.023	3.66918	-1.09643	0.27289	NA	FBgn0085358	Diedel3	#N/A		FBgn0000299	Col4a1	CG4145
1.41343	-4.023	3.66918	-1.09643	0.27289	NA	FBgn0265929	lncRNA:CR44718	#N/A		FBgn0000303	ChAT	CG12345
1.37867	-3.98843	3.38619	-1.17785	0.238855	NA	FBgn0263665	lncRNA:CR43656	#N/A		FBgn0000307	chif	CG5813
1.34392	-3.95449	3.37926	-1.17022	0.241911	NA	FBgn0045474	Gr77a	#N/A		FBgn0000308	chic	CG9553
1.34392	-3.95449	3.37926	-1.17022	0.241911	NA	FBgn0037067	Cpr78Ca	#N/A		FBgn0000316	cin	CG2945
1.34392	-3.95449	3.37926	-1.17022	0.241911	NA	FBgn0041711	yellow-e	#N/A		FBgn0000317	ck	CG7595
1.34392	-3.95449	3.37926	-1.17022	0.241911	NA	FBgn0038179	CG9312	CG9312		FBgn0000318	cl	CG11024
1.34392	-3.95449	3.37926	-1.17022	0.241911	NA	FBgn0033791	Drl-2	#N/A		FBgn0000319	Chc	CG9012
1.34392	-3.95449	3.37926	-1.17022	0.241911	NA	FBgn0260474	CG30002	CG30002		FBgn0000320	eya	CG9554
1.34392	-3.95449	3.37926	-1.17022	0.241911	NA	FBgn0267660	lncRNA:CR45998	#N/A		FBgn0000326	clt	CG9858
1.34392	-3.95449	3.37926	-1.17022	0.241911	NA	FBgn0002985	odd	#N/A		FBgn0000330	cm	CG3035
27.6859	-3.95374	4.59627	-0.860207	0.389675	0.999474	FBgn0039872	salt	#N/A		FBgn0000337	cn	CG1555
147.919	-3.92376	0.399915	-9.8115	1.00463e-22	2.02976e-19	FBgn0037811	CG12592	CG12592		FBgn0000339	cni	CG5855
1.30917	-3.91987	3.41051	-1.14935	0.250412	NA	FBgn0267690	CG46026	CG46026		FBgn0000346	comt	CG1618
1.30917	-3.91987	3.41051	-1.14935	0.250412	NA	FBgn0052636	lncRNA:CR32636	#N/A		FBgn0000351	cort	CG11330
15.3416	-3.90824	2.94837	-1.32556	0.184986	0.999474	FBgn0013772	Cyp6a8	#N/A		FBgn0000352	cos	CG1708
7.46394	-3.90488	1.65263	-2.36282	0.0181365	0.473424	FBgn0050401	dany	#N/A		FBgn0000355	Cp15	CG6519
1.27442	-3.8843	3.47951	-1.11634	0.264279	NA	FBgn0010044	GstD8	#N/A		FBgn0000356	Cp16	CG6533
1.27442	-3.8843	3.47951	-1.11634	0.264279	NA	FBgn0038784	CG4362	CG4362		FBgn0000357	Cp18	CG6517
1.27442	-3.8843	3.47951	-1.11634	0.264279	NA	FBgn0003965	v	#N/A		FBgn0000358	Cp19	CG6524
1.27442	-3.8843	3.47951	-1.11634	0.264279	NA	FBgn0052141	saturn	#N/A		FBgn0000359	Cp36	CG1478
7.24609	-3.87369	4.49954	-0.860907	0.389289	0.999474	FBgn0000079	#N/A	#N/A		FBgn0000360	Cp38	CG11213
1.23967	-3.8464	3.85151	-0.998675	0.317952	NA	FBgn0001077	ftz	#N/A		FBgn0000370	crc	CG8669
1.23967	-3.8464	3.85151	-0.998675	0.317952	NA	FBgn0004102	oc	#N/A		FBgn0000376	crm	CG2714
1.23967	-3.8464	3.85151	-0.998675	0.317952	NA	FBgn0260453	CG17140	CG17140		FBgn0000377	crn	CG3193
1.23967	-3.8464	3.85151	-0.998675	0.317952	NA	FBgn0260454	CG17139	CG17139		FBgn0000382	csw	CG3954
3.48404	-3.79073	2.33181	-1.62566	0.104022	0.96633	FBgn0035496	CG14990	CG14990		FBgn0000384	cta	CG17678
3.23611	-3.67553	2.39485	-1.53476	0.124842	0.999474	FBgn0016919	nompB	#N/A		FBgn0000392	cup	CG11181
6.23796	-3.61653	1.67862	-2.15446	0.0312039	0.626044	FBgn0015904	ara	#N/A		FBgn0000394	cv	CG12410
3.14087	-3.61616	2.3884	-1.51405	0.130013	0.999474	FBgn0035193	CG9192	CG9192		FBgn0000395	cv-2	CG15671
3.06235	-3.59793	2.42393	-1.48434	0.137719	0.999474	FBgn0065058	snoRNA:684	#N/A		FBgn0000404	CycA	CG5940
3.05768	-3.58559	2.68572	-1.33506	0.181858	0.999474	FBgn0004428	LysE	#N/A		FBgn0000405	CycB	CG3510
3.06669	-3.56936	2.68267	-1.33053	0.183345	0.999474	FBgn0000078	#N/A	#N/A		FBgn0000406	Cyt-b5-r	CG13279
21.4578	-3.56735	3.18071	-1.12156	0.262051	0.999474	FBgn0039873	Smvt	#N/A		FBgn0000411	D	CG5893
9.13057	-3.55338	1.62724	-2.18369	0.0289853	0.607344	FBgn0033728	Cpr49Ae	#N/A		FBgn0000412	D1	CG9745
2.88392	-3.49981	2.4524	-1.42709	0.153553	0.999474	FBgn0263829	CG34334	CG34334		FBgn0000414	Dab	CG9695
2.88392	-3.49981	2.4524	-1.42709	0.153553	0.999474	FBgn0286723	hll	#N/A		FBgn0000416	Sap-r	CG12070
11.2363	-3.45146	1.23506	-2.79458	0.00519673	0.225197	FBgn0263934	esn	#N/A		FBgn0000422	Ddc	CG10697
2.82343	-3.45126	2.4798	-1.39175	0.163999	0.999474	FBgn0054034	CG34034	CG34034		FBgn0000426	SmF	CG16792
2.77966	-3.44783	2.51492	-1.37095	0.17039	0.999474	FBgn0013973	Gycbeta100B	#N/A		FBgn0000427	dec	CG2175
5.43368	-3.38377	1.81614	-1.86317	0.0624388	0.825598	FBgn0027494	RpS10a	#N/A		FBgn0000439	Dfd	CG2189
2.7145	-3.37996	2.53889	-1.33128	0.183098	0.999474	FBgn0033366	Ance-4	#N/A		FBgn0000442	Pkg21D	CG3324
21.3789	-3.37888	2.94494	-1.14735	0.251238	0.999474	FBgn0039452	CG14245	CG14245		FBgn0000447	Dhod	CG9741
2.645	-3.34282	2.52215	-1.32538	0.185044	0.999474	FBgn0083009	snoRNA:Psi28S-1135d	#N/A		FBgn0000448	Hr3	CG33183
2.645	-3.34282	2.52215	-1.32538	0.185044	0.999474	FBgn0030667	CG15599	CG15599		FBgn0000449	dib	CG12028
5.24623	-3.3425	1.76665	-1.892	0.0584913	0.806966	FBgn0027584	CG4757	CG4757		FBgn0000451	ect	CG6611
13.1375	-3.34166	1.1351	-2.94395	0.00324053	0.163679	FBgn0024289	Sodh-1	#N/A		FBgn0000454	Dip-B	CG9285
2.46222	-3.25898	2.85034	-1.14337	0.252886	0.999474	FBgn0085424	nub	#N/A		FBgn0000455	Dip-C	CG5663
2.50132	-3.24595	2.84569	-1.14066	0.254013	0.999474	FBgn0085455	CG34426	CG34426		FBgn0000459	disco	CG9908
2.50132	-3.24595	2.84569	-1.14066	0.254013	0.999474	FBgn0035176	mat	#N/A		FBgn0000463	Dl	CG3619
2.45755	-3.24124	2.66143	-1.21785	0.22328	0.999474	FBgn0014368	nol	#N/A		FBgn0000464	Lar	CG10443
2.38805	-3.19934	2.61379	-1.22402	0.220943	0.999474	FBgn0031800	CG9497	CG9497		FBgn0000473	Cyp6a2	CG9438
2.38805	-3.19934	2.61379	-1.22402	0.220943	0.999474	FBgn0085352	CG34323	CG34323		FBgn0000477	DNaseII	CG7780
2.3533	-3.17828	2.61769	-1.21415	0.22469	0.999474	FBgn0264002	MsR2	#N/A		FBgn0000479	dnc	CG32498
9.4586	-3.16234	1.56261	-2.02375	0.0429957	0.709175	FBgn0033855	link	#N/A		FBgn0000482	dor	CG3093
2.2838	-3.13528	2.66423	-1.1768	0.239274	0.999474	FBgn0032287	CG6415	CG6415		FBgn0000489	Pka-C3	CG6117
2.24904	-3.11307	2.72199	-1.14368	0.252758	0.999474	FBgn0038498	beat-IIa	#N/A		FBgn0000490	dpp	CG9885
9.0924	-3.0919	1.43676	-2.15199	0.031398	0.626044	FBgn0035491	Dpy-30L2	#N/A		FBgn0000492	Dr	CG1897
4.42826	-3.0648	2.13936	-1.43258	0.151978	0.999474	FBgn0050277	Oatp58Da	#N/A		FBgn0000499	dsh	CG18361
8.86553	-3.057	1.68049	-1.81912	0.0688937	0.862224	FBgn0039519	Cyp6a18	#N/A		FBgn0000500	Dsk	CG18090
13.1551	-3.05473	1.10218	-2.77153	0.00557933	0.233869	FBgn0033065	Cyp6w1	#N/A		FBgn0000504	dsx	CG11094
2.21864	-3.05239	2.95231	-1.0339	0.301185	0.999474	FBgn0013972	Gycalpha99B	#N/A		FBgn0000520	dwg	CG2711
4.40719	-3.04691	1.9468	-1.56508	0.117563	0.994662	FBgn0031568	CG10019	CG10019		FBgn0000524	dx	CG3929
2.14012	-3.02177	2.72494	-1.10893	0.26746	NA	FBgn0034568	CG3216	CG3216		FBgn0000527	e	CG3331
2.14913	-3.00535	2.72078	-1.10459	0.269338	NA	FBgn0034031	CG12963	CG12963		FBgn0000529	bsh	CG10604
2.14913	-3.00535	2.72078	-1.10459	0.269338	NA	FBgn0034837	RpL22-like	#N/A		FBgn0000533	ea	CG4920
2.10537	-2.99789	2.72061	-1.10191	0.270499	NA	FBgn0035265	PIG-Wb	#N/A		FBgn0000535	eag	CG10952
4.21975	-2.99186	1.89664	-1.57745	0.114692	0.990306	FBgn0264539	lncRNA:CR43918	#N/A		FBgn0000536	eas	CG3525
2.11438	-2.98152	2.71638	-1.09761	0.272376	NA	FBgn0032473	kmg	#N/A		FBgn0000541	E(bx)	CG32346
2.11438	-2.98152	2.71638	-1.09761	0.272376	NA	FBgn0010414	SerT	#N/A		FBgn0000542	ec	CG2904
18.7849	-2.97417	0.917672	-3.24099	0.00119115	0.0859497	FBgn0040670	e(y)2b	#N/A		FBgn0000543	ecd	CG5714
2.07061	-2.97373	2.73293	-1.08811	0.276546	NA	FBgn0063498	GstE2	#N/A		FBgn0000546	EcR	CG1765
2.07963	-2.95727	2.7286	-1.0838	0.278452	NA	FBgn0043535	Obp57a	#N/A		FBgn0000547	ed	CG12676
2.07963	-2.95727	2.7286	-1.0838	0.278452	NA	FBgn0033667	reb	#N/A		FBgn0000551	Edg78E	CG7673
2.03586	-2.94917	2.76196	-1.06778	0.285618	NA	FBgn0033869	Cpr50Cb	#N/A		FBgn0000552	Edg84A	CG2345
57.5989	-2.92158	4.57126	-0.639119	0.522745	0.999474	FBgn0038658	CG14292	CG14292		FBgn0000557	eEF1alpha2	CG1873
169.381	-2.91464	1.82631	-1.59592	0.110507	0.977116	FBgn0030999	Mur18B	#N/A		FBgn0000559	eEF2	CG2238
2.01013	-2.90679	2.81527	-1.03251	0.301834	NA	FBgn0029123	SoxN	#N/A		FBgn0000560	eg	CG7383
2.01013	-2.90679	2.81527	-1.03251	0.301834	NA	FBgn0266618	lncRNA:CR45125	#N/A		FBgn0000562	egl	CG4051
1.97537	-2.87805	3.0544	-0.942264	0.346058	NA	FBgn0043791	phu	#N/A		FBgn0000564	Eh	CG5400
3.90231	-2.86646	1.94113	-1.4767	0.139756	0.999474	FBgn0040104	lectin-24A	#N/A		FBgn0000565	MsrA	CG7266
1.93595	-2.82892	3.08389	-0.917322	0.358974	NA	FBgn0039085	Ugt303B3	#N/A		FBgn0000566	Eip55E	CG5345
1.93595	-2.82892	3.08389	-0.917322	0.358974	NA	FBgn0263234	Phae1	#N/A		FBgn0000567	Eip74EF	CG32180
1.93595	-2.82892	3.08389	-0.917322	0.358974	NA	FBgn0053282	CG33282	CG33282		FBgn0000568	Eip75B	CG8127
1.9012	-2.80157	2.87307	-0.975114	0.329504	NA	FBgn0083010	snoRNA:Psi28S-1135c	#N/A		FBgn0000575	emc	CG1007
1.9012	-2.80157	2.87307	-0.975114	0.329504	NA	FBgn0262893	CG43248	CG43248		FBgn0000576	ems	CG2988
1.85743	-2.79159	2.8513	-0.979058	0.327551	NA	FBgn0052074	CG32074	CG32074		FBgn0000577	en	CG9015
1.86645	-2.77412	2.84633	-0.97463	0.329744	NA	FBgn0034662	CG13492	CG13492		FBgn0000578	ena	CG15112
3.7329	-2.76908	2.08051	-1.33097	0.1832	0.999474	FBgn0030575	CG5321	CG5321		FBgn0000579	Eno	CG17654
5.48607	-2.75216	1.6417	-1.6764	0.093659	0.939567	FBgn0038001	CG17404	CG17404		FBgn0000581	E(Pc)	CG7776
1.8317	-2.7462	2.85115	-0.96319	0.335452	NA	FBgn0010042	GstD6	#N/A		FBgn0000588	esc	CG14941
1.8317	-2.7462	2.85115	-0.96319	0.335452	NA	FBgn0031307	MFS3	#N/A		FBgn0000591	E(spl)m8-HLH	CG8365
3.66339	-2.74096	2.07726	-1.31951	0.186999	0.999474	FBgn0037065	CG12974	CG12974		FBgn0000592	Est-6	CG6917
3.53644	-2.71856	2.22257	-1.22316	0.22127	0.999474	FBgn0264832	CG44040	CG44040		FBgn0000594	Est-P	CG17148
1.79694	-2.71764	2.87734	-0.944498	0.344915	NA	FBgn0020506	Amyrel	#N/A		FBgn0000606	eve	CG2328
8.60114	-2.67829	1.65494	-1.61836	0.105585	0.971425	FBgn0021776	mira	#N/A		FBgn0000611	exd	CG8933
1.71842	-2.67535	3.2	-0.836048	0.403128	NA	FBgn0083973	dunk	#N/A		FBgn0000615	exu	CG8994
1.72744	-2.6552	3.19382	-0.831356	0.405772	NA	FBgn0039238	CG7016	CG7016		FBgn0000617	Taf9	CG6474
3.45021	-2.63796	2.13513	-1.2355	0.216643	0.999474	FBgn0010105	comm	#N/A		FBgn0000618	e(y)2	CG15191
5.01594	-2.61395	1.70511	-1.53301	0.125274	0.999474	FBgn0039124	tbrd-1	#N/A		FBgn0000625	eyg	CG10488
3.29317	-2.61012	2.17914	-1.19777	0.231005	0.999474	FBgn0035545	CG12607	CG12607		FBgn0000629	E(z)	CG6502
3.2885	-2.59871	2.45865	-1.05697	0.290527	0.999474	FBgn0038790	MtnC	#N/A		FBgn0000633	tei	CG17716
13.3775	-2.59839	1.25042	-2.07802	0.0377077	0.67301	FBgn0051288	CG31288	CG31288		FBgn0000635	Fas2	CG3665
1.64425	-2.58516	3.25765	-0.793567	0.427447	NA	FBgn0037276	CG17387	CG17387		FBgn0000636	Fas3	CG5803
1.64425	-2.58516	3.25765	-0.793567	0.427447	NA	FBgn0032850	Kua	#N/A		FBgn0000639	Fbp1	CG17285
1.64425	-2.58516	3.25765	-0.793567	0.427447	NA	FBgn0005586	Rab3	#N/A		FBgn0000640	Fbp2	CG3763
1.64425	-2.58516	3.25765	-0.793567	0.427447	NA	FBgn0031689	Cyp28d1	#N/A		FBgn0000644	Fcp3C	CG4015
1.64425	-2.58516	3.25765	-0.793567	0.427447	NA	FBgn0263988	Dic61B	#N/A		FBgn0000658	fj	CG10917
1.64425	-2.58516	3.25765	-0.793567	0.427447	NA	FBgn0031432	Cyp309a1	#N/A		FBgn0000659	fkh	CG10002
1.65327	-2.56458	3.25109	-0.788838	0.430207	NA	FBgn0052843	Dh31-R	#N/A		FBgn0000662	fl(2)d	CG6315
1.65327	-2.56458	3.25109	-0.788838	0.430207	NA	FBgn0259710	CG42364	CG42364		FBgn0000667	Actn	CG4376
1.65327	-2.56458	3.25109	-0.788838	0.430207	NA	FBgn0036780	CG7330	CG7330		FBgn0000709	fliI	CG1484
1.6095	-2.55076	3.03183	-0.841327	0.400165	NA	FBgn0039064	CG4467	CG4467		FBgn0000711	flw	CG2096
1.6095	-2.55076	3.03183	-0.841327	0.400165	NA	FBgn0058005	CR40005	CR40005		FBgn0000715	FMRFa	CG2346
1.6095	-2.55076	3.03183	-0.841327	0.400165	NA	FBgn0264836	CG44044	CG44044		FBgn0000719	fog	CG9559
4.88128	-2.54976	1.80241	-1.41464	0.157175	0.999474	FBgn0026565	Ass	#N/A		FBgn0000721	for	CG10033
3.27178	-2.54355	2.27367	-1.1187	0.263269	0.999474	FBgn0040349	CG3699	CG3699		FBgn0000723	FER	CG8874
1.61851	-2.53187	3.0258	-0.836759	0.402728	NA	FBgn0030954	CCKLR-17D3	#N/A		FBgn0000808	gd	CG1505
1.61851	-2.53187	3.0258	-0.836759	0.402728	NA	FBgn0036278	CrzR	#N/A		FBgn0000810	fs(1)K10	CG3218
1.57475	-2.51764	3.0155	-0.834898	0.403775	NA	FBgn0266356	lncRNA:CR45004	#N/A		FBgn0000826	png	CG11420
1.57475	-2.51764	3.0155	-0.834898	0.403775	NA	FBgn0036596	CG13045	CG13045		FBgn0000927	fs(1)Ya	CG2707
3.15851	-2.51099	2.09254	-1.19997	0.23015	0.999474	FBgn0001320	kni	#N/A		FBgn0000928	fs(1)Yb	CG2706
3.20228	-2.51052	2.20537	-1.13836	0.254968	0.999474	FBgn0038262	CG14857	CG14857		FBgn0000964	tj	CG10034
3.20228	-2.51052	2.20537	-1.13836	0.254968	0.999474	FBgn0039347	CG5071	CG5071		FBgn0000996	dup	CG8171
15.6445	-2.50125	0.970267	-2.5779	0.0099403	0.333481	FBgn0038986	sit	#N/A		FBgn0001075	ft	CG3352
1.58376	-2.4989	3.00932	-0.830389	0.406319	NA	FBgn0028704	Nckx30C	#N/A		FBgn0001077	ftz	CG2047
1.58376	-2.4989	3.00932	-0.830389	0.406319	NA	FBgn0010015	CanA1	#N/A		FBgn0001078	ftz-f1	CG4059
1.58376	-2.4989	3.00932	-0.830389	0.406319	NA	FBgn0085218	CG34189	CG34189		FBgn0001079	fu	CG6551
1.58376	-2.4989	3.00932	-0.830389	0.406319	NA	FBgn0265255	lncRNA:CR44269	#N/A		FBgn0001083	fw	CG1500
3.16753	-2.49382	2.19841	-1.13437	0.256637	0.999474	FBgn0042701	CR12628	CR12628		FBgn0001084	fy	CG13396
1.54	-2.48405	3.03596	-0.818207	0.413239	NA	FBgn0028920	CG8997	CG8997		FBgn0001085	fz	CG17697
1.54	-2.48405	3.03596	-0.818207	0.413239	NA	FBgn0031649	hoe2	#N/A		FBgn0001086	fzy	CG4274
3.13277	-2.47694	2.20056	-1.12559	0.260338	0.999474	FBgn0033807	AQP	#N/A		FBgn0001087	g	CG10986
20.0069	-2.4763	2.86908	-0.863101	0.388082	0.999474	FBgn0038973	Pebp1	#N/A		FBgn0001089	Gal	CG9092
1.54901	-2.46518	3.02959	-0.813701	0.415817	NA	FBgn0039054	Cow	#N/A		FBgn0001090	bnb	CG7088
4.67711	-2.46032	2.15217	-1.14318	0.252962	0.999474	FBgn0038717	CG17751	CG17751		FBgn0001091	Gapdh1	CG12055
1.50524	-2.4496	3.09337	-0.791888	0.428426	NA	FBgn0031196	Cluap1	#N/A		FBgn0001092	Gapdh2	CG8893
3.00582	-2.44684	2.53081	-0.966821	0.333634	0.999474	FBgn0085190	CG34161	CG34161		FBgn0001098	Gdh	CG5320
2.97574	-2.44282	2.333	-1.04707	0.295065	0.999474	FBgn0038566	CG14317	CG14317		FBgn0001099	gdl	CG33756
1.51426	-2.43031	3.08677	-0.78733	0.431089	NA	FBgn0026874	CG13358	CG13358		FBgn0001104	Galphai	CG10060
2.98475	-2.42527	2.21202	-1.09641	0.272901	0.999474	FBgn0033659	Damm	#N/A		FBgn0001105	Gbeta13F	CG10545
49.0428	-2.42241	0.603673	-4.01279	6.00061e-05	0.00841918	FBgn0031275	GABA-B-R3	#N/A		FBgn0001108	DCTN1-p150	CG9206
1.47049	-2.41292	3.37798	-0.714309	0.475036	NA	FBgn0039201	DZIP1	#N/A		FBgn0001112	Gld	CG1152
1.47049	-2.41292	3.37798	-0.714309	0.475036	NA	FBgn0003145	prd	#N/A		FBgn0001114	Glt	CG9280
1.47049	-2.41292	3.37798	-0.714309	0.475036	NA	FBgn0035412	CG14957	CG14957		FBgn0001120	gnu	CG5272
5.97385	-2.40726	1.54967	-1.55341	0.120326	0.999474	FBgn0035941	CG13313	CG13313		FBgn0001122	Galphao	CG2204
5.89967	-2.3798	1.61121	-1.47702	0.13967	0.999474	FBgn0260499	qvr	#N/A		FBgn0001123	Galphas	CG2835
7.41828	-2.37478	4.61629	-0.514434	0.606949	0.999474	FBgn0051106	CG31106	CG31106		FBgn0001124	Got1	CG8430
30.599	-2.37138	0.702454	-3.37584	0.000735899	0.0595857	FBgn0083055	snoRNA:Psi18S-1295	#N/A		FBgn0001125	Got2	CG4233
5.86492	-2.37058	1.59545	-1.48584	0.137322	0.999474	FBgn0260481	CG32454	CG32454		FBgn0001128	Gpdh1	CG9042
5.77739	-2.36984	1.57889	-1.50096	0.133367	0.999474	FBgn0063373	snoRNA:snR38:54Ec	#N/A		FBgn0001133	grau	CG33133
5.74263	-2.36054	1.5756	-1.49818	0.134086	0.999474	FBgn0026175	SkpC	#N/A		FBgn0001134	Grd	CG7446
7.18739	-2.35925	1.39818	-1.68737	0.0915329	0.935149	FBgn0052462	CG32462	CG32462		FBgn0001137	grk	CG17610
7.1737	-2.35914	1.46671	-1.60846	0.107735	0.975357	FBgn0038012	CG10013	CG10013		FBgn0001138	grn	CG9656
2.91959	-2.35236	2.2754	-1.03383	0.301218	0.999474	FBgn0039024	Nepl15	#N/A		FBgn0001139	gro	CG8384
7.20542	-2.34489	1.42948	-1.64038	0.100927	0.959281	FBgn0030899	Hesr	#N/A		FBgn0001142	Gs1	CG2718
14.5191	-2.33756	3.09951	-0.75417	0.450747	0.999474	FBgn0278599	asRNA:CR46269	#N/A		FBgn0001145	Gs2	CG1743
2.88484	-2.33378	2.27223	-1.02709	0.304378	0.999474	FBgn0050339	CG30339	CG30339		FBgn0001147	gsb-n	CG2692
8.44003	-2.31971	1.31647	-1.76207	0.0780575	0.878206	FBgn0086367	t	#N/A		FBgn0001148	gsb	CG3388
2.85009	-2.31494	2.27988	-1.01538	0.309927	0.999474	FBgn0030071	CG12661	CG12661		FBgn0001149	GstD1	CG10045
2.80632	-2.31431	2.1818	-1.06073	0.288811	0.999474	FBgn0083042	snoRNA:Psi18S-1854a	#N/A		FBgn0001150	gt	CG7952
4.24641	-2.31394	1.82044	-1.27108	0.203698	0.999474	FBgn0034229	CG4847	CG4847		FBgn0001168	h	CG6494
27.5987	-2.27328	0.751456	-3.02516	0.00248498	0.138692	FBgn0086704	stops	#N/A		FBgn0001169	H	CG5460
1.36157	-2.26299	3.48059	-0.650175	0.515579	NA	FBgn0028872	CG18095	CG18095		FBgn0001170	H2.0	CG11607
1.36157	-2.26299	3.48059	-0.650175	0.515579	NA	FBgn0267923	lncRNA:CR46204	#N/A		FBgn0001174	halo	CG7428
1.36157	-2.26299	3.48059	-0.650175	0.515579	NA	FBgn0035626	lin-28	#N/A		FBgn0001179	hay	CG8019
58.6233	-2.26011	0.502847	-4.49463	6.96907e-06	0.00160003	FBgn0039883	RhoGAP100F	#N/A		FBgn0001180	hb	CG9786
1.37058	-2.24104	3.47236	-0.645394	0.518672	NA	FBgn0042102	CG18745	CG18745		FBgn0001185	her	CG4694
1.37058	-2.24104	3.47236	-0.645394	0.518672	NA	FBgn0052679	CG32679	CG32679		FBgn0001186	Hex-A	CG3001
4.11174	-2.23705	2.23949	-0.998913	0.317837	0.999474	FBgn0052023	CG32023	CG32023		FBgn0001187	Hex-C	CG8094
2.74116	-2.23687	2.60766	-0.857806	0.391	0.999474	FBgn0037485	CG14606	CG14606		FBgn0001189	hfw	CG3095
2.6974	-2.23406	2.28917	-0.975924	0.329102	0.999474	FBgn0003380	Sh	#N/A		FBgn0001197	His2Av	CG5499
2.65363	-2.23294	2.3782	-0.938919	0.347772	0.999474	FBgn0036665	CG13024	CG13024		FBgn0001202	hook	CG10653
60.0345	-2.22309	0.505753	-4.3956	1.10465e-05	0.00224623	FBgn0265457	lncRNA:CR44357	#N/A		FBgn0001206	Hmr	CG1619
1.32681	-2.22061	3.23827	-0.68574	0.492877	NA	FBgn0267115	lncRNA:CR45555	#N/A		FBgn0001208	Hn	CG7399
2.61888	-2.21206	2.36531	-0.935208	0.349681	0.999474	FBgn0040342	CG3706	CG3706		FBgn0001215	Hrb98DE	CG9983
1.33583	-2.2003	3.23043	-0.681116	0.495798	NA	FBgn0039808	CG12071	CG12071		FBgn0001216	Hsc70-1	CG8937
1.33583	-2.2003	3.23043	-0.681116	0.495798	NA	FBgn0034538	CG16799	CG16799		FBgn0001217	Hsc70-2	CG7756
1.33583	-2.2003	3.23043	-0.681116	0.495798	NA	FBgn0005619	Hdc	#N/A		FBgn0001218	Hsc70-3	CG4147
1.33583	-2.2003	3.23043	-0.681116	0.495798	NA	FBgn0033138	Tsp42Eq	#N/A		FBgn0001220	Hsc70-5	CG8542
1.33583	-2.2003	3.23043	-0.681116	0.495798	NA	FBgn0040697	Teh3	#N/A		FBgn0001222	Hsf	CG5748
1.33583	-2.2003	3.23043	-0.681116	0.495798	NA	FBgn0036781	CG13699	CG13699		FBgn0001223	Hsp22	CG4460
2.62789	-2.193	2.23537	-0.981045	0.326571	0.999474	FBgn0051752	CG31752	CG31752		FBgn0001224	Hsp23	CG4463
6.54318	-2.18769	1.7539	-1.24733	0.212276	0.999474	FBgn0031517	CG15406	CG15406		FBgn0001225	Hsp26	CG4183
1.29206	-2.17928	3.2398	-0.672659	0.501164	NA	FBgn0069973	CG40485	CG40485		FBgn0001226	Hsp27	CG4466
3.8852	-2.1784	1.85616	-1.1736	0.240554	0.999474	FBgn0034221	CG10764	CG10764		FBgn0001227	Hsp67Ba	CG4167
3.84144	-2.17735	1.98638	-1.09614	0.273016	0.999474	FBgn0051125	CG31125	CG31125		FBgn0001228	CG4456	CG4456
6.53112	-2.16977	1.48276	-1.46333	0.143377	0.999474	FBgn0063375	snoRNA:Me28S-G3277a	#N/A		FBgn0001229	Hsp67Bc	CG4190
1.30108	-2.159	3.23167	-0.668074	0.504086	NA	FBgn0052783	Gem4c	#N/A		FBgn0001230	Hsp68	CG5436
1.30108	-2.159	3.23167	-0.668074	0.504086	NA	FBgn0035776	CG8564	CG8564		FBgn0001233	Hsp83	CG1242
24.4609	-2.15797	0.765037	-2.82074	0.00479128	0.212287	FBgn0025835	CG17707	CG17707		FBgn0001234	lncRNA:Hsromega	CR31400
23.4702	-2.14948	3.13997	-0.684557	0.493624	0.999474	FBgn0033047	CG7882	CG7882		FBgn0001235	hth	CG17117
1.25731	-2.13691	3.29434	-0.64866	0.516558	NA	FBgn0038541	TyrRII	#N/A		FBgn0001247	Ide	CG5517
1.25731	-2.13691	3.29434	-0.64866	0.516558	NA	FBgn0033054	CG14591	CG14591		FBgn0001248	Idh	CG7176
1.25731	-2.13691	3.29434	-0.64866	0.516558	NA	FBgn0030721	CG12698	CG12698		FBgn0001250	if	CG9623
1.25731	-2.13691	3.29434	-0.64866	0.516558	NA	FBgn0085237	CG34208	CG34208		FBgn0001253	ImpE1	CG32356
2.52364	-2.13023	2.28031	-0.934184	0.350209	0.999474	FBgn0050324	CG30324	CG30324		FBgn0001254	ImpE2	CG1934
1.26633	-2.11629	3.28589	-0.644052	0.519542	NA	FBgn0029644	CG14421	CG14421		FBgn0001255	ImpE3	CG2723
1.26633	-2.11629	3.28589	-0.644052	0.519542	NA	FBgn0033598	Cpr47Eb	#N/A		FBgn0001256	ImpL1	CG10717
1.26633	-2.11629	3.28589	-0.644052	0.519542	NA	FBgn0263511	Vsx1	#N/A		FBgn0001257	ImpL2	CG15009
1.26633	-2.11629	3.28589	-0.644052	0.519542	NA	FBgn0267667	asRNA:CR46005	#N/A		FBgn0001258	Ldh	CG10160
2.48888	-2.10833	2.33701	-0.90215	0.366977	0.999474	FBgn0266219	lncRNA:CR44914	#N/A		FBgn0001259	in	CG16993
2.44512	-2.10392	2.7024	-0.778536	0.436253	0.999474	FBgn0038944	CG5388	CG5388		FBgn0001263	inaD	CG3504
140.774	-2.09506	0.367525	-5.70046	1.19487e-08	6.0353e-06	FBgn0037721	CG9427	CG9427		FBgn0001269	inv	CG17835
4.92933	-2.09413	1.66528	-1.25753	0.208561	0.999474	FBgn0038078	CG14391	CG14391		FBgn0001276	ix	CG13201
1.22256	-2.09176	3.61116	-0.579248	0.562422	NA	FBgn0032609	CG13280	CG13280		FBgn0001280	janA	CG7933
1.22256	-2.09176	3.61116	-0.579248	0.562422	NA	FBgn0262879	lncRNA:CR43234	#N/A		FBgn0001281	janB	CG7931
1.22256	-2.09176	3.61116	-0.579248	0.562422	NA	FBgn0265104	lncRNA:CR44206	#N/A		FBgn0001285	Jon44E	CG8579
6.20467	-2.09034	1.47394	-1.4182	0.156133	0.999474	FBgn0038943	CG5391	CG5391		FBgn0001291	Jra	CG2275
41.5242	-2.08628	3.0239	-0.68993	0.490238	0.999474	FBgn0000639	#N/A	#N/A		FBgn0001296	kar	CG12286
27.1322	-2.0846	0.732433	-2.84613	0.00442537	0.203748	FBgn0033397	Cyp4p3	#N/A		FBgn0001297	kay	CG33956
2.44045	-2.08451	2.71434	-0.767962	0.44251	0.999474	FBgn0053192	MtnD	#N/A		FBgn0001301	kel	CG7210
3.67202	-2.07553	1.90743	-1.08813	0.276539	0.999474	FBgn0002577	m	#N/A		FBgn0001308	Khc	CG7765
1.23157	-2.06917	3.60121	-0.574575	0.565579	NA	FBgn0039009	CG13842	CG13842		FBgn0001311	kkv	CG2666
1.23157	-2.06917	3.60121	-0.574575	0.565579	NA	FBgn0033954	CG12860	CG12860		FBgn0001313	kl-2	CG17866
1.23157	-2.06917	3.60121	-0.574575	0.565579	NA	FBgn0261434	hkb	#N/A		FBgn0001316	klar	CG17046
1.23157	-2.06917	3.60121	-0.574575	0.565579	NA	FBgn0261611	CG42700	CG42700		FBgn0001319	kn	CG10197
1.23157	-2.06917	3.60121	-0.574575	0.565579	NA	FBgn0266809	asRNA:CR45271	#N/A		FBgn0001320	kni	CG4717
9.6849	-2.06624	1.21844	-1.69581	0.0899216	0.933655	FBgn0267145	lncRNA:CR45585	#N/A		FBgn0001321	knk	CG6217
12.3923	-2.06551	1.26804	-1.6289	0.103333	0.965827	FBgn0025391	Scgdelta	#N/A		FBgn0001323	knrl	CG4761
2.4057	-2.05866	2.51046	-0.820034	0.412197	0.999474	FBgn0044028	Notum	#N/A		FBgn0001324	kto	CG8491
9.7858	-2.05258	1.24187	-1.65282	0.0983679	0.953136	FBgn0267220	lncRNA:CR45660	#N/A		FBgn0001325	Kr	CG3340
2.45848	-2.04341	2.70618	-0.75509	0.450195	0.999474	FBgn0032520	CG10859	CG10859		FBgn0001330	kz	CG3228
3.61153	-2.03316	1.90694	-1.06619	0.286337	0.999474	FBgn0038299	Spn88Eb	#N/A		FBgn0001341	Mybbp1A	CG6189
2.42373	-2.01972	2.50275	-0.807001	0.419666	0.999474	FBgn0053469	CG33469	CG33469		FBgn0001404	egh	CG9659
2.37996	-2.01479	2.33192	-0.864002	0.387587	0.999474	FBgn0035988	CG3982	CG3982		FBgn0001491	l(1)10Bb	CG1639
3.53301	-2.01472	1.94124	-1.03785	0.299338	0.999474	FBgn0038365	CG9593	CG9593		FBgn0001565	Hlc	CG1666
3.53301	-2.01472	1.94124	-1.03785	0.299338	0.999474	FBgn0267551	asRNA:CR45891	#N/A		FBgn0001612	Grip91	CG10988
2.33619	-2.01099	2.46633	-0.815376	0.414857	0.999474	FBgn0030395	Mks1	#N/A		FBgn0001624	dlg1	CG1725
2.38897	-1.99628	2.46529	-0.809756	0.41808	0.999474	FBgn0033294	Mal-A4	#N/A		FBgn0001941	ifc	CG9078
8.23244	-1.99618	1.27939	-1.56027	0.118697	0.999474	FBgn0263345	asRNA:CR43426	#N/A		FBgn0001942	eIF4A	CG9075
7.00554	-1.99225	1.43725	-1.38615	0.1657	0.999474	FBgn0265267	CG18258	CG18258		FBgn0001961	Arpc1	CG8978
2.34521	-1.99145	2.32407	-0.85688	0.391511	0.999474	FBgn0034144	CG5089	CG5089		FBgn0001965	Sos	CG7793
5.77396	-1.9769	1.5526	-1.27328	0.202918	0.999474	FBgn0053868	His2B:CG33868	#N/A		FBgn0001967	NimC3	CG16880
2.31045	-1.96786	2.33353	-0.8433	0.399061	0.999474	FBgn0038439	Cad89D	#N/A		FBgn0001970	Pgant35A	CG7480
2.31045	-1.96786	2.33353	-0.8433	0.399061	0.999474	FBgn0050323	CG30323	CG30323		FBgn0001977	CIAPIN1	CG4180
2.26669	-1.96275	2.50646	-0.78308	0.43358	0.999474	FBgn0052786	Gem4b	#N/A		FBgn0001978	stc	CG3647
7.92738	-1.95698	1.45468	-1.3453	0.178529	0.999474	FBgn0001235	#N/A	#N/A		FBgn0001983	wor	CG4158
2.31947	-1.94854	2.46942	-0.789066	0.430074	0.999474	FBgn0031902	Wnt6	#N/A		FBgn0001986	Mtr4	CG4152
3.42409	-1.94852	1.96914	-0.989529	0.322404	0.999474	FBgn0034479	CG8654	CG8654		FBgn0001987	Gli	CG3903
2.28472	-1.92393	2.49828	-0.770102	0.44124	0.999474	FBgn0029977	hdm	#N/A		FBgn0001989	ND-B17	CG13240
3.44212	-1.92317	2.09821	-0.916574	0.359366	0.999474	FBgn0040733	BomS6	#N/A		FBgn0001990	wek	CG4148
5.71315	-1.92243	1.85425	-1.03677	0.299845	0.999474	FBgn0039325	CG10560	CG10560		FBgn0001991	Ca-alpha1D	CG4894
2.24095	-1.91915	2.41633	-0.794241	0.427055	0.999474	FBgn0032233	dpr19	#N/A		FBgn0001992	Cyp303a1	CG4163
4.4819	-1.91855	1.76907	-1.0845	0.278144	0.999474	FBgn0263625	lncRNA:CR43634	#N/A		FBgn0001994	crp	CG7664
3.31082	-1.91232	2.10738	-0.907439	0.364175	0.999474	FBgn0038366	CG4576	CG4576		FBgn0001995	mRpL4	CG5818
58.2558	-1.91165	0.528519	-3.61699	0.000298043	0.0298103	FBgn0003866	tsh	#N/A		FBgn0002021	l(2)37Bb	CG10655
29.4678	-1.9052	0.938461	-2.03013	0.0423432	0.704742	FBgn0013278	Hsp70Bb	#N/A		FBgn0002022	Catsup	CG10449
3.3636	-1.90307	1.95891	-0.971492	0.331303	0.999474	FBgn0000477	#N/A	#N/A		FBgn0002023	Lim3	CG10699
11.2315	-1.89158	1.2009	-1.57513	0.115226	0.990306	FBgn0052199	CG32199	CG32199		FBgn0002031	l(2)37Cc	CG10691
37.4243	-1.87977	0.611099	-3.07604	0.00209769	0.128407	FBgn0039736	CG7912	CG7912		FBgn0002036	CG10561	CG10561
116.018	-1.87939	0.383046	-4.90644	9.27421e-07	0.000292775	FBgn0036330	CG11263	CG11263		FBgn0002044	swm	CG10084
10.8068	-1.85745	1.5052	-1.23403	0.217193	0.999474	FBgn0051272	CG31272	CG31272		FBgn0002069	AspRS	CG3821
5.46087	-1.85696	1.55283	-1.19586	0.231751	0.999474	FBgn0002931	net	#N/A		FBgn0002121	l(2)gl	CG2671
4.33822	-1.85356	1.72539	-1.07428	0.282697	0.999474	FBgn0029728	CG2861	CG2861		FBgn0002174	CG5504	CG5504
3.25934	-1.85212	2.02003	-0.916875	0.359208	0.999474	FBgn0265611	asRNA:CR44429	#N/A		FBgn0002183	dre4	CG1828
33.5841	-1.84096	0.661758	-2.78193	0.00540373	0.228404	FBgn0051032	CR31032	CR31032		FBgn0002283	l(3)73Ah	CG4195
8.62334	-1.84015	1.46243	-1.25828	0.208289	0.999474	FBgn0034716	Oatp58Dc	#N/A		FBgn0002284	Prosbeta6	CG4097
3.25467	-1.83366	2.25137	-0.814466	0.415378	0.999474	FBgn0037517	CG10086	CG10086		FBgn0002306	sas	CG2507
6.4355	-1.83096	1.42482	-1.28504	0.198777	0.999474	FBgn0286875	CG46397	CG46397		FBgn0002354	l(3)87Df	CG7620
5.29015	-1.8291	1.7835	-1.02556	0.305097	0.999474	FBgn0035619	Alp10	#N/A		FBgn0002413	dco	CG2048
45.5975	-1.82727	0.633293	-2.88534	0.00390991	0.188428	FBgn0027600	obst-B	#N/A		FBgn0002431	hyd	CG9484
3.26369	-1.82037	2.41451	-0.753931	0.450891	0.999474	FBgn0000028	#N/A	#N/A		FBgn0002440	l(3)mbn	CG12755
2.17579	-1.82008	2.8248	-0.644322	0.519366	NA	FBgn0040069	vanin-like	#N/A		FBgn0002441	l(3)mbt	CG5954
2.17579	-1.82008	2.8248	-0.644322	0.519366	NA	FBgn0264776	CG44014	CG44014		FBgn0002466	sti	CG10522
231.09	-1.81645	0.322903	-5.62537	1.85109e-08	8.90462e-06	FBgn0260746	Ect3	#N/A		FBgn0002521	pho	CG17743
2.08826	-1.80493	2.58929	-0.697078	0.485754	NA	FBgn0264746	CG44004	CG44004		FBgn0002522	lab	CG1264
8.51605	-1.80308	1.27609	-1.41298	0.157662	0.999474	FBgn0000276	#N/A	#N/A		FBgn0002524	lace	CG4162
3.22894	-1.80174	2.2282	-0.808606	0.418742	0.999474	FBgn0039629	CG11842	CG11842		FBgn0002525	Lam	CG6944
3.18517	-1.79632	2.04415	-0.878764	0.379529	0.999474	FBgn0040256	Ugt35C1	#N/A		FBgn0002526	LanA	CG10236
2.14104	-1.79252	2.61147	-0.686402	0.49246	NA	FBgn0051538	CG31538	CG31538		FBgn0002531	Lcp1	CG11650
6.28281	-1.79144	1.47164	-1.21731	0.223486	0.999474	FBgn0264675	lncRNA:CR43960	#N/A		FBgn0002533	Lcp2	CG8697
21.8328	-1.78577	0.851018	-2.09839	0.0358705	0.660044	FBgn0034883	Eglp2	#N/A		FBgn0002534	Lcp3	CG2043
2.09727	-1.78442	2.43382	-0.733178	0.46345	NA	FBgn0039838	CAH6	#N/A		FBgn0002535	Lcp4	CG2044
2.09727	-1.78442	2.43382	-0.733178	0.46345	NA	FBgn0051004	mesh	#N/A		FBgn0002542	lds	CG2684
4.15078	-1.78084	1.78187	-0.999423	0.31759	0.999474	FBgn0267257	lncRNA:CR45693	#N/A		FBgn0002543	robo2	CG5481
2.05351	-1.77727	2.59162	-0.685775	0.492855	NA	FBgn0265066	lncRNA:CR44177	#N/A		FBgn0002552	lin	CG11770
2.05351	-1.77727	2.59162	-0.685775	0.492855	NA	FBgn0035501	CG1299	CG1299		FBgn0002561	l(1)sc	CG3839
2.10629	-1.76523	2.5803	-0.684119	0.4939	NA	FBgn0040817	CG14132	CG14132		FBgn0002562	Lsp1alpha	CG2559
3.15943	-1.76511	2.1633	-0.815934	0.414538	0.999474	FBgn0259145	CG42260	CG42260		FBgn0002563	Lsp1beta	CG4178
4.21258	-1.76501	1.91583	-0.921277	0.356906	0.999474	FBgn0030157	CG1468	CG1468		FBgn0002564	Lsp1gamma	CG6821
5.12541	-1.76362	1.62113	-1.0879	0.276641	0.999474	FBgn0004554	Edg91	#N/A		FBgn0002565	Lsp2	CG6806
4.16881	-1.76138	1.78	-0.989534	0.322402	0.999474	FBgn0051660	smog	#N/A		FBgn0002566	lt	CG18028
13.6424	-1.76001	1.22395	-1.43797	0.150441	0.999474	FBgn0002564	#N/A	#N/A		FBgn0002567	Rab32	CG8024
27.7346	-1.75588	0.706151	-2.48655	0.012899	0.385519	FBgn0023076	Clk	#N/A		FBgn0002569	Mal-A2	CG8694
12.2829	-1.74963	1.08003	-1.61999	0.105235	0.970857	FBgn0036796	CG18231	CG18231		FBgn0002570	Mal-A1	CG8696
4.03751	-1.74957	1.93651	-0.903466	0.366279	0.999474	FBgn0259167	CG42272	CG42272		FBgn0002571	Mal-A3	CG8695
3.02813	-1.74942	2.19017	-0.79876	0.424429	0.999474	FBgn0265665	lncRNA:CR44472	#N/A		FBgn0002573	sens	CG32120
24.9788	-1.73949	4.57454	-0.380254	0.703757	0.999474	FBgn0250757	CG42235	CG42235		FBgn0002576	lz	CG1689
2.99338	-1.7303	2.22305	-0.778344	0.436366	0.999474	FBgn0050099	CG30099	CG30099		FBgn0002577	m	CG9369
2.02777	-1.72965	2.45723	-0.703904	0.481492	NA	FBgn0040799	CG13051	CG13051		FBgn0002578	Kaz-m1	CG8342
2.03679	-1.7093	2.60734	-0.655572	0.5121	NA	FBgn0014019	Rh5	#N/A		FBgn0002579	RpL36	CG7622
22.8297	-1.70255	0.82621	-2.06068	0.0393338	0.687456	FBgn0036977	CG5665	CG5665		FBgn0002590	RpS5a	CG8922
1.99302	-1.70126	2.51174	-0.677323	0.498201	NA	FBgn0023534	CG17778	CG17778		FBgn0002592	E(spl)m2-BFM	CG6104
1.99302	-1.70126	2.51174	-0.677323	0.498201	NA	FBgn0036790	AstC-R1	#N/A		FBgn0002593	RpLP1	CG4087
2.96764	-1.69766	2.13335	-0.795772	0.426165	0.999474	FBgn0003934	snRNA:U5:23D	#N/A		FBgn0002609	E(spl)m3-HLH	CG8346
1.94925	-1.6906	2.93043	-0.576914	0.563997	NA	FBgn0034489	ppk6	#N/A		FBgn0002622	RpS3	CG6779
1.94925	-1.6906	2.93043	-0.576914	0.563997	NA	FBgn0036791	CG7271	CG7271		FBgn0002626	RpL32	CG7939
348.185	-1.68313	0.225999	-7.44752	9.51105e-14	7.39081e-11	FBgn0038020	GstD9	#N/A		FBgn0002629	E(spl)m4-BFM	CG6099
5.00877	-1.68117	1.66866	-1.0075	0.313694	0.999474	FBgn0064123	stg1	#N/A		FBgn0002631	E(spl)m5-HLH	CG6096
5.00877	-1.68117	1.66866	-1.0075	0.313694	0.999474	FBgn0031159	CG11566	CG11566		FBgn0002632	E(spl)m6-BFM	CG8354
39.7354	-1.67653	0.629676	-2.66253	0.00775563	0.291254	FBgn0013685	mt:ND6	#N/A		FBgn0002633	E(spl)m7-HLH	CG8361
31.0887	-1.6757	0.979138	-1.71141	0.0870059	0.919151	FBgn0000640	#N/A	#N/A		FBgn0002638	Rcc1	CG10480
2.91921	-1.67078	2.30436	-0.72505	0.468421	0.999474	FBgn0266836	lncRNA:CR45298	#N/A		FBgn0002641	mal	CG1692
4.84272	-1.65789	1.65825	-0.999783	0.317416	0.999474	FBgn0032419	CG17217	CG17217		FBgn0002643	mam	CG8118
97.0156	-1.65328	0.419232	-3.94359	8.02704e-05	0.0102646	FBgn0267001	Ten-a	#N/A		FBgn0002645	Map205	CG1483
115.656	-1.65277	0.526019	-3.14204	0.00167773	0.105928	FBgn0001230	#N/A	#N/A		FBgn0002673	twe	CG4965
2.981	-1.64977	2.49017	-0.662512	0.507643	0.999474	FBgn0035620	Alp9	#N/A		FBgn0002707	mei-9	CG3697
6.76156	-1.64333	1.41499	-1.16137	0.245491	0.999474	FBgn0011603	ine	#N/A		FBgn0002709	mei-218	CG8923
5.77792	-1.64264	1.58319	-1.03755	0.299478	0.999474	FBgn0036029	CG16719	CG16719		FBgn0002715	mei-S332	CG5303
4.81698	-1.63792	1.63208	-1.00358	0.315583	0.999474	FBgn0259211	grh	#N/A		FBgn0002716	mei-W68	CG7753
5.85341	-1.6366	1.54171	-1.06155	0.28844	0.999474	FBgn0035661	CG10477	CG10477		FBgn0002719	Men	CG10120
3.92989	-1.63403	1.96433	-0.831851	0.405493	0.999474	FBgn0265535	CG44385	CG44385		FBgn0002723	Met	CG1705
2.94625	-1.62885	2.29753	-0.708957	0.478351	0.999474	FBgn0039844	CG1607	CG1607		FBgn0002732	E(spl)malpha-BFM	CG8337
2.94625	-1.62885	2.29753	-0.708957	0.478351	0.999474	FBgn0036031	CG6761	CG6761		FBgn0002733	E(spl)mbeta-HLH	CG14548
4.78223	-1.62583	1.64863	-0.986167	0.324051	0.999474	FBgn0054002	CG34002	CG34002		FBgn0002734	E(spl)mdelta-HLH	CG8328
5.81399	-1.61518	1.58201	-1.02097	0.307271	0.999474	FBgn0053120	CG33120	CG33120		FBgn0002735	E(spl)mgamma-HLH	CG8333
107.774	-1.61175	0.394921	-4.08121	4.48022e-05	0.00665576	FBgn0053105	p24-2	#N/A		FBgn0002736	mago	CG9401
4.83034	-1.60841	1.79942	-0.893846	0.371404	0.999474	FBgn0002562	#N/A	#N/A		FBgn0002772	Mlc1	CG5596
2.9115	-1.60834	2.2541	-0.713518	0.475525	0.999474	FBgn0266203	lncRNA:CR44898	#N/A		FBgn0002773	Mlc2	CG2184
3.76384	-1.60366	1.86408	-0.860294	0.389627	0.999474	FBgn0039479	CG14257	CG14257		FBgn0002774	mle	CG11680
1.87508	-1.59915	2.98235	-0.536204	0.591818	NA	FBgn0004618	gl	#N/A		FBgn0002775	msl-3	CG8631
108.801	-1.59677	0.395631	-4.03602	5.43664e-05	0.00773535	FBgn0260463	Unc-115b	#N/A		FBgn0002778	mnd	CG3297
6.72345	-1.5941	1.62654	-0.980053	0.32706	0.999474	FBgn0031702	fusl	#N/A		FBgn0002780	mod	CG2050
3.77285	-1.59376	1.83793	-0.867147	0.385861	0.999474	FBgn0001150	#N/A	#N/A		FBgn0002781	mod(mdg4)	CG32491
2.87675	-1.58773	2.23948	-0.70897	0.478343	0.999474	FBgn0263117	CG34377	CG34377		FBgn0002783	mor	CG18740
2.87675	-1.58773	2.23948	-0.70897	0.478343	0.999474	FBgn0263468	snoRNA:SC35-a	#N/A		FBgn0002787	Rpn8	CG3416
8.46723	-1.58717	1.33747	-1.18669	0.235348	0.999474	FBgn0039896	yellow-h	#N/A		FBgn0002789	Mp20	CG4696
5.66596	-1.58071	1.51197	-1.04546	0.295809	0.999474	FBgn0040031	CG12061	CG12061		FBgn0002791	mr	CG3060
8.42042	-1.57129	1.24206	-1.26507	0.205846	0.999474	FBgn0029898	CG14439	CG14439		FBgn0002838	ms(3)K81	CG14251
60.6383	-1.56944	0.478451	-3.28025	0.00103716	0.0772476	FBgn0024366	CG11409	CG11409		FBgn0002842	sa	CG11308
2.842	-1.56688	2.24056	-0.699325	0.484349	0.999474	FBgn0032299	CG17127	CG17127		FBgn0002855	Acp26Aa	CG8982
2.842	-1.56688	2.24056	-0.699325	0.484349	0.999474	FBgn0040096	lectin-33A	#N/A		FBgn0002856	Acp26Ab	CG9024
11.3406	-1.565	1.48781	-1.05188	0.292854	0.999474	FBgn0030594	fiz	#N/A		FBgn0002862	Mst87F	CG17956
1.84033	-1.56431	2.75729	-0.567338	0.570485	NA	FBgn0036206	CG5964	CG5964		FBgn0002863	Acp95EF	CG17924
14.8599	-1.55879	0.972353	-1.60311	0.108909	0.975357	FBgn0266745	CG45218	CG45218		FBgn0002865	Mst98Ca	CG11719
5.55269	-1.55604	1.52502	-1.02034	0.307567	0.999474	FBgn0032668	CG17681	CG17681		FBgn0002868	MtnA	CG9470
1.89311	-1.55594	2.97108	-0.523694	0.600491	NA	FBgn0051021	CG31021	CG31021		FBgn0002869	MtnB	CG4312
1.89311	-1.55594	2.97108	-0.523694	0.600491	NA	FBgn0052271	CG32271	CG32271		FBgn0002872	mu2	CG1960
213.036	-1.54942	0.298842	-5.18476	2.16296e-07	7.53458e-05	FBgn0015039	Cyp9b2	#N/A		FBgn0002873	mud	CG12047
7.5076	-1.54726	1.5052	-1.02794	0.303977	0.999474	FBgn0086061	snoRNA:Or-CD8	#N/A		FBgn0002878	mus101	CG11156
22.3324	-1.5466	0.938556	-1.64785	0.0993844	0.954319	FBgn0027556	CG4928	CG4928		FBgn0002887	mus201	CG10890
2.71069	-1.54396	2.35392	-0.655911	0.511881	0.999474	FBgn0266632	asRNA:CR45139	#N/A		FBgn0002891	PolZ1	CG1925
1.84934	-1.54255	2.58461	-0.596821	0.550627	NA	FBgn0010043	GstD7	#N/A		FBgn0002899	mus301	CG7972
53.2192	-1.53794	0.508728	-3.02311	0.00250188	0.138868	FBgn0085350	inaF-C	#N/A		FBgn0002901	mus304	CG7347
3.61115	-1.53228	2.02497	-0.756691	0.449235	0.999474	FBgn0038579	CG14313	CG14313		FBgn0002905	PolQ	CG6019
1.80557	-1.53141	2.73597	-0.559733	0.575661	NA	FBgn0000121	#N/A	#N/A		FBgn0002906	Blm	CG6920
4.52528	-1.53085	1.71577	-0.892225	0.372272	0.999474	FBgn0032613	Nepl9	#N/A		FBgn0002909	mus312	CG8601
6.28709	-1.52815	1.6164	-0.945398	0.344456	0.999474	FBgn0267137	lncRNA:CR45577	#N/A		FBgn0002914	Myb	CG9045
33.8083	-1.52694	0.641811	-2.37911	0.0173543	0.461349	FBgn0038550	CG17801	CG17801		FBgn0002917	na	CG1517
1.85836	-1.52302	2.74678	-0.554473	0.579255	NA	FBgn0000459	#N/A	#N/A		FBgn0002921	Atpalpha	CG5670
53.459	-1.51291	0.506791	-2.98528	0.00283322	0.153055	FBgn0085351	inaF-A	#N/A		FBgn0002922	nau	CG10250
6.41068	-1.51088	1.479	-1.02156	0.306991	0.999474	FBgn0038660	Sgsh	#N/A		FBgn0002924	ncd	CG7831
1.81459	-1.51037	2.56278	-0.589348	0.555628	NA	FBgn0031791	AANATL2	#N/A		FBgn0002926	ndl	CG10129
1.81459	-1.51037	2.56278	-0.589348	0.555628	NA	FBgn0032908	CG9270	CG9270		FBgn0002930	nec	CG1857
11.8197	-1.5059	1.07257	-1.404	0.160318	0.999474	FBgn0082952	snoRNA:Me18S-A1061	#N/A		FBgn0002931	net	CG11450
143.305	-1.50373	0.32294	-4.65638	3.2182e-06	0.000792933	FBgn0040370	CG13375	CG13375		FBgn0002932	neur	CG11988
19.055	-1.50361	1.164	-1.29177	0.196438	0.999474	FBgn0261575	tobi	#N/A		FBgn0002933	ng1	CG10781
3.63819	-1.50057	1.87849	-0.798817	0.424397	0.999474	FBgn0039154	Npc2f	#N/A		FBgn0002936	ninaA	CG3966
155.795	-1.49919	0.314436	-4.76787	1.86182e-06	0.000470202	FBgn0037521	CG2993	CG2993		FBgn0002937	ninaB	CG9347
8.92959	-1.49566	1.2853	-1.16366	0.244561	0.999474	FBgn0019661	lncRNA:roX1	#N/A		FBgn0002938	ninaC	CG5125
96.7027	-1.49538	0.399424	-3.74383	0.000181237	0.0190714	FBgn0260812	inaF-D	#N/A		FBgn0002939	ninaD	CG31783
3.59443	-1.49421	1.85406	-0.805912	0.420294	0.999474	FBgn0266621	lncRNA:CR45128	#N/A		FBgn0002940	ninaE	CG4550
5.41803	-1.493	1.54104	-0.968827	0.332632	0.999474	FBgn0001311	#N/A	#N/A		FBgn0002941	slou	CG6534
11.5434	-1.49199	1.13766	-1.31146	0.189702	0.999474	FBgn0033048	CG7881	CG7881		FBgn0002945	nkd	CG11614
1.8236	-1.49036	2.72524	-0.546871	0.584468	NA	FBgn0001323	#N/A	#N/A		FBgn0002948	nod	CG1763
2.68029	-1.48415	2.39801	-0.618907	0.535978	0.999474	FBgn0267734	asRNA:CR46065	#N/A		FBgn0002962	nos	CG5637
74.1468	-1.48109	0.451397	-3.28112	0.00103394	0.0772476	FBgn0036939	CG7365	CG7365		FBgn0002973	numb	CG3779
8.8464	-1.47909	1.23193	-1.20063	0.229896	0.999474	FBgn0023541	Cyp4d14	#N/A		FBgn0002985	odd	CG3851
1.77984	-1.47781	2.57761	-0.573327	0.566423	NA	FBgn0025837	CG17636	CG17636		FBgn0002989	okr	CG3736
1.77984	-1.47781	2.57761	-0.573327	0.566423	NA	FBgn0263463	snoRNA:gcl-a	#N/A		FBgn0003002	opa	CG1133
1.77984	-1.47781	2.57761	-0.573327	0.566423	NA	FBgn0264706	CR43975	CR43975		FBgn0003008	or	CG3029
3.55967	-1.47773	1.86296	-0.793213	0.427654	0.999474	FBgn0031737	obst-E	#N/A		FBgn0003009	ord	CG3134
10.6126	-1.47593	1.15365	-1.27936	0.20077	0.999474	FBgn0261277	rtv	#N/A		FBgn0003011	ort	CG7411
5.40131	-1.46726	1.71088	-0.857607	0.391109	0.999474	FBgn0052313	CG32313	CG32313		FBgn0003015	osk	CG10901
1.73607	-1.46434	2.80875	-0.521348	0.602125	NA	FBgn0050263	stum	#N/A		FBgn0003016	osp	CG3479
7.85374	-1.46311	1.36561	-1.0714	0.28399	0.999474	FBgn0027550	CG6495	CG6495		FBgn0003023	otu	CG12743
91.9365	-1.46101	0.504702	-2.89479	0.00379412	0.18516	FBgn0013683	mt:ND4L	#N/A		FBgn0003028	ovo	CG6824
3.52492	-1.461	1.88199	-0.776308	0.437567	0.999474	FBgn0029826	CG6041	CG6041		FBgn0003034	SP	CG17673
2.64554	-1.45938	2.22407	-0.656174	0.511712	0.999474	FBgn0038832	CG15695	CG15695		FBgn0003041	pbl	CG8114
4.33784	-1.457	1.86766	-0.780118	0.435321	0.999474	FBgn0051391	CG31391	CG31391		FBgn0003042	Pc	CG32443
2.69832	-1.45634	2.57832	-0.564841	0.572182	0.999474	FBgn0039239	CG13641	CG13641		FBgn0003044	Pcl	CG5109
304.476	-1.45278	0.234605	-6.19246	5.9234e-10	3.14938e-07	FBgn0047199	CG31517	CG31517		FBgn0003046	Pcp	CG3440
7.01509	-1.4522	1.37768	-1.05409	0.291841	0.999474	FBgn0264598	PsGEF	#N/A		FBgn0003048	pcx	CG3443
3.53394	-1.45072	1.90618	-0.761062	0.44662	0.999474	FBgn0083008	snoRNA:Psi28S-1135e	#N/A		FBgn0003053	peb	CG12212
8.79026	-1.44905	1.2164	-1.19126	0.233552	0.999474	FBgn0052506	tbc	#N/A		FBgn0003057	CG10598	CG10598
11.2968	-1.43031	1.07157	-1.33478	0.181947	0.999474	FBgn0083005	snoRNA:Psi28S-1175a	#N/A		FBgn0003060	CG9757	CG9757
1.70132	-1.42867	3.08297	-0.463408	0.643072	NA	FBgn0267501	18SrRNA:CR45841	#N/A		FBgn0003062	Fib	CG9888
7.74015	-1.42788	1.68215	-0.848841	0.39597	0.999474	FBgn0266371	asRNA:CR45015	#N/A		FBgn0003065	CG2150	CG2150
13.799	-1.42616	1.00843	-1.41425	0.157289	0.999474	FBgn0031283	CG15880	CG15880		FBgn0003067	Pepck1	CG17725
1.7541	-1.42268	2.79745	-0.508562	0.611059	NA	FBgn0039801	Npc2h	#N/A		FBgn0003068	per	CG2647
2.6198	-1.42264	2.18267	-0.651787	0.514538	0.999474	FBgn0003651	svp	#N/A		FBgn0003071	Pfk	CG4001
3.5082	-1.4214	2.0837	-0.682152	0.495143	0.999474	FBgn0031632	CG15628	CG15628		FBgn0003074	Pgi	CG8251
4.33013	-1.41753	1.69844	-0.834604	0.40394	0.999474	FBgn0040528	CG15864	CG15864		FBgn0003076	Pgm1	CG5165
6.98903	-1.41544	1.68668	-0.839185	0.401366	0.999474	FBgn0035933	CG13309	CG13309		FBgn0003079	Raf	CG2845
8.57273	-1.41166	1.23699	-1.14121	0.253784	0.999474	FBgn0038632	CG14301	CG14301		FBgn0003082	phr	CG11205
3.39797	-1.41014	2.11461	-0.666858	0.504863	0.999474	FBgn0025642	CG32812	CG32812		FBgn0003086	Pig1	CG10790
2.62882	-1.40917	2.33903	-0.602459	0.546869	0.999474	FBgn0037238	CG1090	CG1090		FBgn0003087	pim	CG5052
1.71033	-1.40822	2.86454	-0.491604	0.622999	NA	FBgn0086915	Mst77F	#N/A		FBgn0003089	pip	CG9614
9.38098	-1.40718	1.26701	-1.11063	0.266729	0.999474	FBgn0263617	lncRNA:CR43626	#N/A		FBgn0003090	pk	CG11084
3.45075	-1.40544	1.98529	-0.70793	0.478988	0.999474	FBgn0260997	CG42598	CG42598		FBgn0003091	Pkc53E	CG6622
3.45075	-1.40544	1.98529	-0.70793	0.478988	0.999474	FBgn0030688	CG8952	CG8952		FBgn0003093	Pkc98E	CG1954
33.3594	-1.39441	0.687563	-2.02805	0.0425555	0.705904	FBgn0051619	nolo	#N/A		FBgn0003114	plu	CG9183
6.94223	-1.39397	1.55218	-0.898069	0.369149	0.999474	FBgn0063374	snoRNA:snR38:54Eb	#N/A		FBgn0003116	pn	CG3461
7.62384	-1.38976	1.30384	-1.0659	0.286468	0.999474	FBgn0036482	CG13457	CG13457		FBgn0003117	pnr	CG3978
8.49856	-1.38879	1.23517	-1.12437	0.260857	0.999474	FBgn0034175	ste24b	#N/A		FBgn0003118	pnt	CG17077
1.71935	-1.38488	3.07015	-0.451079	0.651932	NA	FBgn0003300	run	#N/A		FBgn0003124	polo	CG12306
1.71935	-1.38488	3.07015	-0.451079	0.651932	NA	FBgn0267483	lncRNA:CR45833	#N/A		FBgn0003129	Poxm	CG9610
5.91351	-1.3841	1.48213	-0.933861	0.350376	0.999474	FBgn0028979	tio	#N/A		FBgn0003130	Poxn	CG8246
6.01907	-1.38095	1.54171	-0.895723	0.370401	0.999474	FBgn0086082	snoRNA:Or-CD11	#N/A		FBgn0003132	Pp1-13C	CG9156
81.9577	-1.37652	0.51479	-2.67393	0.0074967	0.285191	FBgn0039313	CG11892	CG11892		FBgn0003134	Pp1alpha-96A	CG6593
2.5503	-1.37622	2.18099	-0.631006	0.528037	0.999474	FBgn0041183	Tep1	#N/A		FBgn0003137	Ppn	CG33103
59.8393	-1.36477	0.56906	-2.39829	0.0164717	0.447304	FBgn0015558	tty	#N/A		FBgn0003139	PpV	CG12217
86.2183	-1.36307	0.422478	-3.22637	0.00125372	0.0889105	FBgn0259918	inaF-B	#N/A		FBgn0003140	PpY-55A	CG10930
16.0058	-1.36298	0.91334	-1.4923	0.13562	0.999474	FBgn0040321	GNBP3	#N/A		FBgn0003141	pr	CG16784
10.118	-1.36007	1.14785	-1.18489	0.236062	0.999474	FBgn0262609	CG43135	CG43135		FBgn0003145	prd	CG6716
3.39026	-1.35909	1.94139	-0.700061	0.483889	0.999474	FBgn0264616	lncRNA:CR43956	#N/A		FBgn0003149	Prm	CG5939
19.2874	-1.3585	0.828996	-1.63873	0.10127	0.959281	FBgn0036186	CG6071	CG6071		FBgn0003159	CG2841	CG2841
16.8547	-1.35827	0.907646	-1.49647	0.13453	0.999474	FBgn0035262	CG18171	CG18171		FBgn0003162	Pu	CG9441
5.03109	-1.35203	1.60428	-0.842762	0.399361	0.999474	FBgn0032843	CG10730	CG10730		FBgn0003165	pum	CG9755
3.34649	-1.35122	1.91082	-0.707138	0.479481	0.999474	FBgn0260657	CG42540	CG42540		FBgn0003169	put	CG7904
18.3776	-1.34424	0.863577	-1.55659	0.119568	0.999474	FBgn0266678	lncRNA:CR45168	#N/A		FBgn0003174	pwn	CG11101
2.47178	-1.34164	2.26576	-0.592138	0.553758	0.999474	FBgn0053325	CG33325	CG33325		FBgn0003175	px	CG4444
39.6036	-1.33435	0.601438	-2.2186	0.026514	0.58865	FBgn0050489	Cyp12d1-p	#N/A		FBgn0003187	qua	CG6433
8.26431	-1.33381	1.26959	-1.05059	0.293449	0.999474	FBgn0029791	AdamTS-B	#N/A		FBgn0003189	r	CG18572
38.2267	-1.33315	0.615099	-2.16737	0.0302069	0.616949	FBgn0265002	CG44153	CG44153		FBgn0003204	ras	CG1799
3.31174	-1.33308	1.91584	-0.695824	0.486539	0.999474	FBgn0034540	Lrt	#N/A		FBgn0003205	Ras85D	CG9375
3.26797	-1.32495	1.95957	-0.676143	0.49895	0.999474	FBgn0052225	CG32225	CG32225		FBgn0003206	Ras64B	CG1167
3.32076	-1.32281	1.94036	-0.681733	0.495408	0.999474	FBgn0037230	Nepl11	#N/A		FBgn0003209	raw	CG12437
57.6304	-1.32201	0.489021	-2.70337	0.00686398	0.266692	FBgn0262867	Ptr	#N/A		FBgn0003210	rb	CG11427
4.10794	-1.32129	1.73585	-0.761174	0.446553	0.999474	FBgn0262036	CG42847	CG42847		FBgn0003218	rdgB	CG11111
4.95691	-1.31218	1.62118	-0.809399	0.418286	0.999474	FBgn0037090	Est-Q	#N/A		FBgn0003227	rec	CG31293
4.95691	-1.31218	1.62118	-0.809399	0.418286	0.999474	FBgn0037288	CG14661	CG14661		FBgn0003231	ref(2)P	CG10360
9.0301	-1.30959	1.19704	-1.09402	0.273947	0.999474	FBgn0034937	fzr2	#N/A		FBgn0003248	Rh2	CG16740
4.0204	-1.30867	1.93225	-0.677278	0.498229	0.999474	FBgn0051551	CG31551	CG31551		FBgn0003249	Rh3	CG10888
26.8233	-1.30769	0.727695	-1.79703	0.0723308	0.873624	FBgn0005626	ple	#N/A		FBgn0003250	Rh4	CG9668
3.23322	-1.30622	1.99061	-0.656189	0.511702	0.999474	FBgn0085431	Sol1	#N/A		FBgn0003254	rib	CG7230
10.6225	-1.30428	1.1193	-1.16526	0.243915	0.999474	FBgn0286029	lncRNA:CR46349	#N/A		FBgn0003255	rk	CG8930
13.1213	-1.30342	1.0062	-1.29538	0.195188	0.999474	FBgn0001187	#N/A	#N/A		FBgn0003256	rl	CG12559
12.3431	-1.29953	1.08469	-1.19807	0.23089	0.999474	FBgn0033344	CG8252	CG8252		FBgn0003257	r-l	CG3593
4.13498	-1.2959	1.91123	-0.678046	0.497743	0.999474	FBgn0030425	Nep6	#N/A		FBgn0003261	Rm62	CG10279
12.1681	-1.29083	1.03231	-1.25042	0.211145	0.999474	FBgn0050357	CG30357	CG30357		FBgn0003267	ro	CG6348
20.2313	-1.28892	0.8075	-1.59618	0.110448	0.977116	FBgn0259229	CG42329	CG42329		FBgn0003268	rod	CG1569
8.01941	-1.2832	1.32761	-0.966548	0.33377	0.999474	FBgn0016650	Lgr1	#N/A		FBgn0003270	amos	CG10393
1.59239	-1.27706	3.17131	-0.402693	0.687174	NA	FBgn0029950	CG9657	CG9657		FBgn0003274	RpLP2	CG4918
1.59239	-1.27706	3.17131	-0.402693	0.687174	NA	FBgn0035583	hoka	#N/A		FBgn0003275	Polr2F	CG1163
33.8012	-1.27593	0.628253	-2.03092	0.0422633	0.704742	FBgn0038348	AOX2	#N/A		FBgn0003277	Polr2A	CG1554
6.39227	-1.27515	1.43091	-0.891146	0.372851	0.999474	FBgn0045980	niki	#N/A		FBgn0003278	Polr1B	CG4033
16.8801	-1.27258	0.918664	-1.38525	0.165976	0.999474	FBgn0259707	CG42361	CG42361		FBgn0003279	RpL4	CG5502
5.65787	-1.26835	1.50874	-0.840665	0.400536	0.999474	FBgn0286035	sisRNA:CR46357	#N/A		FBgn0003285	rst	CG4125
4.79521	-1.263	1.89606	-0.66612	0.505334	0.999474	FBgn0039310	CG11878	CG11878		FBgn0003292	rt	CG6097
8.86068	-1.26275	1.2413	-1.01728	0.309021	0.999474	FBgn0052201	CG32201	CG32201		FBgn0003295	ru	CG1214
2.3976	-1.2612	2.49062	-0.50638	0.61259	0.999474	FBgn0264750	CG44008	CG44008		FBgn0003300	run	CG1849
6.36653	-1.26012	1.40756	-0.89525	0.370653	0.999474	FBgn0086600	snoRNA:Psi18S-1347c	#N/A		FBgn0003301	rut	CG9533
11.1708	-1.25713	1.10756	-1.13505	0.256354	0.999474	FBgn0037684	Srr	#N/A		FBgn0003302	rux	CG4336
13.5035	-1.25389	0.979543	-1.28007	0.20052	0.999474	FBgn0036795	CG18233	CG18233		FBgn0003308	ry	CG7642
2.40662	-1.24666	2.48756	-0.501156	0.616261	0.999474	FBgn0031010	CG8028	CG8028		FBgn0003310	S	CG4385
7.9422	-1.24655	1.26191	-0.987829	0.323236	0.999474	FBgn0032447	PICK1	#N/A		FBgn0003312	sad	CG14728
21.5256	-1.24626	0.794988	-1.56765	0.116964	0.994496	FBgn0038547	CG17803	CG17803		FBgn0003313	sala	CG4922
20.7594	-1.24476	0.842528	-1.47741	0.139566	0.999474	FBgn0043783	CG32444	CG32444		FBgn0003317	sax	CG1891
3.15905	-1.24373	2.06699	-0.601713	0.547365	0.999474	FBgn0262822	lncRNA:CR43193	#N/A		FBgn0003319	Sb	CG4316
78.304	-1.23964	0.419538	-2.95476	0.00312909	0.161276	FBgn0053503	Cyp12d1-d	#N/A		FBgn0003321	sbr	CG1664
13.3027	-1.23822	1.04087	-1.1896	0.234205	0.999474	FBgn0266594	lncRNA:CR45119	#N/A		FBgn0003326	sca	CG17579
3.11528	-1.2357	2.18099	-0.566579	0.571	0.999474	FBgn0264748	CG44006	CG44006		FBgn0003330	Sce	CG5595
2.41563	-1.23303	2.6827	-0.459623	0.645787	0.999474	FBgn0037432	CG10298	CG10298		FBgn0003334	Scm	CG9495
2.36285	-1.23277	2.31003	-0.533661	0.593576	0.999474	FBgn0000535	#N/A	#N/A		FBgn0003339	Scr	CG1030
1.61042	-1.23262	3.1573	-0.390403	0.696238	NA	FBgn0037761	CG8534	CG8534		FBgn0003345	sd	CG8544
1.61042	-1.23262	3.1573	-0.390403	0.696238	NA	FBgn0038180	Cht5	#N/A		FBgn0003346	RanGAP	CG9999
1.61042	-1.23262	3.1573	-0.390403	0.696238	NA	FBgn0031653	Jon25Biii	#N/A		FBgn0003353	sei	CG3182
1.61042	-1.23262	3.1573	-0.390403	0.696238	NA	FBgn0267086	lncRNA:CR45530	#N/A		FBgn0003356	Jon99Cii	CG31034
1.61042	-1.23262	3.1573	-0.390403	0.696238	NA	FBgn0024244	drm	#N/A		FBgn0003357	Jon99Ciii	CG31362
11.0408	-1.23138	1.07977	-1.1404	0.254118	0.999474	FBgn0031081	Nep3	#N/A		FBgn0003358	Jon99Ci	CG31039
57.1443	-1.22679	0.517999	-2.36833	0.0178686	0.469385	FBgn0044046	Ilp7	#N/A		FBgn0003360	sesB	CG16944
5.51886	-1.22376	1.54564	-0.791747	0.428508	0.999474	FBgn0037685	Or85f	#N/A		FBgn0003366	sev	CG18085
3.1243	-1.22324	2.0229	-0.604697	0.545381	0.999474	FBgn0052829	CG32829	CG32829		FBgn0003371	sgg	CG2621
5.57164	-1.22125	1.70308	-0.717084	0.473322	0.999474	FBgn0052368	CG32368	CG32368		FBgn0003372	Sgs1	CG3047
2.37187	-1.21883	2.30723	-0.528267	0.597314	0.999474	FBgn0032680	Ntf-2r	#N/A		FBgn0003373	Sgs3	CG11720
3.88574	-1.21759	1.83467	-0.663655	0.506911	0.999474	FBgn0050178	CG30178	CG30178		FBgn0003374	Sgs4	CG12181
3.18609	-1.21235	2.21847	-0.546482	0.584734	0.999474	FBgn0030257	SmydA-4	#N/A		FBgn0003375	Sgs5	CG7596
1.56666	-1.21205	2.74024	-0.442314	0.658262	NA	FBgn0051803	Rsph9	#N/A		FBgn0003377	Sgs7	CG18087
1.56666	-1.21205	2.74024	-0.442314	0.658262	NA	FBgn0259737	CG42391	CG42391		FBgn0003378	Sgs8	CG6132
3.84197	-1.21117	1.97158	-0.614317	0.539006	0.999474	FBgn0039321	CG10550	CG10550		FBgn0003380	Sh	CG12348
4.70898	-1.20583	1.67071	-0.721746	0.470451	0.999474	FBgn0261804	CG42750	CG42750		FBgn0003382	sha	CG13209
10.9108	-1.20566	1.08586	-1.11033	0.266856	0.999474	FBgn0083004	snoRNA:Psi28S-1175b	#N/A		FBgn0003386	Shaw	CG2822
6.23187	-1.20276	1.44118	-0.834563	0.403964	0.999474	FBgn0025393	CG14795	CG14795		FBgn0003388	shd	CG13478
3.14233	-1.2022	2.01976	-0.59522	0.551697	0.999474	FBgn0004644	hh	#N/A		FBgn0003390	shf	CG3135
3.14233	-1.2022	2.01976	-0.59522	0.551697	0.999474	FBgn0031018	narya	#N/A		FBgn0003391	shg	CG3722
37.5629	-1.20095	0.748067	-1.60541	0.108404	0.975357	FBgn0039312	CG10514	CG10514		FBgn0003392	shi	CG18102
10.885	-1.19682	1.10019	-1.08784	0.276667	0.999474	FBgn0034198	CG11400	CG11400		FBgn0003396	shn	CG7734
3.86	-1.19261	1.78584	-0.667817	0.504251	0.999474	FBgn0029084	gom	#N/A		FBgn0003401	shu	CG4735
3.09856	-1.19239	1.97869	-0.602616	0.546764	0.999474	FBgn0051901	Mur29B	#N/A		FBgn0003410	sina	CG9949
149.239	-1.19197	0.3129	-3.80942	0.000139291	0.0153247	FBgn0040089	meso18E	#N/A		FBgn0003411	sisA	CG1641
1.57567	-1.19179	2.92139	-0.407954	0.683307	NA	FBgn0037307	Tim17a2	#N/A		FBgn0003415	skd	CG9936
1.57567	-1.19179	2.92139	-0.407954	0.683307	NA	FBgn0032824	CG13962	CG13962		FBgn0003416	sl	CG4200
1.57567	-1.19179	2.92139	-0.407954	0.683307	NA	FBgn0031515	CG9664	CG9664		FBgn0003423	slgA	CG1417
1.57567	-1.19179	2.92139	-0.407954	0.683307	NA	FBgn0265629	CG44437	CG44437		FBgn0003429	slo	CG10693
1.57567	-1.19179	2.92139	-0.407954	0.683307	NA	FBgn0031634	Ir25a	#N/A		FBgn0003430	slp1	CG16738
25.6067	-1.19087	2.85384	-0.417287	0.676468	0.999474	FBgn0039311	CG10513	CG10513		FBgn0003435	sm	CG9218
72.5705	-1.18431	0.448453	-2.64088	0.00826909	0.300483	FBgn0035490	CG1136	CG1136		FBgn0003444	smo	CG11561
10.1142	-1.18426	1.36936	-0.864824	0.387135	0.999474	FBgn0038257	smp-30	#N/A		FBgn0003447	sn	CG32858
2.29335	-1.1791	2.27497	-0.518294	0.604253	0.999474	FBgn0032470	Ttc30	#N/A		FBgn0003448	sna	CG3956
2.29335	-1.1791	2.27497	-0.518294	0.604253	0.999474	FBgn0261588	pdm3	#N/A		FBgn0003449	snf	CG4528
1.5319	-1.17217	2.73365	-0.428791	0.668075	NA	FBgn0267549	asRNA:CR45889	#N/A		FBgn0003450	snk	CG7996
1.5319	-1.17217	2.73365	-0.428791	0.668075	NA	FBgn0031347	nis	#N/A		FBgn0003459	stwl	CG3836
20.6852	-1.17149	0.793546	-1.47628	0.13987	0.999474	FBgn0261974	snoRNA:Or-CD9b	#N/A		FBgn0003460	so	CG11121
3.11659	-1.17137	2.15809	-0.54278	0.587281	0.999474	FBgn0025620	CG13360	CG13360		FBgn0003462	Sod1	CG11793
6.89807	-1.16991	1.34774	-0.868057	0.385363	0.999474	FBgn0032836	CG10680	CG10680		FBgn0003463	sog	CG9224
16.1603	-1.16702	0.930801	-1.25378	0.209923	0.999474	FBgn0266372	asRNA:CR45016	#N/A		FBgn0003464	sol	CG1391
8.50079	-1.16199	1.33796	-0.868477	0.385133	0.999474	FBgn0032013	Scgalpha	#N/A		FBgn0003475	spir	CG10076
17.4417	-1.16001	0.88518	-1.31047	0.190035	0.999474	FBgn0031501	CG17261	CG17261		FBgn0003479	spn-A	CG7948
26.7246	-1.15974	0.941266	-1.23211	0.21791	0.999474	FBgn0051198	CG31198	CG31198		FBgn0003480	spn-B	CG3325
4.50818	-1.15889	1.70961	-0.677866	0.497857	0.999474	FBgn0016061	side	#N/A		FBgn0003482	spn-D	CG31069
5.99631	-1.15721	1.52997	-0.756358	0.449435	0.999474	FBgn0263113	Cc2d2a	#N/A		FBgn0003483	spn-E	CG3158
28.3908	-1.15296	0.806629	-1.42935	0.152902	0.999474	FBgn0000406	#N/A	#N/A		FBgn0003486	spo	CG10594
1.48814	-1.15206	2.97969	-0.386636	0.699026	NA	FBgn0034935	Orcokinin	#N/A		FBgn0003495	spz	CG6134
4.56997	-1.15158	1.65093	-0.697535	0.485468	0.999474	FBgn0028567	robl62A	#N/A		FBgn0003499	sr	CG7847
1.54092	-1.15108	2.91606	-0.394739	0.693035	NA	FBgn0266966	lncRNA:CR45417	#N/A		FBgn0003502	Btk29A	CG8049
1.54092	-1.15108	2.91606	-0.394739	0.693035	NA	FBgn0003250	#N/A	#N/A		FBgn0003507	srp	CG3992
12.2836	-1.14733	1.18075	-0.971695	0.331202	0.999474	FBgn0004839	otk	#N/A		FBgn0003510	Sry-alpha	CG17957
14.3174	-1.14611	0.959886	-1.19401	0.232474	0.999474	FBgn0039564	Nep7	#N/A		FBgn0003511	Sry-beta	CG7938
9.77009	-1.14521	1.16201	-0.985543	0.324358	0.999474	FBgn0267035	asRNA:CR45479	#N/A		FBgn0003512	Sry-delta	CG17958
3.75575	-1.14348	1.81226	-0.630971	0.52806	0.999474	FBgn0030508	CG15760	CG15760		FBgn0003513	ss	CG6993
7.54158	-1.14121	1.33756	-0.853199	0.393549	0.999474	FBgn0038612	cona	#N/A		FBgn0003514	sqh	CG3595
2.26761	-1.13803	2.29344	-0.496212	0.619745	0.999474	FBgn0032122	CG31883	CG31883		FBgn0003515	st	CG4314
2.26761	-1.13803	2.29344	-0.496212	0.619745	0.999474	FBgn0263487	scaRNA:PsiU5-44	#N/A		FBgn0003517	sta	CG14792
1.49715	-1.13134	2.77929	-0.407061	0.683963	NA	FBgn0029606	CG14052	CG14052		FBgn0003520	stau	CG5753
1.49715	-1.13134	2.77929	-0.407061	0.683963	NA	FBgn0053531	Ddr	#N/A		FBgn0003525	stg	CG1395
1.49715	-1.13134	2.77929	-0.407061	0.683963	NA	FBgn0262364	CG43062	CG43062		FBgn0003527	stil	CG8592
7.48576	-1.13054	1.32452	-0.853547	0.393356	0.999474	FBgn0026064	KP78a	#N/A		FBgn0003545	sub	CG12298
7.48576	-1.13054	1.32452	-0.853547	0.393356	0.999474	FBgn0026063	KP78b	#N/A		FBgn0003557	Su(dx)	CG4244
12.7778	-1.13042	1.00138	-1.12886	0.258957	0.999474	FBgn0035309	CG15879	CG15879		FBgn0003559	su(f)	CG17170
9.83623	-1.1304	1.1766	-0.960734	0.336686	0.999474	FBgn0085387	shakB	#N/A		FBgn0003567	su(Hw)	CG8573
2.94152	-1.13035	2.2692	-0.498125	0.618396	0.999474	FBgn0037153	olf413	#N/A		FBgn0003575	su(sable)	CG6222
6.07147	-1.12834	1.56313	-0.721847	0.470389	0.999474	FBgn0039789	CG9717	CG9717		FBgn0003598	Su(var)3-7	CG8599
3.721	-1.12656	1.84513	-0.61056	0.541491	0.999474	FBgn0043853	scaRNA:MeU5-C46	#N/A		FBgn0003607	Su(var)205	CG8409
23.3267	-1.12408	1.01965	-1.10242	0.270279	0.999474	FBgn0016684	NaPi-T	#N/A		FBgn0003612	Su(var)2-10	CG8068
2.27663	-1.12284	2.46428	-0.455644	0.648646	0.999474	FBgn0264912	lncRNA:CR44103	#N/A		FBgn0003638	su(w[a])	CG3019
3.00332	-1.12027	2.04371	-0.548156	0.583585	0.999474	FBgn0267443	lncRNA:CR45793	#N/A		FBgn0003651	svp	CG11502
31.8632	-1.11983	0.687522	-1.62879	0.103357	0.965827	FBgn0010452	trn	#N/A		FBgn0003654	sw	CG18000
7.42831	-1.11975	1.32335	-0.846149	0.39747	0.999474	FBgn0259215	Ir93a	#N/A		FBgn0003655	swa	CG3429
7.38454	-1.11565	1.35083	-0.825901	0.40886	0.999474	FBgn0031169	CG1494	CG1494		FBgn0003656	sws	CG2212
218.544	-1.11374	0.285001	-3.90784	9.31265e-05	0.0113672	FBgn0038190	CG9926	CG9926		FBgn0003660	Syb	CG12210
2.23286	-1.1099	2.34728	-0.472848	0.636322	0.999474	FBgn0259210	prom	#N/A		FBgn0003676	CCT1	CG5374
1.50617	-1.10913	2.96591	-0.373959	0.708435	NA	FBgn0004187	snRNA:U1:95Cc	#N/A		FBgn0003683	term	CG4216
62.6505	-1.10617	0.515451	-2.14602	0.0318717	0.630324	FBgn0014342	mia	#N/A		FBgn0003687	Tbp	CG9874
585.734	-1.09656	0.196599	-5.57763	2.43817e-08	1.11956e-05	FBgn0015270	Orc2	#N/A		FBgn0003701	thr	CG5785
22.1305	-1.09394	0.765036	-1.42992	0.15274	0.999474	FBgn0036485	FucTA	#N/A		FBgn0003710	tipE	CG1232
5.97623	-1.09029	1.54323	-0.706499	0.479878	0.999474	FBgn0050106	CCHa1-R	#N/A		FBgn0003714	tko	CG7925
2358.33	-1.08929	0.394105	-2.76397	0.00571032	0.237389	FBgn0002926	#N/A	#N/A		FBgn0003716	tkv	CG14026
3.73436	-1.08924	2.10604	-0.517198	0.605018	0.999474	FBgn0036553	CG17027	CG17027		FBgn0003719	tld	CG6868
1.4624	-1.08727	3.03304	-0.358477	0.719986	NA	FBgn0036670	CG13029	CG13029		FBgn0003720	tll	CG1378
5.14397	-1.08702	1.5572	-0.698061	0.485139	0.999474	FBgn0052582	lncRNA:CR32582	#N/A		FBgn0003721	Tm1	CG4898
2.9021	-1.08632	2.49505	-0.43539	0.663279	0.999474	FBgn0262149	CR42875	CR42875		FBgn0003731	Egfr	CG10079
2.9248	-1.08602	2.26127	-0.480272	0.631034	0.999474	FBgn0267571	lncRNA:CR45911	#N/A		FBgn0003733	tor	CG1389
2.19811	-1.07915	2.55738	-0.421975	0.673043	0.999474	FBgn0019929	Ser7	#N/A		FBgn0003741	tra	CG16724
3.63781	-1.07822	1.90524	-0.565923	0.571446	0.999474	FBgn0265843	lncRNA:CR44632	#N/A		FBgn0003742	tra2	CG10128
6687.76	-1.07724	0.117407	-9.1753	4.50332e-20	7.58208e-17	FBgn0264493	rdx	#N/A		FBgn0003744	trc	CG8637
5.05644	-1.07456	1.62318	-0.662011	0.507964	0.999474	FBgn0261788	Ank2	#N/A		FBgn0003747	Gr5a	CG15779
5.79215	-1.07344	1.49081	-0.720037	0.471502	0.999474	FBgn0265757	lncRNA:CR44564	#N/A		FBgn0003748	Treh	CG9364
2.91111	-1.07263	2.30168	-0.46602	0.641201	0.999474	FBgn0035670	CG10472	CG10472		FBgn0003751	trk	CG5619
12.5174	-1.06989	1.09329	-0.978594	0.327781	0.999474	FBgn0051690	CG31690	CG31690		FBgn0003861	trp	CG7875
6.67252	-1.0685	1.75202	-0.609866	0.541951	0.999474	FBgn0283480	Alp2	#N/A		FBgn0003862	trx	CG8651
218.931	-1.06837	0.280123	-3.81395	0.000136765	0.0153247	FBgn0263772	CG43689	CG43689		FBgn0003863	alphaTry	CG18444
13.3013	-1.0665	1.30989	-0.814188	0.415537	0.999474	FBgn0002563	#N/A	#N/A		FBgn0003865	tsg	CG1502
2.92013	-1.06112	2.27366	-0.466701	0.640714	0.999474	FBgn0035486	Gr64d	#N/A		FBgn0003866	tsh	CG1374
2.92013	-1.06112	2.27366	-0.466701	0.640714	0.999474	FBgn0267617	asRNA:CR45955	#N/A		FBgn0003867	tsl	CG6705
10.871	-1.05794	1.12281	-0.942232	0.346074	0.999474	FBgn0085384	CG34355	CG34355		FBgn0003870	ttk	CG1856
19.8047	-1.05232	0.966096	-1.08925	0.276043	0.999474	FBgn0051140	CG31140	CG31140		FBgn0003882	tub	CG10520
5.77542	-1.05171	1.47036	-0.715273	0.47444	0.999474	FBgn0038074	Gnmt	#N/A		FBgn0003884	alphaTub84B	CG1913
9.33471	-1.05137	1.1811	-0.890164	0.373378	0.999474	FBgn0038292	CG3987	CG3987		FBgn0003885	alphaTub84D	CG2512
30.2821	-1.05045	0.663823	-1.58242	0.113553	0.990306	FBgn0034219	mthl4	#N/A		FBgn0003886	alphaTub85E	CG9476
17.4182	-1.04879	0.876571	-1.19647	0.231513	0.999474	FBgn0052773	lncRNA:CR32773	#N/A		FBgn0003888	betaTub60D	CG3401
2.87636	-1.04784	2.13196	-0.491494	0.623077	0.999474	FBgn0267366	mil	#N/A		FBgn0003889	betaTub85D	CG9359
4.30401	-1.04638	1.6898	-0.619233	0.535763	0.999474	FBgn0030230	Rph	#N/A		FBgn0003890	betaTub97EF	CG4869
43.1951	-1.04038	0.560944	-1.8547	0.0636394	0.833834	FBgn0000108	#N/A	#N/A		FBgn0003891	tud	CG9450
2.93816	-1.03993	2.48571	-0.418364	0.675681	0.999474	FBgn0003308	#N/A	#N/A		FBgn0003892	ptc	CG2411
2.93816	-1.03993	2.48571	-0.418364	0.675681	0.999474	FBgn0259101	CG42249	CG42249		FBgn0003896	tup	CG10619
15.0887	-1.03748	0.925588	-1.12089	0.262336	0.999474	FBgn0082935	snoRNA:Me28S-G1083a	#N/A		FBgn0003900	twi	CG2956
2.88538	-1.03677	2.10466	-0.492604	0.622292	0.999474	FBgn0051041	CG31041	CG31041		FBgn0003916	snRNA:U1:21D	CR31656
3.6301	-1.03438	1.88069	-0.549997	0.582321	0.999474	FBgn0039536	unc80	#N/A		FBgn0003920	snRNA:U2:14B	CR32913
5.83255	-1.03358	1.68451	-0.613576	0.539496	0.999474	FBgn0085359	CG34330	CG34330		FBgn0003922	snRNA:U2:38ABa	CR32882
43.2552	-1.0333	0.58789	-1.75764	0.0788095	0.881654	FBgn0031461	daw	#N/A		FBgn0003923	snRNA:U2:38ABb	CR32878
678.48	-1.02872	0.185785	-5.53713	3.07461e-08	1.35042e-05	FBgn0266464	Nsf2	#N/A		FBgn0003930	snRNA:U4:39B	CR31625
10.75	-1.02785	1.08948	-0.943431	0.34546	0.999474	FBgn0040359	CG11380	CG11380		FBgn0003931	snRNA:U4:38AB	CR32879
2.89439	-1.02622	2.12825	-0.482188	0.629672	0.999474	FBgn0004514	Oct-TyrR	#N/A		FBgn0003933	snRNA:U5:14B	CR32914
2.89439	-1.02622	2.12825	-0.482188	0.629672	0.999474	FBgn0032770	CG13086	CG13086		FBgn0003934	snRNA:U5:23D	CR32999
5.736	-1.02583	1.52292	-0.673597	0.500568	0.999474	FBgn0042106	CG18754	CG18754		FBgn0003935	snRNA:U5:34A	CR31853
3.58633	-1.02492	1.83724	-0.557859	0.576941	0.999474	FBgn0086041	snoRNA:Me18S-A469	#N/A		FBgn0003936	snRNA:U5:35D	CR32877
46.1369	-1.02289	0.597817	-1.71104	0.0870746	0.919151	FBgn0053080	CG33080	CG33080		FBgn0003938	snRNA:U5:63BC	CR32908
331.755	-1.02264	0.232724	-4.39421	1.11178e-05	0.00224623	FBgn0031816	Rchy1	#N/A		FBgn0003941	RpL40	CG2960
61.3983	-1.01856	0.47764	-2.13249	0.0329669	0.639174	FBgn0036091	CG18628	CG18628		FBgn0003942	RpS27A	CG5271
6.34041	-1.01442	1.43503	-0.7069	0.479629	0.999474	FBgn0286915	CR46415	CR46415		FBgn0003943	Ubi-p63E	CG11624
51.7244	-1.00871	0.601102	-1.6781	0.0933276	0.938104	FBgn0262895	lncRNA:CR43250	#N/A		FBgn0003944	Ubx	CG10388
7.15594	-1.00722	1.37132	-0.73449	0.46265	0.999474	FBgn0082947	snoRNA:Me18S-U1356c	#N/A		FBgn0003950	unc	CG1501
14.2063	-1.0068	0.954562	-1.05473	0.29155	0.999474	FBgn0082931	snoRNA:Me28S-G2703a	#N/A		FBgn0003961	Uro	CG7171
9.80446	-1.00479	1.18386	-0.848747	0.396022	0.999474	FBgn0266197	asRNA:CR44892	#N/A		FBgn0003963	ush	CG2762
2.80686	-1.00174	2.08025	-0.481547	0.630128	0.999474	FBgn0039022	Nepl13	#N/A		FBgn0003964	usp	CG4380
2.80686	-1.00174	2.08025	-0.481547	0.630128	0.999474	FBgn0266361	asRNA:CR45009	#N/A		FBgn0003965	v	CG2155
6.42024	-1.00051	1.43544	-0.697009	0.485797	0.999474	FBgn0046253	CG3502	CG3502		FBgn0003969	vap	CG9209
12.6911	-0.9972	0.99888	-0.998318	0.318125	0.999474	FBgn0037683	CG18473	CG18473		FBgn0003975	vg	CG3830
9.77872	-0.994958	1.16643	-0.852994	0.393662	0.999474	FBgn0051174	CG31174	CG31174		FBgn0003977	vir	CG3496
4.98357	-0.994517	1.66394	-0.59769	0.550047	0.999474	FBgn0036377	CG10710	CG10710		FBgn0003978	vls	CG10728
2.76309	-0.990086	2.25704	-0.438666	0.660904	0.999474	FBgn0015714	Cyp6a17	#N/A		FBgn0003979	Vm26Aa	CG9048
4.99259	-0.988532	1.70914	-0.578381	0.563007	0.999474	FBgn0083048	snoRNA:Psi18S-1377d	#N/A		FBgn0003980	Vm26Ab	CG9046
10.5806	-0.986501	1.1217	-0.879469	0.379147	0.999474	FBgn0035241	CG12105	CG12105		FBgn0003983	Vm34Ca	CG9271
151.041	-0.98637	0.321652	-3.06657	0.00216529	0.13046	FBgn0036155	CG6163	CG6163		FBgn0003984	vn	CG10491
71.474	-0.986234	0.466065	-2.11609	0.0343375	0.653252	FBgn0029690	CG6414	CG6414		FBgn0003996	w	CG2759
406.213	-0.983069	0.234308	-4.19562	2.72129e-05	0.00456512	FBgn0037722	CG8319	CG8319		FBgn0003997	hid	CG5123
2.12393	-0.982593	2.59936	-0.378014	0.70542	NA	FBgn0267657	asRNA:CR45995	#N/A		FBgn0004003	wbl	CG7225
2.12393	-0.982593	2.59936	-0.378014	0.70542	NA	FBgn0030541	CG11584	CG11584		FBgn0004034	y	CG3757
2.12393	-0.982593	2.59936	-0.378014	0.70542	NA	FBgn0036730	qjt	#N/A		FBgn0004045	Yp1	CG2985
43.3877	-0.98097	0.551582	-1.77847	0.0753274	0.873624	FBgn0040600	CG13631	CG13631		FBgn0004047	Yp3	CG11129
3.52584	-0.979912	1.89416	-0.517333	0.604924	0.999474	FBgn0087012	5-HT2A	#N/A		FBgn0004049	yrt	CG9764
2.77211	-0.97864	2.08734	-0.468846	0.63918	0.999474	FBgn0050424	CG30424	CG30424		FBgn0004050	z	CG7803
43.8081	-0.977455	0.569678	-1.7158	0.0861983	0.916445	FBgn0267967	corolla	#N/A		FBgn0004052	Z600	CG17962
11.7984	-0.976084	1.05399	-0.926086	0.354401	0.999474	FBgn0032315	CG14069	CG14069		FBgn0004053	zen	CG1046
7.68618	-0.971544	1.28006	-0.75898	0.447864	0.999474	FBgn0023096	btv	#N/A		FBgn0004054	zen2	CG1048
17.5053	-0.971241	0.885715	-1.09656	0.272833	0.999474	FBgn0039101	CG16710	CG16710		FBgn0004055	uzip	CG3533
9.79806	-0.969419	1.17651	-0.823979	0.409952	0.999474	FBgn0040357	CG14624	CG14624		FBgn0004057	Zw	CG12529
2.13295	-0.968879	2.80887	-0.344935	0.730143	NA	FBgn0033724	CG8501	CG8501		FBgn0004066	Prosalpha4	CG3422
89.7617	-0.968422	0.391433	-2.47404	0.0133594	0.394609	FBgn0051495	CG31495	CG31495		FBgn0004087	Dhfr	CG14887
9.82814	-0.967722	1.18567	-0.816181	0.414396	0.999474	FBgn0037448	CG15186	CG15186		FBgn0004101	bs	CG3411
10.4416	-0.96145	1.10454	-0.870452	0.384053	0.999474	FBgn0039800	Npc2g	#N/A		FBgn0004102	oc	CG12154
2.73735	-0.955185	2.1128	-0.452095	0.6512	0.999474	FBgn0003900	#N/A	#N/A		FBgn0004103	Pp1-87B	CG5650
86.2536	-0.954637	0.437006	-2.18449	0.0289259	0.607344	FBgn0030027	CG1632	CG1632		FBgn0004106	Cdk1	CG5363
4.82654	-0.952857	1.58884	-0.599717	0.548695	0.999474	FBgn0033405	CG13954	CG13954		FBgn0004107	Cdk2	CG10498
8.91736	-0.943605	1.19306	-0.790912	0.428995	0.999474	FBgn0267477	asRNA:CR45827	#N/A		FBgn0004108	Nrt	CG9704
4.18738	-0.943207	1.81185	-0.520578	0.602661	0.999474	FBgn0260440	spdo	#N/A		FBgn0004110	tin	CG7895
73.2977	-0.933865	0.429927	-2.17215	0.0298445	0.614031	FBgn0030011	Gbeta5	#N/A		FBgn0004117	Tm2	CG4843
2.04541	-0.932148	2.3904	-0.389956	0.696569	NA	FBgn0001967	#N/A	#N/A		FBgn0004118	nAChRbeta2	CG6798
3.41257	-0.929487	2.11975	-0.438489	0.661032	0.999474	FBgn0052227	gogo	#N/A		FBgn0004132	boca	CG30498
7.51242	-0.928424	1.30039	-0.713957	0.475254	0.999474	FBgn0265823	lncRNA:CR44612	#N/A		FBgn0004133	blow	CG1363
17.1531	-0.927994	0.88034	-1.05413	0.291823	0.999474	FBgn0261799	dsx-c73A	#N/A		FBgn0004143	nullo	CG14426
23.5576	-0.927346	0.955353	-0.970684	0.331706	0.999474	FBgn0001229	#N/A	#N/A		FBgn0004167	kst	CG12008
4.09984	-0.925202	1.72144	-0.537458	0.590951	0.999474	FBgn0032322	CG16743	CG16743		FBgn0004168	5-HT1A	CG16720
6.18599	-0.920435	1.58805	-0.579601	0.562183	0.999474	FBgn0010052	Jhe	#N/A		FBgn0004169	up	CG7107
2.71162	-0.920403	2.14028	-0.430039	0.667168	0.999474	FBgn0001325	#N/A	#N/A		FBgn0004170	sc	CG3827
9.55316	-0.920172	1.17911	-0.780393	0.435159	0.999474	FBgn0032895	twit	#N/A		FBgn0004171	Mst98Cb	CG18396
6.16329	-0.918134	1.43633	-0.639224	0.522677	0.999474	FBgn0025627	CG4194	CG4194		FBgn0004172	Mst84Da	CG17946
4.05608	-0.916331	1.73295	-0.528769	0.596965	0.999474	FBgn0264426	CG43844	CG43844		FBgn0004173	Mst84Db	CG17934
148.279	-0.91345	0.323283	-2.82555	0.00472002	0.210981	FBgn0029657	CG12535	CG12535		FBgn0004174	Mst84Dc	CG17945
30.2946	-0.912625	0.7008	-1.30226	0.192827	0.999474	FBgn0047334	BG642312	#N/A		FBgn0004175	Mst84Dd	CG17935
10.2902	-0.912382	1.17758	-0.774791	0.438463	0.999474	FBgn0086067	snoRNA:Me28S-A771	#N/A		FBgn0004177	mts	CG7109
5.46233	-0.910603	1.55398	-0.585982	0.557888	0.999474	FBgn0033061	SmydA-5	#N/A		FBgn0004179	Csp	CG6395
4.06509	-0.909132	1.71998	-0.528572	0.597102	0.999474	FBgn0038952	CG7069	CG7069		FBgn0004181	Ebp	CG2668
8.03363	-0.903775	1.27971	-0.706232	0.480044	0.999474	FBgn0065048	snoRNA:U3:54Aa	#N/A		FBgn0004183	snRNA:U1:82Eb	CR32862
4.76138	-0.903337	1.8722	-0.482501	0.62945	0.999474	FBgn0039052	CG6733	CG6733		FBgn0004185	snRNA:U1:95Ca	CR31341
5.48036	-0.9	1.6255	-0.553676	0.579801	0.999474	FBgn0014000	Hf	#N/A		FBgn0004186	snRNA:U1:95Cb	CR32866
9.50169	-0.89984	1.17274	-0.767296	0.442905	0.999474	FBgn0052088	sunn	#N/A		FBgn0004187	snRNA:U1:95Cc	CR31185
23.2101	-0.897047	0.888083	-1.01009	0.312451	0.999474	FBgn0027073	Ugt49B1	#N/A		FBgn0004188	snRNA:U6:96Aa	CR31379
4.08312	-0.894683	1.77498	-0.504053	0.614224	0.999474	FBgn0266829	lncRNA:CR45291	#N/A		FBgn0004189	snRNA:U6:96Ab	CR32867
12.8839	-0.894113	1.03817	-0.861235	0.389109	0.999474	FBgn0050296	RIC-3	#N/A		FBgn0004190	snRNA:U6:96Ac	CR31539
185.916	-0.894102	0.288466	-3.09951	0.00193844	0.119403	FBgn0052816	CG32816	CG32816		FBgn0004191	snRNA:U2:34ABa	CR31850
30.743	-0.893536	0.678312	-1.31729	0.18774	0.999474	FBgn0267728	otk2	#N/A		FBgn0004192	snRNA:U2:34ABb	CR31854
18.1938	-0.892374	0.847196	-1.05333	0.292191	0.999474	FBgn0002543	#N/A	#N/A		FBgn0004197	Ser	CG6127
28.8121	-0.890195	0.67298	-1.32277	0.185913	0.999474	FBgn0267991	lncRNA:CR46258	#N/A		FBgn0004198	ct	CG11387
78.353	-0.889672	0.425429	-2.09124	0.036507	0.665693	FBgn0015576	alpha-Est8	#N/A		FBgn0004227	nonA	CG4211
3.42593	-0.889371	2.15632	-0.412448	0.680011	0.999474	FBgn0024997	CG2681	CG2681		FBgn0004228	mex1	CG7936
18.1681	-0.887012	0.856907	-1.03513	0.300607	0.999474	FBgn0047095	CG33939	CG33939		FBgn0004237	Hrb87F	CG12749
4.09214	-0.88677	1.92189	-0.461406	0.644507	0.999474	FBgn0063380	snoRNA:U31:54Eb	#N/A		FBgn0004240	DptA	CG12763
3.37315	-0.885845	1.91897	-0.461625	0.64435	0.999474	FBgn0052865	lncRNA:alphagamma-element:CR32865	#N/A		FBgn0004242	Syt1	CG3139
7.41251	-0.885766	1.30682	-0.677805	0.497895	0.999474	FBgn0267241	lncRNA:CR45681	#N/A		FBgn0004244	Rdl	CG10537
19.4461	-0.885204	0.825779	-1.07196	0.283737	0.999474	FBgn0036923	CG17732	CG17732		FBgn0004359	T48	CG5507
42.7822	-0.884099	0.568218	-1.55591	0.119728	0.999474	FBgn0267160	asRNA:CR45600	#N/A		FBgn0004360	Wnt2	CG1916
224.119	-0.882669	0.806384	-1.0946	0.273692	0.999474	FBgn0011828	Pxn	#N/A		FBgn0004362	HmgD	CG17950
4.68286	-0.878554	1.67728	-0.523796	0.60042	0.999474	FBgn0053978	CG33978	CG33978		FBgn0004363	porin	CG6647
18.552	-0.877304	0.884051	-0.992368	0.321018	0.999474	FBgn0030017	CG2278	CG2278		FBgn0004367	mei-41	CG4252
7.37776	-0.876765	1.30558	-0.67155	0.50187	0.999474	FBgn0259823	CG42404	CG42404		FBgn0004368	Ptp4E	CG6899
38.6218	-0.875403	0.589649	-1.48462	0.137645	0.999474	FBgn0030666	CG12708	CG12708		FBgn0004369	Ptp99A	CG11516
3.94281	-0.873999	1.83653	-0.475896	0.634148	0.999474	FBgn0002633	#N/A	#N/A		FBgn0004370	Ptp10D	CG1817
3.2766	-0.873079	2.10123	-0.415509	0.677769	0.999474	FBgn0034517	Cpr57A	#N/A		FBgn0004372	aly	CG2075
3.2766	-0.873079	2.10123	-0.415509	0.677769	0.999474	FBgn0043536	Obp57d	#N/A		FBgn0004373	fwd	CG7004
3.2766	-0.873079	2.10123	-0.415509	0.677769	0.999474	FBgn0034880	ItgaPS5	#N/A		FBgn0004374	neb	CG10718
245.039	-0.8729	0.2745	-3.17997	0.00147292	0.0953813	FBgn0259730	tal-1A	#N/A		FBgn0004378	Klp61F	CG9191
245.039	-0.8729	0.2745	-3.17997	0.00147292	0.0953813	FBgn0259731	tal-2A	#N/A		FBgn0004379	Klp67A	CG10923
245.039	-0.8729	0.2745	-3.17997	0.00147292	0.0953813	FBgn0259732	tal-3A	#N/A		FBgn0004380	Klp64D	CG10642
245.039	-0.8729	0.2745	-3.17997	0.00147292	0.0953813	FBgn0259733	tal-AA	#N/A		FBgn0004381	Klp68D	CG7293
6.72057	-0.871863	1.40348	-0.621216	0.534458	0.999474	FBgn0035076	Ance-5	#N/A		FBgn0004387	Klp98A	CG5658
19.3071	-0.87131	0.815152	-1.06889	0.285118	0.999474	FBgn0053971	Ir62a	#N/A		FBgn0004389	bnk	CG1480
2.02869	-0.870684	2.58161	-0.337264	0.735918	NA	FBgn0036024	CG18180	CG18180		FBgn0004390	RasGAP1	CG6721
5.25251	-0.87036	1.6047	-0.542383	0.587555	0.999474	FBgn0053542	upd3	#N/A		FBgn0004391	shtd	CG9198
3.39118	-0.868963	2.11144	-0.41155	0.680669	0.999474	FBgn0082938	snoRNA:Me28S-C2645a	#N/A		FBgn0004394	pdm2	CG12287
7.343	-0.867717	1.30797	-0.663409	0.507068	0.999474	FBgn0086064	snoRNA:Me28S-G3113b	#N/A		FBgn0004395	unk	CG4620
8.65271	-0.866249	1.20149	-0.720977	0.470923	0.999474	FBgn0034322	CG18536	CG18536		FBgn0004396	CrebA	CG7450
4.70089	-0.866128	1.6946	-0.511112	0.609273	0.999474	FBgn0261587	CG42697	CG42697		FBgn0004397	Vinc	CG3299
4591.85	-0.864862	1.09199	-0.792005	0.428358	0.999474	FBgn0267507	pre-rRNA:CR45847	#N/A		FBgn0004400	rhi	CG10683
4590.15	-0.864668	1.09172	-0.792021	0.428348	0.999474	FBgn0267504	28SrRNA:CR45844	#N/A		FBgn0004401	Pep	CG6143
55.5484	-0.864142	0.504511	-1.71283	0.0867437	0.917576	FBgn0032211	CG13138	CG13138		FBgn0004403	RpS14a	CG1524
11.3129	-0.862113	1.07749	-0.800112	0.423646	0.999474	FBgn0025709	CNT2	#N/A		FBgn0004404	RpS14b	CG1527
137.017	-0.862112	0.357127	-2.41402	0.0157775	0.437237	FBgn0016076	vri	#N/A		FBgn0004406	PolG1	CG8987
14.8487	-0.862071	1.17704	-0.732405	0.463921	0.999474	FBgn0026721	fat-spondin	#N/A		FBgn0004407	PolG2	CG33650
1.30971	-0.861542	3.42408	-0.251612	0.801341	NA	FBgn0263847	snRNA:LU	#N/A		FBgn0004414	msopa	CG14560
24.8682	-0.860683	0.944999	-0.910776	0.362413	0.999474	FBgn0040606	CG6503	CG6503		FBgn0004419	me31B	CG4916
41.7527	-0.85592	0.587903	-1.45589	0.145424	0.999474	FBgn0038912	CG6656	CG6656		FBgn0004425	LysB	CG1179
9.93668	-0.855556	1.12561	-0.760084	0.447204	0.999474	FBgn0039501	TTLL6B	#N/A		FBgn0004426	LysC	CR9111
8.62697	-0.855176	1.20849	-0.707637	0.47917	0.999474	FBgn0037553	CG18249	CG18249		FBgn0004427	LysD	CG9118
33.7769	-0.853098	0.640611	-1.33169	0.182961	0.999474	FBgn0035090	CG2736	CG2736		FBgn0004428	LysE	CG1180
110.295	-0.85295	0.356057	-2.39554	0.0165959	0.448266	FBgn0051216	Naam	#N/A		FBgn0004429	LysP	CG9116
7.2735	-0.849373	1.3245	-0.641279	0.521342	0.999474	FBgn0086062	snoRNA:Me28S-C788b	#N/A		FBgn0004430	LysS	CG1165
81.2742	-0.849237	0.423009	-2.00761	0.0446846	0.717653	FBgn0262686	CG43156	CG43156		FBgn0004431	LysX	CG9120
9.90193	-0.848808	1.12436	-0.754927	0.450293	0.999474	FBgn0267771	lncRNA:CR46102	#N/A		FBgn0004432	Cyp1	CG9916
13.6817	-0.848447	1.06266	-0.798417	0.424628	0.999474	FBgn0085250	CG34221	CG34221		FBgn0004435	Galphaq	CG17759
83.1172	-0.848398	0.434386	-1.9531	0.0508082	0.767531	FBgn0267037	asRNA:CR45481	#N/A		FBgn0004436	Ubc6	CG2013
14.669	-0.846608	1.10747	-0.764451	0.444599	0.999474	FBgn0051721	Trim9	#N/A		FBgn0004449	Ten-m	CG5723
7.78136	-0.846558	1.49125	-0.567682	0.570251	0.999474	FBgn0267520	28SrRNA-Psi:CR45860	#N/A		FBgn0004456	mew	CG1771
5.87929	-0.845138	1.49675	-0.564649	0.572312	0.999474	FBgn0042206	GstD10	#N/A		FBgn0004463	Polr3B	CG8344
34.1969	-0.84472	0.617058	-1.36895	0.171015	0.999474	FBgn0264502	CG43901	CG43901		FBgn0004465	Su(P)	CG4086
213.614	-0.843124	0.277525	-3.03801	0.00238149	0.13605	FBgn0035689	CG7376	CG7376		FBgn0004507	GlyP	CG7254
3.25087	-0.843015	1.95173	-0.431932	0.665791	0.999474	FBgn0261649	tinc	#N/A		FBgn0004509	Fur1	CG10772
6.51075	-0.838621	1.39697	-0.600313	0.548298	0.999474	FBgn0035625	Blimp-1	#N/A		FBgn0004510	Ets97D	CG6338
2.63744	-0.837912	2.35538	-0.355743	0.722033	0.999474	FBgn0045476	Gr64e	#N/A		FBgn0004511	dy	CG9355
1.99394	-0.836732	2.63498	-0.317548	0.750828	NA	FBgn0000411	#N/A	#N/A		FBgn0004512	Mdr49	CG3879
1.31872	-0.836596	3.16369	-0.264437	0.791444	NA	FBgn0030778	CG4678	CG4678		FBgn0004513	Mdr65	CG10181
156.541	-0.835334	0.343806	-2.42967	0.0151126	0.427905	FBgn0266731	lncRNA:CR45204	#N/A		FBgn0004514	Oct-TyrR	CG7485
9.66506	-0.835124	1.30266	-0.641093	0.521463	0.999474	FBgn0028899	CG31817	CG31817		FBgn0004516	Gad1	CG14994
64.7532	-0.833524	0.492063	-1.69394	0.0902771	0.933655	FBgn0038063	Octbeta2R	#N/A		FBgn0004552	Akh	CG1171
1.94116	-0.831845	2.67501	-0.310969	0.755824	NA	FBgn0037997	CG14742	CG14742		FBgn0004554	Edg91	CG7539
4.6404	-0.83069	1.69892	-0.488952	0.624876	0.999474	FBgn0265340	lncRNA:CR44294	#N/A		FBgn0004556	Dbp73D	CG9680
70.0004	-0.829775	0.447857	-1.85277	0.0639156	0.83613	FBgn0265071	asRNA:CR44182	#N/A		FBgn0004567	slp2	CG2939
20.3444	-0.829417	0.806371	-1.02858	0.303677	0.999474	FBgn0034140	Lst	#N/A		FBgn0004569	aos	CG4531
5.29292	-0.828231	1.82435	-0.453986	0.649839	0.999474	FBgn0026314	Ugt35B1	#N/A		FBgn0004573	5-HT7	CG12073
14.9232	-0.827327	0.947193	-0.873451	0.382417	0.999474	FBgn0031451	CG9961	CG9961		FBgn0004574	Rop	CG15811
22.1135	-0.825632	0.777178	-1.06235	0.288079	0.999474	FBgn0263111	cac	#N/A		FBgn0004575	Syn	CG3985
278.284	-0.821386	0.254953	-3.22172	0.00127424	0.0893582	FBgn0263493	CR43482	CR43482		FBgn0004577	Pxd	CG3477
80.6864	-0.821343	0.412713	-1.99011	0.046579	0.731791	FBgn0036648	CG4098	CG4098		FBgn0004580	Cbp53E	CG6702
8.41248	-0.818428	1.24403	-0.657886	0.510611	0.999474	FBgn0004607	zfh2	#N/A		FBgn0004581	bgcn	CG30170
1.95017	-0.816903	2.67086	-0.305858	0.759713	NA	FBgn0000633	#N/A	#N/A		FBgn0004583	ex	CG4114
5.9033	-0.816469	1.6646	-0.490488	0.623789	0.999474	FBgn0266139	lncRNA:CR44845	#N/A		FBgn0004584	Rrp1	CG3178
1.32774	-0.815724	3.40485	-0.239577	0.810658	NA	FBgn0039788	Rpt6R	#N/A		FBgn0004587	B52	CG10851
1.32774	-0.815724	3.40485	-0.239577	0.810658	NA	FBgn0050148	CG30148	CG30148		FBgn0004588	Eig71Ea	CG16931
1.32774	-0.815724	3.40485	-0.239577	0.810658	NA	FBgn0033369	CG8197	CG8197		FBgn0004589	Eig71Eb	CG7355
1.32774	-0.815724	3.40485	-0.239577	0.810658	NA	FBgn0030592	CG9514	CG9514		FBgn0004590	Eig71Ec	CG7608
25.3897	-0.814525	0.73576	-1.10705	0.268271	0.999474	FBgn0265533	CR44383	CR44383		FBgn0004591	Eig71Ed	CG7350
4.50008	-0.811436	1.66102	-0.488517	0.625184	0.999474	FBgn0037133	CG7370	CG7370		FBgn0004592	Eig71Ee	CG7604
3.28693	-0.806972	2.10653	-0.383082	0.701659	0.999474	FBgn0050285	CG30285	CG30285		FBgn0004593	Eig71Ef	CG7599
1.27496	-0.80622	3.17582	-0.253862	0.799602	NA	FBgn0053093	CG33093	CG33093		FBgn0004594	Eig71Eg	CG7336
1.27496	-0.80622	3.17582	-0.253862	0.799602	NA	FBgn0267744	lncRNA:CR46075	#N/A		FBgn0004595	pros	CG17228
1.27496	-0.80622	3.17582	-0.253862	0.799602	NA	FBgn0036899	tey	#N/A		FBgn0004597	CycC	CG7281
4.5091	-0.80522	1.64106	-0.490671	0.623659	0.999474	FBgn0036214	CG7264	CG7264		FBgn0004598	Fur2	CG18734
6.46829	-0.804604	1.41216	-0.569766	0.568836	0.999474	FBgn0026169	snoRNA:Psi18S-1820	#N/A		FBgn0004606	zfh1	CG1322
62.14	-0.79985	0.486457	-1.64423	0.100128	0.957005	FBgn0266675	lncRNA:CR45165	#N/A		FBgn0004607	zfh2	CG1449
12.7555	-0.799404	1.06077	-0.753604	0.451087	0.999474	FBgn0259236	comm3	#N/A		FBgn0004611	Plc21C	CG4574
38.8633	-0.798484	0.762495	-1.0472	0.295008	0.999474	FBgn0025454	Cyp6g1	#N/A		FBgn0004618	gl	CG7672
42.6884	-0.795401	0.586238	-1.35679	0.174848	0.999474	FBgn0032022	CG14275	CG14275		FBgn0004619	GluRIA	CG8442
15.4998	-0.795212	0.911315	-0.872599	0.382882	0.999474	FBgn0265268	CG18234	CG18234		FBgn0004620	GluRIIA	CG6992
5.23243	-0.794586	1.6819	-0.472432	0.636618	0.999474	FBgn0051326	CG31326	CG31326		FBgn0004622	TkR99D	CG7887
3.89568	-0.794211	1.81196	-0.438316	0.661157	0.999474	FBgn0035344	Cyp4d20	#N/A		FBgn0004623	Gbeta76C	CG8770
116.689	-0.794053	0.367125	-2.1629	0.030549	0.619691	FBgn0262562	CG43102	CG43102		FBgn0004629	Cys	CG8050
3.19038	-0.792475	1.99791	-0.396652	0.691624	0.999474	FBgn0037085	Neu2	#N/A		FBgn0004635	rho	CG1004
8.96976	-0.790474	1.21225	-0.652073	0.514354	0.999474	FBgn0266183	lncRNA:CR44889	#N/A		FBgn0004636	Rap1	CG1956
5.12687	-0.789341	1.56371	-0.504788	0.613708	0.999474	FBgn0046113	GluRIIC	#N/A		FBgn0004638	drk	CG6033
76.6874	-0.787969	0.437523	-1.80098	0.0717065	0.873624	FBgn0034387	Cyp12b2	#N/A		FBgn0004643	Zw10	CG9900
51.9	-0.785409	0.50763	-1.54721	0.121813	0.999474	FBgn0034588	CG9394	CG9394		FBgn0004644	hh	CG4637
13.4094	-0.785148	0.977862	-0.802923	0.422019	0.999474	FBgn0286037	sisRNA:3	#N/A		FBgn0004646	ogre	CG3039
26.9634	-0.784569	0.732664	-1.07085	0.284239	0.999474	FBgn0033980	Cyp6a20	#N/A		FBgn0004647	N	CG3936
1.28397	-0.783174	2.95336	-0.26518	0.790871	NA	FBgn0051626	CG31626	CG31626		FBgn0004648	svr	CG4122
1.28397	-0.783174	2.95336	-0.26518	0.790871	NA	FBgn0259098	CG42246	CG42246		FBgn0004649	yl	CG1372
1.28397	-0.783174	2.95336	-0.26518	0.790871	NA	FBgn0036934	sNPF-R	#N/A		FBgn0004650	fs(1)N	CG11411
27.2587	-0.780247	0.83482	-0.934629	0.349979	0.999474	FBgn0085819	28SrRNA-Psi:CR41609	#N/A		FBgn0004652	fru	CG14307
9.72014	-0.778669	1.34278	-0.579894	0.561986	0.999474	FBgn0028537	CG31775	CG31775		FBgn0004654	Pgd	CG3724
9.72014	-0.778669	1.34278	-0.579894	0.561986	0.999474	FBgn0260954	CG42586	CG42586		FBgn0004655	wapl	CG3707
5.72357	-0.77697	1.47858	-0.525483	0.599248	0.999474	FBgn0262354	CG43052	CG43052		FBgn0004656	fs(1)h	CG2252
7.66907	-0.774998	1.28002	-0.605456	0.544876	0.999474	FBgn0051370	CG31370	CG31370		FBgn0004657	mys	CG1560
7.66907	-0.774998	1.28002	-0.605456	0.544876	0.999474	FBgn0050081	Ir51b	#N/A		FBgn0004666	sim	CG7771
332.757	-0.77395	0.222738	-3.47471	0.000511399	0.046542	FBgn0264305	CG43783	CG43783		FBgn0004687	Mlc-c	CG3201
5.81545	-0.772587	1.77014	-0.436456	0.662506	0.999474	FBgn0039102	SPE	#N/A		FBgn0004698	Xpc	CG8153
2.52417	-0.767984	2.17049	-0.353829	0.723467	0.999474	FBgn0267635	lncRNA:CR45973	#N/A		FBgn0004777	Ccp84Ag	CG2342
23.5254	-0.767793	0.738081	-1.04026	0.298221	0.999474	FBgn0032452	CG15484	CG15484		FBgn0004778	Ccp84Af	CG1331
115.521	-0.767365	0.357243	-2.14802	0.0317121	0.629383	FBgn0031760	Tsp26A	#N/A		FBgn0004779	Ccp84Ae	CG1330
18.3414	-0.767187	0.885763	-0.866131	0.386418	0.999474	FBgn0085771	28SrRNA-Psi:CR40741	#N/A		FBgn0004780	Ccp84Ad	CG2341
20.317	-0.766703	0.799498	-0.95898	0.337569	0.999474	FBgn0038114	CG11670	CG11670		FBgn0004781	Ccp84Ac	CG1327
11.4605	-0.763668	1.0529	-0.725301	0.468268	0.999474	FBgn0083013	snoRNA:Psi28S-1060	#N/A		FBgn0004782	Ccp84Ab	CG1252
75.3488	-0.76352	0.549282	-1.39003	0.164519	0.999474	FBgn0013688	mt:srRNA	#N/A		FBgn0004783	Ccp84Aa	CG2360
1.29299	-0.761977	3.15889	-0.241216	0.809387	NA	FBgn0024836	stan	#N/A		FBgn0004784	inaC	CG6518
1.29299	-0.761977	3.15889	-0.241216	0.809387	NA	FBgn0053867	His-Psi:CR33867	#N/A		FBgn0004795	retn	CG5403
1.29299	-0.761977	3.15889	-0.241216	0.809387	NA	FBgn0262035	CG42846	CG42846		FBgn0004797	mdy	CG31991
1.29299	-0.761977	3.15889	-0.241216	0.809387	NA	FBgn0267755	lncRNA:CR46086	#N/A		FBgn0004811	fs(2)ltoPP43	CG10528
1.29299	-0.761977	3.15889	-0.241216	0.809387	NA	FBgn0030376	CG2750	CG2750		FBgn0004828	His3.3B	CG8989
19.8135	-0.760652	0.953509	-0.79774	0.425022	0.999474	FBgn0031801	CG9498	CG9498		FBgn0004832	Xpac	CG6358
5.11916	-0.75958	1.57769	-0.48145	0.630197	0.999474	FBgn0267461	lncRNA:CR45811	#N/A		FBgn0004837	Su(H)	CG3497
2.53319	-0.757065	2.14156	-0.353511	0.723705	0.999474	FBgn0046887	Gr98b	#N/A		FBgn0004838	Hrb27C	CG10377
2.53319	-0.757065	2.14156	-0.353511	0.723705	0.999474	FBgn0035022	CG11413	CG11413		FBgn0004839	otk	CG8967
297.614	-0.75489	0.239503	-3.1519	0.00162212	0.103061	FBgn0037205	BoYb	#N/A		FBgn0004841	TkR86C	CG6515
1.2402	-0.752174	3.20697	-0.234544	0.814563	NA	FBgn0037322	Or83a	#N/A		FBgn0004842	RYa-R	CG5811
1.2402	-0.752174	3.20697	-0.234544	0.814563	NA	FBgn0027491	Cdk5alpha	#N/A		FBgn0004852	Ac76E	CG7978
1.2402	-0.752174	3.20697	-0.234544	0.814563	NA	FBgn0038213	CG9624	CG9624		FBgn0004854	B-H2	CG5488
1.2402	-0.752174	3.20697	-0.234544	0.814563	NA	FBgn0038452	CG14905	CG14905		FBgn0004855	Polr2I	CG3284
1.2402	-0.752174	3.20697	-0.234544	0.814563	NA	FBgn0263019	lncRNA:CR43314	#N/A		FBgn0004856	Bx42	CG8264
1.2402	-0.752174	3.20697	-0.234544	0.814563	NA	FBgn0263994	CG43737	CG43737		FBgn0004858	elB	CG4220
1.2402	-0.752174	3.20697	-0.234544	0.814563	NA	FBgn0267040	lncRNA:CR45484	#N/A		FBgn0004859	ci	CG2125
1.2402	-0.752174	3.20697	-0.234544	0.814563	NA	FBgn0036639	CG4229	CG4229		FBgn0004860	ph-d	CG3895
307.356	-0.752014	0.301017	-2.49825	0.0124809	0.377491	FBgn0038826	Syp	#N/A		FBgn0004861	ph-p	CG18412
6.3156	-0.75174	1.39048	-0.540635	0.588759	0.999474	FBgn0267435	chp	#N/A		FBgn0004862	bap	CG7902
10.1809	-0.750611	1.24083	-0.604925	0.545229	0.999474	FBgn0259224	CG42324	CG42324		FBgn0004863	C15	CG7937
82.0576	-0.749728	0.492779	-1.52143	0.128153	0.999474	FBgn0031805	Nepl4	#N/A		FBgn0004864	hop	CG1594
51.4124	-0.747876	0.721507	-1.03655	0.299947	0.999474	FBgn0267522	28SrRNA-Psi:CR45862	#N/A		FBgn0004865	Eip78C	CG18023
11.8731	-0.747443	1.08853	-0.686655	0.4923	0.999474	FBgn0267073	lncRNA:CR45517	#N/A		FBgn0004867	RpS2	CG5920
2.5422	-0.746244	2.16601	-0.344524	0.730452	0.999474	FBgn0040505	Alk	#N/A		FBgn0004868	Gdi	CG4422
10.1688	-0.746024	1.15092	-0.648196	0.516858	0.999474	FBgn0051777	CG31777	CG31777		FBgn0004870	bab1	CG9097
8.31986	-0.744565	1.48147	-0.502583	0.615257	0.999474	FBgn0266995	lncRNA:CR45446	#N/A		FBgn0004872	piwi	CG6122
15.7744	-0.739927	0.908149	-0.814765	0.415207	0.999474	FBgn0002945	#N/A	#N/A		FBgn0004875	enc	CG10847
97.624	-0.739836	0.393648	-1.87944	0.0601849	0.811156	FBgn0028675	Sur	#N/A		FBgn0004876	cdi	CG6027
147.697	-0.738345	0.339879	-2.17237	0.0298275	0.614031	FBgn0262636	dati	#N/A		FBgn0004878	cas	CG2102
60.8265	-0.738171	0.468521	-1.57554	0.115133	0.990306	FBgn0266309	lncRNA:CR44974	#N/A		FBgn0004880	scrt	CG1130
16.9181	-0.73763	0.866834	-0.850948	0.394798	0.999474	FBgn0040260	Ugt37D1	#N/A		FBgn0004882	orb	CG10868
217.881	-0.736964	0.270631	-2.72313	0.00646662	0.258049	FBgn0037076	ebd2	#N/A		FBgn0004885	tok	CG6863
15.1309	-0.736077	0.938067	-0.784674	0.432645	0.999474	FBgn0082941	snoRNA:Me28S-A992	#N/A		FBgn0004888	Scsalpha1	CG1065
4.46197	-0.735447	1.82464	-0.403063	0.686902	0.999474	FBgn0051704	CG31704	CG31704		FBgn0004889	tws	CG6235
7.53908	-0.735417	1.28562	-0.572035	0.567298	0.999474	FBgn0038840	Grik	#N/A		FBgn0004892	sob	CG3242
5.62833	-0.734543	1.60012	-0.459056	0.646194	0.999474	FBgn0035439	CG14961	CG14961		FBgn0004893	bowl	CG10021
92.5525	-0.733232	0.389696	-1.88155	0.0598975	0.811156	FBgn0050101	Vajk4	#N/A		FBgn0004895	FoxL1	CG1132
66.2779	-0.732916	0.587551	-1.24741	0.212248	0.999474	FBgn0050334	CG30334	CG30334		FBgn0004896	fd59A	CG3668
71.7073	-0.730831	0.490198	-1.49089	0.13599	0.999474	FBgn0030593	CG9512	CG9512		FBgn0004897	fd96Ca	CG11921
19.0112	-0.73079	0.947354	-0.771401	0.440469	0.999474	FBgn0086068	snoRNA:Or-CD12	#N/A		FBgn0004898	fd96Cb	CG11922
1.24922	-0.73047	2.9803	-0.2451	0.806379	NA	FBgn0002855	#N/A	#N/A		FBgn0004901	Prat	CG2867
1.24922	-0.73047	2.9803	-0.2451	0.806379	NA	FBgn0034460	CG18367	CG18367		FBgn0004903	Rb97D	CG6354
1.24922	-0.73047	2.9803	-0.2451	0.806379	NA	FBgn0034166	CG6472	CG6472		FBgn0004907	14-3-3zeta	CG17870
1.24922	-0.73047	2.9803	-0.2451	0.806379	NA	FBgn0033589	CG13227	CG13227		FBgn0004908	Arl2	CG7435
1.24922	-0.73047	2.9803	-0.2451	0.806379	NA	FBgn0031296	CG4415	CG4415		FBgn0004910	Eip63F-1	CG15855
3.74766	-0.730132	1.78957	-0.407993	0.683279	0.999474	FBgn0044011	Spn43Ad	#N/A		FBgn0004911	asRNA:Eig63F-2	CR32265
376.541	-0.729422	0.243751	-2.99249	0.00276712	0.1511	FBgn0267033	mamo	#N/A		FBgn0004913	Gnf1	CG1119
120.105	-0.728615	0.345189	-2.11077	0.0347922	0.654508	FBgn0038638	CG7702	CG7702		FBgn0004914	Hnf4	CG9310
13.8861	-0.728094	1.01882	-0.714645	0.474828	0.999474	FBgn0051525	CG31525	CG31525		FBgn0004915	TfIIB	CG5193
21.2441	-0.727076	0.809198	-0.898514	0.368911	0.999474	FBgn0086078	snoRNA:Me28S-A774b	#N/A		FBgn0004919	gol	CG2679
28.0251	-0.726758	0.686012	-1.0594	0.28942	0.999474	FBgn0034493	CG8908	CG8908		FBgn0004921	Ggamma1	CG8261
3.80945	-0.72523	1.98104	-0.366086	0.714301	0.999474	FBgn0013949	Elal	#N/A		FBgn0004924	Top1	CG6146
3.16899	-0.725088	2.22327	-0.326136	0.744321	0.999474	FBgn0032785	CG10026	CG10026		FBgn0004926	eIF2beta	CG4153
231.504	-0.724585	0.307897	-2.35334	0.0186059	0.481261	FBgn0046776	CR14033	CR14033		FBgn0004956	upd1	CG5993
2.44565	-0.724072	2.42681	-0.298363	0.765426	0.999474	FBgn0265982	lncRNA:CR44761	#N/A		FBgn0004957	por	CG6205
19.9391	-0.72298	0.799193	-0.904637	0.365657	0.999474	FBgn0031715	tomb	#N/A		FBgn0004959	phm	CG6578
6.81108	-0.722866	1.36801	-0.528406	0.597218	0.999474	FBgn0263467	snoRNA:nop5-x16-a	#N/A		FBgn0005198	gig	CG6975
17.4934	-0.722768	0.854432	-0.845904	0.397606	0.999474	FBgn0267988	asRNA:CR46255	#N/A		FBgn0005278	Sam-S	CG2674
6.356	-0.721778	4.59962	-0.156921	0.875307	0.999474	FBgn0039324	CG10553	CG10553		FBgn0005322	nmd	CG5395
199.34	-0.721075	0.311534	-2.31459	0.0206352	0.516332	FBgn0024944	Oamb	#N/A		FBgn0005355	Su(fu)	CG6054
29.1928	-0.720931	0.688569	-1.047	0.2951	0.999474	FBgn0030077	CG15365	CG15365		FBgn0005386	ash1	CG8887
7.46056	-0.720695	1.30719	-0.551331	0.581407	0.999474	FBgn0063386	snoRNA:Me18S-A28a	#N/A		FBgn0005390	fs(1)M3	CG4790
23.7138	-0.720557	0.738427	-0.9758	0.329163	0.999474	FBgn0082585	sprt	#N/A		FBgn0005391	Yp2	CG2979
8.06931	-0.720499	1.24235	-0.579949	0.561949	0.999474	FBgn0265087	CG44198	CG44198		FBgn0005411	U2af50	CG9998
2.50745	-0.71926	2.18605	-0.329022	0.742139	0.999474	FBgn0083011	snoRNA:Psi28S-1135b	#N/A		FBgn0005427	ewg	CG3114
2.50745	-0.71926	2.18605	-0.329022	0.742139	0.999474	FBgn0034717	CG5819	CG5819		FBgn0005533	RpS17	CG3922
10.524	-0.718831	1.10302	-0.651694	0.514599	0.999474	FBgn0036945	Ssk	#N/A		FBgn0005536	Mbs	CG32156
50.7244	-0.717861	0.55459	-1.2944	0.195527	0.999474	FBgn0010473	tutl	#N/A		FBgn0005558	ey	CG1464
240.519	-0.717823	0.311552	-2.30402	0.0212214	0.522874	FBgn0031865	Nha1	#N/A		FBgn0005561	sv	CG11049
3.178	-0.716979	2.41076	-0.297408	0.766155	0.999474	FBgn0264827	asRNA:CR44035	#N/A		FBgn0005564	Shal	CG9262
6.15856	-0.716368	1.47233	-0.486553	0.626575	0.999474	FBgn0040376	AANATL7	#N/A		FBgn0005585	Calr	CG9429
6.27314	-0.716325	1.45867	-0.491082	0.623368	0.999474	FBgn0045478	Gr64b	#N/A		FBgn0005586	Rab3	CG7576
6.27314	-0.716325	1.45867	-0.491082	0.623368	0.999474	FBgn0045477	Gr64c	#N/A		FBgn0005590	scw	CG31695
21.6747	-0.716315	0.779479	-0.918967	0.358113	0.999474	FBgn0051897	CG31897	CG31897		FBgn0005593	RpL7	CG4897
5.57087	-0.716211	1.49068	-0.480458	0.630902	0.999474	FBgn0265182	CG44247	CG44247		FBgn0005596	yem	CG14513
44.5549	-0.715831	0.562745	-1.27203	0.203361	0.999474	FBgn0037753	CG12947	CG12947		FBgn0005612	Sox14	CG3090
4.37444	-0.71543	1.68459	-0.424691	0.671062	0.999474	FBgn0286204	ich	#N/A		FBgn0005613	Sox15	CG8404
188.953	-0.712772	0.297512	-2.39578	0.016585	0.448266	FBgn0039602	CG1647	CG1647		FBgn0005614	trpl	CG18345
5.57989	-0.711256	1.478	-0.481227	0.630355	0.999474	FBgn0265448	lncRNA:CR44348	#N/A		FBgn0005616	msl-2	CG3241
5.64169	-0.70898	1.52183	-0.465873	0.641306	0.999474	FBgn0259216	RhoGAP102A	#N/A		FBgn0005617	msl-1	CG10385
145.793	-0.708009	0.361436	-1.95888	0.0501268	0.762622	FBgn0037565	CG9626	CG9626		FBgn0005619	Hdc	CG3454
1.25823	-0.707823	3.18939	-0.221931	0.824368	NA	FBgn0041780	Ssl2	#N/A		FBgn0005624	Psc	CG3886
1.25823	-0.707823	3.18939	-0.221931	0.824368	NA	FBgn0263582	lncRNA:CR43607	#N/A		FBgn0005626	ple	CG10118
6.17659	-0.707566	1.4518	-0.487373	0.625994	0.999474	FBgn0266202	asRNA:CR44897	#N/A		FBgn0005631	robo1	CG13521
29.6969	-0.706822	0.669161	-1.05628	0.29084	0.999474	FBgn0267428	DIP-lambda	#N/A		FBgn0005632	faf	CG1945
5.5889	-0.706373	1.47776	-0.478002	0.632649	0.999474	FBgn0032495	CG16820	CG16820		FBgn0005633	fln	CG7445
6.90893	-0.704536	1.4557	-0.483985	0.628397	0.999474	FBgn0041605	cpx	#N/A		FBgn0005636	nvy	CG3385
30.6855	-0.704304	0.787729	-0.894095	0.371271	0.999474	FBgn0259822	#N/A	#N/A		FBgn0005638	slbo	CG4354
51.5734	-0.704177	0.529373	-1.33021	0.183449	0.999474	FBgn0051781	lncRNA:CR31781	#N/A		FBgn0005640	Eip63E	CG10579
17.3935	-0.703842	0.879515	-0.800261	0.423559	0.999474	FBgn0265498	asRNA:CR44367	#N/A		FBgn0005642	wdn	CG1454
1694.68	-0.701152	0.168752	-4.15492	3.25397e-05	0.00521772	FBgn0264501	lncRNA:CR43900	#N/A		FBgn0005648	Pabp2	CG2163
1261.29	-0.699532	0.144284	-4.84829	1.24532e-06	0.000356833	FBgn0036764	CG5535	CG5535		FBgn0005649	Rox8	CG5422
16.1005	-0.699157	0.906944	-0.770894	0.44077	0.999474	FBgn0033880	CG6553	CG6553		FBgn0005654	Orc3	CG4088
34.2714	-0.697993	0.725218	-0.962459	0.335819	0.999474	FBgn0259977	Tdc1	#N/A		FBgn0005655	PCNA	CG9193
5.01925	-0.696686	1.90325	-0.36605	0.714328	0.999474	FBgn0051663	CG31663	CG31663		FBgn0005658	Ets65A	CG7018
24.9469	-0.695889	1.02385	-0.679677	0.496709	0.999474	FBgn0085195	CG34166	CG34166		FBgn0005659	Ets98B	CG5583
204.726	-0.695167	0.298838	-2.32623	0.0200062	0.507797	FBgn0016797	fz2	#N/A		FBgn0005660	Ets21C	CG2914
1.20545	-0.694948	3.5305	-0.196841	0.843952	NA	FBgn0038818	Nep4	#N/A		FBgn0005664	Crys	CG16963
1.20545	-0.694948	3.5305	-0.196841	0.843952	NA	FBgn0000036	#N/A	#N/A		FBgn0005666	bt	CG32019
1.20545	-0.694948	3.5305	-0.196841	0.843952	NA	FBgn0034822	RpL37b	#N/A		FBgn0005670	Cyp4d1	CG3656
1.20545	-0.694948	3.5305	-0.196841	0.843952	NA	FBgn0265149	lncRNA:CR44218	#N/A		FBgn0005671	Vha55	CG17369
1.20545	-0.694948	3.5305	-0.196841	0.843952	NA	FBgn0267237	lncRNA:CR45677	#N/A		FBgn0005672	spi	CG10334
1.20545	-0.694948	3.5305	-0.196841	0.843952	NA	FBgn0267515	28SrRNA-Psi:CR45855	#N/A		FBgn0005674	GluProRS	CG5394
4.29592	-0.689826	1.67083	-0.412865	0.679705	0.999474	FBgn0044872	FucTC	#N/A		FBgn0005677	dac	CG4952
566.134	-0.689675	0.553267	-1.24655	0.212563	0.999474	FBgn0035697	CG10163	CG10163		FBgn0005683	pie	CG5354
31.3794	-0.689311	0.651553	-1.05795	0.290078	0.999474	FBgn0035695	CG10226	CG10226		FBgn0005694	Aef1	CG5683
346.017	-0.688263	0.2589	-2.65842	0.0078509	0.29374	FBgn0263930	dally	#N/A		FBgn0005695	gcl	CG8411
1068.28	-0.68689	0.212177	-3.23735	0.00120645	0.0864363	FBgn0052774	Muc4B	#N/A		FBgn0005696	PolA2	CG5923
12.7294	-0.686758	1.09343	-0.628078	0.529953	0.999474	FBgn0052436	CG32436	CG32436		FBgn0005771	noc	CG4491
9.75352	-0.686414	1.15174	-0.595982	0.551187	0.999474	FBgn0082924	snoRNA:Or-aca2	#N/A		FBgn0005775	Con	CG7503
122.596	-0.683883	0.461536	-1.48175	0.138406	0.999474	FBgn0264089	sli	#N/A		FBgn0005777	PpD3	CG8402
16.1289	-0.682806	0.978617	-0.697725	0.485349	0.999474	FBgn0001991	#N/A	#N/A		FBgn0005778	PpD5	CG10138
15.312	-0.681091	0.929964	-0.732384	0.463934	0.999474	FBgn0001321	#N/A	#N/A		FBgn0005779	PpD6	CG8822
6.81673	-0.67994	1.53135	-0.444014	0.657033	0.999474	FBgn0260011	NimC4	#N/A		FBgn0008635	betaCOP	CG6223
209.181	-0.679183	0.325409	-2.08717	0.0368728	0.666419	FBgn0030484	GstT4	#N/A		FBgn0008636	hbn	CG33152
15.9177	-0.678994	0.890661	-0.762348	0.445852	0.999474	FBgn0063391	snoRNA:U14:30Eb	#N/A		FBgn0008646	E5	CG9930
3.09948	-0.678469	2.01657	-0.336447	0.736534	0.999474	FBgn0286883	CR46405	CR46405		FBgn0008651	lbl	CG6570
5.4967	-0.677385	1.7728	-0.3821	0.702387	0.999474	FBgn0053301	CG33301	CG33301		FBgn0010014	CanB	CG4209
19.0352	-0.676062	0.831314	-0.813246	0.416077	0.999474	FBgn0023479	teq	#N/A		FBgn0010015	CanA1	CG1455
6.14618	-0.675995	1.43014	-0.472679	0.636442	0.999474	FBgn0034887	St1	#N/A		FBgn0010019	Cyp4g1	CG3972
1.83223	-0.674411	2.74349	-0.245822	0.80582	NA	FBgn0051769	CG31769	CG31769		FBgn0010038	GstD2	CG4181
1.21447	-0.673731	3.25625	-0.206904	0.836085	NA	FBgn0051874	Fum4	#N/A		FBgn0010039	GstD3	CG4381
1.21447	-0.673731	3.25625	-0.206904	0.836085	NA	FBgn0032803	CG13082	CG13082		FBgn0010040	GstD4	CG11512
1.21447	-0.673731	3.25625	-0.206904	0.836085	NA	FBgn0051028	CG31028	CG31028		FBgn0010041	GstD5	CG12242
1.21447	-0.673731	3.25625	-0.206904	0.836085	NA	FBgn0013708	mt:tRNA:Val-TAC	#N/A		FBgn0010042	GstD6	CG4423
6.0934	-0.673425	1.423	-0.473244	0.636039	0.999474	FBgn0037672	sage	#N/A		FBgn0010043	GstD7	CG4371
61.5837	-0.672203	0.55983	-1.20073	0.229857	0.999474	FBgn0264489	CG43897	CG43897		FBgn0010044	GstD8	CG4421
48.9823	-0.672154	0.532481	-1.26231	0.206838	0.999474	FBgn0052845	CG32845	CG32845		FBgn0010051	Itpr	CG1063
76.1373	-0.67128	0.434165	-1.54614	0.122071	0.999474	FBgn0030562	CG9400	CG9400		FBgn0010052	Jhe	CG8425
10.3636	-0.670952	1.09603	-0.612167	0.540427	0.999474	FBgn0050502	fa2h	#N/A		FBgn0010053	Jheh1	CG15101
4.32296	-0.670846	1.73697	-0.386216	0.699337	0.999474	FBgn0264753	Rgk1	#N/A		FBgn0010078	RpL23	CG3661
4.20838	-0.670019	1.76599	-0.379402	0.704389	0.999474	FBgn0243486	rdo	#N/A		FBgn0010097	gammaTub37C	CG17566
7.31688	-0.669906	1.29443	-0.517529	0.604787	0.999474	FBgn0002917	#N/A	#N/A		FBgn0010100	mAcon1	CG9244
3.1085	-0.669904	2.18004	-0.30729	0.758623	0.999474	FBgn0004118	#N/A	#N/A		FBgn0010105	comm	CG17943
107.936	-0.666782	0.362492	-1.83944	0.0658508	0.847041	FBgn0266627	asRNA:CR45134	#N/A		FBgn0010109	dpn	CG8704
561.512	-0.666577	0.225937	-2.95028	0.00317491	0.16208	FBgn0052602	Muc12Ea	#N/A		FBgn0010113	hdc	CG15532
146.523	-0.666575	0.330582	-2.01637	0.0437615	0.713031	FBgn0034436	CG11961	CG11961		FBgn0010114	hig	CG2040
3.05571	-0.66449	1.96765	-0.337708	0.735583	0.999474	FBgn0038733	CG11407	CG11407		FBgn0010173	RpA-70	CG9633
39.4724	-0.663847	0.605967	-1.09552	0.27329	0.999474	FBgn0262111	f	#N/A		FBgn0010194	Wnt5	CG6407
3.6207	-0.66256	1.9525	-0.33934	0.734354	0.999474	FBgn0262985	CG43293	CG43293		FBgn0010197	Gyc32E	CG33114
10.3378	-0.661622	1.09722	-0.603002	0.546508	0.999474	FBgn0266412	lncRNA:CR45052	#N/A		FBgn0010198	RpS15Aa	CG2033
11.4995	-0.661557	1.05152	-0.629145	0.529254	0.999474	FBgn0001255	#N/A	#N/A		FBgn0010213	Sod2	CG8905
577.078	-0.660375	0.21754	-3.03565	0.00240015	0.136215	FBgn0261625	GLS	#N/A		FBgn0010215	alpha-Cat	CG17947
3.00293	-0.659366	2.01503	-0.327224	0.743499	0.999474	FBgn0030074	CG12662	CG12662		FBgn0010217	ATPsynbeta	CG11154
1.84125	-0.659269	2.73892	-0.240704	0.809784	NA	FBgn0265710	lncRNA:CR44517	#N/A		FBgn0010220	Dbp45A	CG12759
4.84418	-0.658842	1.59616	-0.412767	0.679777	0.999474	FBgn0039911	CG1909	CG1909		FBgn0010222	Nmdmc	CG18466
16.4145	-0.658473	0.880198	-0.748097	0.454402	0.999474	FBgn0261973	snoRNA:Or-CD9a	#N/A		FBgn0010223	Galphaf	CG12232
28.9671	-0.655968	0.72674	-0.902617	0.366729	0.999474	FBgn0065099	snRNA:7SK	#N/A		FBgn0010225	Gel	CG1106
132.86	-0.654383	0.332902	-1.96569	0.0493339	0.757403	FBgn0053288	CG33288	CG33288		FBgn0010226	GstS1	CG8938
10.8681	-0.654269	1.07862	-0.606582	0.544128	0.999474	FBgn0031918	CG6055	CG6055		FBgn0010228	HmgZ	CG17921
91.2795	-0.653329	0.389014	-1.67945	0.0930647	0.937328	FBgn0032187	CG4839	CG4839		FBgn0010235	Klc	CG5433
9.08863	-0.652258	1.16731	-0.55877	0.576319	0.999474	FBgn0004581	#N/A	#N/A		FBgn0010238	Lac	CG12369
1.78847	-0.650286	2.75494	-0.236044	0.813399	NA	FBgn0039237	CG13640	CG13640		FBgn0010240	Lcch3	CG17336
7.30917	-0.649125	1.33569	-0.485986	0.626977	0.999474	FBgn0029761	SK	#N/A		FBgn0010241	Mdr50	CG8523
1.22348	-0.648839	3.5101	-0.184849	0.853347	NA	FBgn0034736	gas	#N/A		FBgn0010246	Myo61F	CG9155
1.22348	-0.648839	3.5101	-0.184849	0.853347	NA	FBgn0030776	CG4653	CG4653		FBgn0010247	Parp	CG40411
1.22348	-0.648839	3.5101	-0.184849	0.853347	NA	FBgn0036242	CG6793	CG6793		FBgn0010258	Rbp4	CG9654
1.22348	-0.648839	3.5101	-0.184849	0.853347	NA	FBgn0031389	CG4259	CG4259		FBgn0010263	Rbp9	CG3151
115.117	-0.648198	0.363904	-1.78123	0.0748744	0.873624	FBgn0035960	CG4942	CG4942		FBgn0010265	RpS13	CG13389
1352.22	-0.647718	0.166254	-3.89597	9.78079e-05	0.011489	FBgn0260987	vtd	#N/A		FBgn0010269	Dsor1	CG15793
2.44696	-0.646907	2.6464	-0.244448	0.806884	0.999474	FBgn0036984	CG13248	CG13248		FBgn0010278	Ssrp	CG4817
18.1816	-0.645559	0.870842	-0.741304	0.458509	0.999474	FBgn0085409	smal	#N/A		FBgn0010280	Taf4	CG5444
1.85026	-0.645502	2.96561	-0.217662	0.827692	NA	FBgn0038865	cDIP	#N/A		FBgn0010282	TfIIFalpha	CG10281
1.85026	-0.645502	2.96561	-0.217662	0.827692	NA	FBgn0063376	snoRNA:U76:54Eb	#N/A		FBgn0010287	Trf	CG7562
1.85026	-0.645502	2.96561	-0.217662	0.827692	NA	FBgn0041579	AttC	#N/A		FBgn0010288	Uch	CG4265
1.85026	-0.645502	2.96561	-0.217662	0.827692	NA	FBgn0283426	lncRNA:acal	#N/A		FBgn0010292	bys	CG1430
1.85026	-0.645502	2.96561	-0.217662	0.827692	NA	FBgn0036716	CG13728	CG13728		FBgn0010294	ng2	CG14266
12.6926	-0.645075	0.998729	-0.645896	0.518347	0.999474	FBgn0028862	dao	#N/A		FBgn0010295	ng3	CG10788
57.8835	-0.642638	0.480464	-1.33754	0.181048	0.999474	FBgn0032021	CG7781	CG7781		FBgn0010296	ng4	CG10789
53.5862	-0.642215	0.496774	-1.29277	0.196091	0.999474	FBgn0034720	Liprin-gamma	#N/A		FBgn0010300	brat	CG10719
7.89219	-0.642023	1.27607	-0.503125	0.614876	0.999474	FBgn0051675	CG31675	CG31675		FBgn0010303	hep	CG4353
3.02096	-0.64173	1.97361	-0.325155	0.745064	0.999474	FBgn0267206	lncRNA:CR45646	#N/A		FBgn0010309	pigeon	CG10739
12.7106	-0.640855	1.00853	-0.635434	0.525146	0.999474	FBgn0051157	CG31157	CG31157		FBgn0010313	corto	CG2530
22.9005	-0.639084	0.750768	-0.851241	0.394636	0.999474	FBgn0033748	vis	#N/A		FBgn0010314	Cks30A	CG3738
51.5202	-0.639047	0.524106	-1.21931	0.222727	0.999474	FBgn0026439	Eaat1	#N/A		FBgn0010315	CycD	CG9096
173.318	-0.639011	0.28986	-2.20455	0.027486	0.595844	FBgn0285963	CG46339	CG46339		FBgn0010316	dap	CG1772
39.9881	-0.638732	0.61982	-1.03051	0.30277	0.999474	FBgn0045852	ham	#N/A		FBgn0010317	CycJ	CG10308
26.4306	-0.636656	0.720427	-0.883721	0.376847	0.999474	FBgn0003984	#N/A	#N/A		FBgn0010323	Gsc	CG2851
2.96818	-0.636113	2.03968	-0.311869	0.75514	0.999474	FBgn0267036	lncRNA:CR45480	#N/A		FBgn0010328	woc	CG5965
7.91022	-0.635085	1.33347	-0.476265	0.633886	0.999474	FBgn0037387	CG1213	CG1213		FBgn0010329	Tbh	CG1543
12.0174	-0.634216	1.0491	-0.604531	0.545491	0.999474	FBgn0086668	snoRNA:Psi28S-3436a	#N/A		FBgn0010333	Rac1	CG2248
896.903	-0.63415	0.168372	-3.76636	0.000165644	0.0178014	FBgn0039928	Cals	#N/A		FBgn0010339	128up	CG8340
76.9394	-0.633731	0.423417	-1.49671	0.13447	0.999474	FBgn0035040	CG4741	CG4741		FBgn0010340	140up	CG9852
1.79748	-0.633571	2.54955	-0.248503	0.803745	NA	FBgn0266201	asRNA:CR44896	#N/A		FBgn0010341	Cdc42	CG12530
114.564	-0.633336	0.377384	-1.67823	0.0933028	0.938104	FBgn0028491	CG2930	CG2930		FBgn0010342	Map60	CG1825
6.51036	-0.633088	1.48107	-0.427454	0.669048	0.999474	FBgn0035743	Acbp6	#N/A		FBgn0010348	Arf79F	CG8385
3.02998	-0.63283	2.01034	-0.314787	0.752923	0.999474	FBgn0063382	snoRNA:U29:54Ed	#N/A		FBgn0010350	Cds	CG7962
402.886	-0.632594	0.244619	-2.58604	0.00970861	0.330106	FBgn0052645	CG32645	CG32645		FBgn0010352	Ogdh	CG11661
25.7764	-0.631482	0.706994	-0.893193	0.371754	0.999474	FBgn0025881	snoRNA:Me18S-A1576	#N/A		FBgn0010355	Taf1	CG17603
23.0992	-0.631325	0.884778	-0.71354	0.475511	0.999474	FBgn0259680	#N/A	#N/A		FBgn0010356	Taf5	CG7704
129.991	-0.630744	0.353018	-1.78672	0.0739831	0.873624	FBgn0013810	Dhc36C	#N/A		FBgn0010357	betaTry	CG18211
12.0354	-0.629713	1.04952	-0.600002	0.548505	0.999474	FBgn0034885	Eglp4	#N/A		FBgn0010358	deltaTry	CG12351
10.8647	-0.629462	1.15567	-0.544672	0.585979	0.999474	FBgn0085426	Rgk3	#N/A		FBgn0010359	gammaTry	CG30028
138.029	-0.627839	0.328738	-1.90984	0.0561534	0.799271	FBgn0004198	#N/A	#N/A		FBgn0010379	Akt	CG4006
25.1646	-0.626968	0.747383	-0.838884	0.401534	0.999474	FBgn0085410	TrissinR	#N/A		FBgn0010380	AP-1-2beta	CG12532
6.58117	-0.626927	1.36397	-0.459633	0.64578	0.999474	FBgn0019650	toy	#N/A		FBgn0010382	CycE	CG3938
343.92	-0.626536	0.239341	-2.61775	0.00885116	0.312638	FBgn0035710	SP1173	#N/A		FBgn0010383	Cyp18a1	CG6816
23.9833	-0.626188	0.755771	-0.828543	0.407363	0.999474	FBgn0263975	CR43727	CR43727		FBgn0010385	Def	CG1385
6.01619	-0.625458	1.45046	-0.431214	0.666313	0.999474	FBgn0034053	Cyp4aa1	#N/A		FBgn0010387	Acbp2	CG8627
6.52839	-0.624421	1.39294	-0.448276	0.653954	0.999474	FBgn0010407	Ror	#N/A		FBgn0010388	Dro	CG10816
214.658	-0.624346	0.282057	-2.21355	0.0268599	0.58865	FBgn0032517	CG7099	CG7099		FBgn0010389	htl	CG7223
23.4891	-0.624113	0.782656	-0.79743	0.425201	0.999474	FBgn0260753	Pdfr	#N/A		FBgn0010391	SrpRalpha	CG2522
7.7699	-0.621963	1.26193	-0.492865	0.622108	0.999474	FBgn0039129	RpS19b	#N/A		FBgn0010395	Itgbn	CG1762
48.9212	-0.621876	0.688872	-0.902745	0.366661	0.999474	FBgn0032116	Mco1	#N/A		FBgn0010397	LamC	CG10119
109.688	-0.621476	0.367734	-1.69002	0.0910249	0.935149	FBgn0035968	Slc45-1	#N/A		FBgn0010398	Lrr47	CG6098
6.53741	-0.620302	1.37367	-0.451566	0.651582	0.999474	FBgn0052677	X11Lbeta	#N/A		FBgn0010399	Nmdar1	CG2902
66.4334	-0.61952	0.462315	-1.34004	0.180232	0.999474	FBgn0032253	LManI	#N/A		FBgn0010401	Os-C	CG3250
1.8065	-0.618957	2.54538	-0.243168	0.807875	NA	FBgn0050355	CG30355	CG30355		FBgn0010403	Obp83b	CG11422
1.8065	-0.618957	2.54538	-0.243168	0.807875	NA	FBgn0031726	Cyp6a16	#N/A		FBgn0010406	RNaseX25	CG8194
1.8065	-0.618957	2.54538	-0.243168	0.807875	NA	FBgn0054043	CG34043	CG34043		FBgn0010407	Ror	CG4926
1.8065	-0.618957	2.54538	-0.243168	0.807875	NA	FBgn0267996	asRNA:CR46263	#N/A		FBgn0010408	RpS9	CG3395
8.89684	-0.618945	1.22081	-0.506993	0.61216	0.999474	FBgn0286870	lncRNA:enrr	#N/A		FBgn0010409	RpL18A	CG6510
47.3424	-0.618627	0.556183	-1.11227	0.266021	0.999474	FBgn0013469	klu	#N/A		FBgn0010411	RpS18	CG8900
34.9499	-0.618217	0.64828	-0.953627	0.340272	0.999474	FBgn0051974	CG31974	CG31974		FBgn0010412	RpS19a	CG4464
46.4443	-0.617811	0.549757	-1.12379	0.261102	0.999474	FBgn0050054	CG30054	CG30054		FBgn0010414	SerT	CG4545
6.60822	-0.614835	1.39156	-0.441833	0.65861	0.999474	FBgn0047205	lncRNA:CR32385	#N/A		FBgn0010415	Sdc	CG10497
24.0598	-0.613304	0.864054	-0.709797	0.47783	0.999474	FBgn0038975	Nrx-1	#N/A		FBgn0010416	TH1	CG9984
49.7915	-0.61178	0.561676	-1.0892	0.276064	0.999474	FBgn0039084	CG10175	CG10175		FBgn0010417	Taf6	CG32211
10.0629	-0.611337	1.12199	-0.544867	0.585845	0.999474	FBgn0263470	snoRNA:Tudor-SN-a	#N/A		FBgn0010421	TfIIFbeta	CG6538
11.5108	-0.610696	1.34216	-0.45501	0.649102	0.999474	FBgn0002939	#N/A	#N/A		FBgn0010422	TfIIS	CG3710
247.528	-0.610428	0.264372	-2.30897	0.020945	0.517326	FBgn0042178	Apl	#N/A		FBgn0010423	TpnC47D	CG9073
9.55968	-0.608414	1.16399	-0.522697	0.601185	0.999474	FBgn0082999	snoRNA:Psi28S-1192c	#N/A		FBgn0010424	TpnC73F	CG7930
128.452	-0.607822	0.336555	-1.80601	0.0709163	0.869463	FBgn0265937	asRNA:CR44724	#N/A		FBgn0010425	epsilonTry	CG18681
67.3635	-0.606912	0.469531	-1.29259	0.196152	0.999474	FBgn0266817	lncRNA:CR45279	#N/A		FBgn0010431	mtrm	CG18543
3.56923	-0.606908	1.8301	-0.331625	0.740173	0.999474	FBgn0267606	asRNA:CR45944	#N/A		FBgn0010433	ato	CG7508
3.56923	-0.606908	1.8301	-0.331625	0.740173	0.999474	FBgn0035208	CG9184	CG9184		FBgn0010434	cora	CG11949
1.81551	-0.604868	2.74082	-0.220689	0.825335	NA	FBgn0085285	CG34256	CG34256		FBgn0010435	emp	CG2727
6.45889	-0.602696	1.40991	-0.42747	0.669037	0.999474	FBgn0052835	lncRNA:CR32835	#N/A		FBgn0010438	mtSSB	CG4337
24.8322	-0.602067	0.720796	-0.83528	0.40356	0.999474	FBgn0014395	tilB	#N/A		FBgn0010441	pll	CG5974
36.7466	-0.601842	0.594656	-1.01208	0.311498	0.999474	FBgn0052641	CG32641	CG32641		FBgn0010452	trn	CG11280
21.3459	-0.600653	0.7843	-0.765846	0.443768	0.999474	FBgn0083990	lncRNA:sphinx	#N/A		FBgn0010453	Wnt4	CG4698
17.8294	-0.600341	0.86153	-0.696831	0.485909	0.999474	FBgn0265187	Fatp2	#N/A		FBgn0010470	Fkbp14	CG9847
90.9682	-0.598912	0.394622	-1.51768	0.129094	0.999474	FBgn0052195	CG32195	CG32195		FBgn0010473	tutl	CG15427
323.773	-0.59786	0.273252	-2.18795	0.0286736	0.605984	FBgn0038038	Sccpdh2	#N/A		FBgn0010482	l(2)01289	CG9432
10.0762	-0.596989	1.19881	-0.497986	0.618494	0.999474	FBgn0032088	CG13102	CG13102		FBgn0010488	NAT1	CG3845
10.691	-0.595595	1.09616	-0.543349	0.586889	0.999474	FBgn0024293	Spn43Ab	#N/A		FBgn0010497	dmGlut	CG5304
1.76273	-0.594372	2.53883	-0.234112	0.814898	NA	FBgn0082940	snoRNA:Me28S-C3227a	#N/A		FBgn0010501	Dcp-1	CG5370
1857.76	-0.594242	0.152316	-3.90138	9.56459e-05	0.0113672	FBgn0262656	Myc	#N/A		FBgn0010504	kermit	CG11546
113.535	-0.59395	0.356126	-1.66781	0.0953538	0.947084	FBgn0038744	CG4733	CG4733		FBgn0010516	wal	CG8996
75.9739	-0.593214	0.463659	-1.27942	0.20075	0.999474	FBgn0032780	CG13085	CG13085		FBgn0010520	Bka	CG4539
22.0147	-0.592806	0.812273	-0.72981	0.465506	0.999474	FBgn0260004	Snmp1	#N/A		FBgn0010531	Ccs	CG17753
75.5881	-0.592613	0.427631	-1.38581	0.165806	0.999474	FBgn0052373	CG32373	CG32373		FBgn0010548	Aldh-III	CG11140
11.857	-0.591962	1.09579	-0.540216	0.589048	0.999474	FBgn0037902	CG5281	CG5281		FBgn0010549	l(2)03659	CG8799
8.24866	-0.591433	1.22719	-0.481943	0.629847	0.999474	FBgn0086079	snoRNA:Me28S-A774a	#N/A		FBgn0010551	Phb2	CG15081
671.392	-0.590835	0.173666	-3.40214	0.000668601	0.0558075	FBgn0015269	Nf1	#N/A		FBgn0010583	dock	CG3727
102.107	-0.589529	0.390218	-1.51077	0.130847	0.999474	FBgn0036382	CG13737	CG13737		FBgn0010590	Prosbeta1	CG8392
88.2777	-0.589353	0.393668	-1.49708	0.134372	0.999474	FBgn0016974	swaPsi	#N/A		FBgn0010591	Sply	CG8946
1695.26	-0.588721	0.134902	-4.36408	1.27659e-05	0.00248002	FBgn0010247	#N/A	#N/A		FBgn0010602	lwr	CG3018
11.7514	-0.588589	1.0793	-0.545343	0.585518	0.999474	FBgn0003515	#N/A	#N/A		FBgn0010607	l(2)05714	CG8886
10.0294	-0.586704	1.1212	-0.523282	0.600778	0.999474	FBgn0283476	Dhc16F	#N/A		FBgn0010611	Hmgs	CG4311
395.71	-0.586072	0.211781	-2.76735	0.00565136	0.235909	FBgn0028572	qtc	#N/A		FBgn0010612	ATPsynG	CG6105
14.168	-0.585968	1.01677	-0.576305	0.564409	0.999474	FBgn0025525	bab2	#N/A		FBgn0010620	CG10939	CG10939
22.278	-0.584237	0.806009	-0.724853	0.468543	0.999474	FBgn0259164	CG42269	CG42269		FBgn0010621	CCT5	CG8439
148.966	-0.583946	0.315616	-1.85018	0.064288	0.836904	FBgn0266196	asRNA:CR44891	#N/A		FBgn0010622	DCTN3-p24	CG9893
7.07796	-0.583448	1.31887	-0.442384	0.658212	0.999474	FBgn0033958	jef	#N/A		FBgn0010638	Sec61beta	CG10130
450.118	-0.582223	0.223342	-2.60687	0.00913742	0.317203	FBgn0034795	MED23	#N/A		FBgn0010651	MFS14	CG15095
4.11749	-0.581873	1.75051	-0.332402	0.739586	0.999474	FBgn0033775	Cyp9h1	#N/A		FBgn0010660	Nup214	CG3820
122.315	-0.581232	0.343321	-1.69297	0.0904611	0.933655	FBgn0028956	mthl3	#N/A		FBgn0010741	Pfdn2	CG6302
1.77174	-0.579814	2.53457	-0.228762	0.819054	NA	FBgn0003429	#N/A	#N/A		FBgn0010747	Srp54k	CG4659
1218.65	-0.579169	0.148391	-3.90298	9.50148e-05	0.0113672	FBgn0037336	CG2519	CG2519		FBgn0010750	atms	CG2503
315.828	-0.578542	0.268705	-2.15308	0.0313128	0.626044	FBgn0286071	AdamTS-A	#N/A		FBgn0010762	simj	CG32067
12.8706	-0.577545	0.991704	-0.582376	0.560314	0.999474	FBgn0261269	conv	#N/A		FBgn0010768	sqz	CG5557
89.1817	-0.57674	0.391494	-1.47318	0.140703	0.999474	FBgn0052280	CG32280	CG32280		FBgn0010770	ppan	CG5786
49.2995	-0.576106	0.536813	-1.0732	0.283183	0.999474	FBgn0052218	lncRNA:CR32218	#N/A		FBgn0010772	Xe7	CG2179
722.59	-0.575021	0.187837	-3.06127	0.00220398	0.13046	FBgn0035641	CG5568	CG5568		FBgn0010774	Ref1	CG1101
7.61721	-0.574939	1.27723	-0.450145	0.652606	0.999474	FBgn0030389	CG15927	CG15927		FBgn0010786	l(3)02640	CG9165
479.786	-0.574572	1.06244	-0.540804	0.588643	0.999474	FBgn0003137	#N/A	#N/A		FBgn0010803	TrpRS	CG9735
3.49071	-0.574485	1.85218	-0.310168	0.756433	0.999474	FBgn0035571	CG12493	CG12493		FBgn0010808	Chchd3	CG1715
116.829	-0.573016	0.357399	-1.60329	0.10887	0.975357	FBgn0265811	asRNA:CR44600	#N/A		FBgn0010812	unc-45	CG2708
7.54173	-0.572241	1.63703	-0.349561	0.726668	0.999474	FBgn0003961	#N/A	#N/A		FBgn0010825	Gug	CG6964
18.0756	-0.570942	0.879548	-0.64913	0.516254	0.999474	FBgn0267726	CG46059	CG46059		FBgn0010830	l(3)04053	CG11238
55.7533	-0.569948	0.506477	-1.12532	0.260454	0.999474	FBgn0030976	CG7378	CG7378		FBgn0010877	l(3)05822	CG7129
5.85448	-0.568963	1.44996	-0.3924	0.694763	0.999474	FBgn0032603	CG17928	CG17928		FBgn0010894	sinu	CG10624
1.71896	-0.568933	2.79165	-0.203798	0.838511	NA	FBgn0033876	Syngr	#N/A		FBgn0010905	Spn	CG16757
1.71896	-0.568933	2.79165	-0.203798	0.838511	NA	FBgn0083951	CG34115	CG34115		FBgn0010909	msn	CG16973
19.406	-0.56861	0.848093	-0.670457	0.502567	0.999474	FBgn0266320	lncRNA:CR44985	#N/A		FBgn0010926	l(3)07882	CG5824
552.445	-0.56858	0.200068	-2.84193	0.00448407	0.203748	FBgn0026602	Adk3	#N/A		FBgn0011016	SsRbeta	CG5474
55.488	-0.567356	0.532029	-1.0664	0.286243	0.999474	FBgn0042127	CG18789	CG18789		FBgn0011020	Sas-4	CG10061
94.5015	-0.566229	0.396821	-1.42691	0.153605	0.999474	FBgn0039170	CG13609	CG13609		FBgn0011202	dia	CG1768
109.508	-0.56586	0.376657	-1.50232	0.133014	0.999474	FBgn0004652	#N/A	#N/A		FBgn0011204	cue	CG12086
374.447	-0.565423	0.271305	-2.08408	0.0371525	0.666419	FBgn0000635	#N/A	#N/A		FBgn0011205	fbl	CG5725
44.2442	-0.565264	0.559347	-1.01058	0.312219	0.999474	FBgn0266750	lncRNA:CR45223	#N/A		FBgn0011206	bol	CG4760
50.825	-0.565124	0.511689	-1.10443	0.269407	0.999474	FBgn0052756	CG32756	CG32756		FBgn0011207	pelo	CG3959
10.6228	-0.565113	1.16615	-0.484598	0.627962	0.999474	FBgn0032080	CG9525	CG9525		FBgn0011211	blw	CG3612
10.4675	-0.564947	1.14003	-0.495553	0.62021	0.999474	FBgn0267278	asRNA:CR45714	#N/A		FBgn0011217	eff	CG7425
2827.08	-0.564743	0.475878	-1.18674	0.235331	0.999474	FBgn0263590	asRNA:CR43615	#N/A		FBgn0011224	heph	CG31000
1.78076	-0.564703	2.73085	-0.206786	0.836177	NA	FBgn0000442	#N/A	#N/A		FBgn0011225	jar	CG5695
1.78076	-0.564703	2.73085	-0.206786	0.836177	NA	FBgn0039131	CG12268	CG12268		FBgn0011227	ox	CG8764
1.78076	-0.564703	2.73085	-0.206786	0.836177	NA	FBgn0030595	CG14406	CG14406		FBgn0011230	poe	CG14472
1.78076	-0.564703	2.73085	-0.206786	0.836177	NA	FBgn0031279	CG3544	CG3544		FBgn0011232	scat	CG3766
9.94623	-0.564596	1.1354	-0.497267	0.619001	0.999474	FBgn0283545	vilya	#N/A		FBgn0011236	ken	CG5575
1147.86	-0.563812	0.155489	-3.62605	0.00028779	0.0290725	FBgn0027279	l(1)G0196	#N/A		FBgn0011239	ms(2)35Ci	CG31733
73.0027	-0.563324	0.433961	-1.2981	0.194253	0.999474	FBgn0002609	#N/A	#N/A		FBgn0011244	Hsp60B	CG2830
2.36377	-0.562572	2.47723	-0.227097	0.820349	0.999474	FBgn0037005	CG5078	CG5078		FBgn0011259	Sema1a	CG18405
151.18	-0.561897	0.322972	-1.73977	0.0818991	0.899355	FBgn0062978	CG31808	CG31808		FBgn0011260	Sema2a	CG4700
355.756	-0.561548	0.267362	-2.10033	0.0356999	0.659121	FBgn0050035	Tret1-1	#N/A		FBgn0011270	Pglym87	CG17645
6.45553	-0.559578	1.44363	-0.387618	0.698298	0.999474	FBgn0037630	Ir85a	#N/A		FBgn0011272	RpL13	CG4651
212.123	-0.558155	0.272713	-2.04667	0.0406903	0.694346	FBgn0001250	#N/A	#N/A		FBgn0011273	Acam	CG17769
48.798	-0.557494	0.528918	-1.05403	0.29187	0.999474	FBgn0003950	#N/A	#N/A		FBgn0011274	Dif	CG6794
36.8017	-0.556888	0.616682	-0.90304	0.366505	0.999474	FBgn0005631	#N/A	#N/A		FBgn0011276	HLH3B	CG2655
1.72798	-0.554394	2.58131	-0.214772	0.829945	NA	FBgn0266143	asRNA:CR44849	#N/A		FBgn0011277	HLH4C	CG3052
41.2396	-0.552778	0.562806	-0.982181	0.326011	0.999474	FBgn0037581	CG7352	CG7352		FBgn0011278	lbe	CG6545
75.6029	-0.552438	1.3303	-0.415273	0.677942	0.999474	FBgn0039685	Obp99b	#N/A		FBgn0011279	Obp69a	CG10436
2.37279	-0.55239	2.6875	-0.205541	0.83715	0.999474	FBgn0035331	MsR1	#N/A		FBgn0011280	Obp19d	CG1668
2.37279	-0.55239	2.6875	-0.205541	0.83715	0.999474	FBgn0267200	lncRNA:CR45640	#N/A		FBgn0011281	Obp83a	CG11421
2.37279	-0.55239	2.6875	-0.205541	0.83715	0.999474	FBgn0036440	CG17177	CG17177		FBgn0011282	Obp84a	CG1176
13.3327	-0.551073	0.968353	-0.569083	0.5693	0.999474	FBgn0034605	Ugt49C1	#N/A		FBgn0011283	Obp28a	CG6641
274.486	-0.550787	0.24158	-2.27994	0.0226112	0.532461	FBgn0003459	#N/A	#N/A		FBgn0011284	RpS4	CG11276
28.4024	-0.550327	0.671917	-0.81904	0.412763	0.999474	FBgn0263414	asRNA:CR43460	#N/A		FBgn0011286	RyR	CG10844
92.2109	-0.55019	0.38444	-1.43115	0.152388	0.999474	FBgn0023001	melt	#N/A		FBgn0011288	Snap25	CG40452
4.04798	-0.546626	1.7182	-0.318138	0.75038	0.999474	FBgn0264677	lncRNA:CR43962	#N/A		FBgn0011289	TfIIA-L	CG5930
17.3459	-0.545952	0.85311	-0.639955	0.522202	0.999474	FBgn0039354	Lgr3	#N/A		FBgn0011290	Taf12	CG17358
131.408	-0.545658	0.329075	-1.65816	0.097286	0.951517	FBgn0031157	CG1503	CG1503		FBgn0011291	Taf11	CG4079
95.6858	-0.545643	0.390716	-1.39652	0.162557	0.999474	FBgn0003068	#N/A	#N/A		FBgn0011293	a10	CG6642
29.0712	-0.545385	0.701833	-0.777087	0.437108	0.999474	FBgn0263967	asRNA:CR43723	#N/A		FBgn0011294	a5	CG5430
150.214	-0.545356	0.346568	-1.57359	0.115582	0.990306	FBgn0035539	slow	#N/A		FBgn0011296	l(2)efl	CG4533
5280.35	-0.545345	0.119735	-4.55459	5.24875e-06	0.00123309	FBgn0011230	#N/A	#N/A		FBgn0011297	Alg3	CG4084
128.512	-0.545272	0.342179	-1.59353	0.111042	0.977116	FBgn0039244	CG11069	CG11069		FBgn0011300	babo	CG8224
2578.08	-0.544464	0.124457	-4.37473	1.21582e-05	0.00240829	FBgn0027603	Ulp1	#N/A		FBgn0011305	Rsf1	CG5655
174.244	-0.544405	0.307547	-1.77015	0.0767015	0.873624	FBgn0035099	CG6845	CG6845		FBgn0011327	Uch-L5	CG3431
337.488	-0.543166	0.237147	-2.29042	0.021997	0.531611	FBgn0264953	Piezo	#N/A		FBgn0011335	vers	CG6801
6.87716	-0.543156	1.39875	-0.388315	0.697783	0.999474	FBgn0053294	CR33294	CR33294		FBgn0011336	Stt3B	CG7748
760.254	-0.542366	0.168898	-3.2112	0.0013218	0.0912064	FBgn0045035	tefu	#N/A		FBgn0011361	ND-ACP	CG9160
172.042	-0.541775	0.35985	-1.50556	0.13218	0.999474	FBgn0265316	lncRNA:CR44289	#N/A		FBgn0011455	ND-SGDH	CG9762
124.554	-0.538085	0.370459	-1.45248	0.146368	0.999474	FBgn0261053	Cad86C	#N/A		FBgn0011474	PR-Set7	CG3307
470.086	-0.536828	0.196478	-2.73226	0.00629022	0.256225	FBgn0261552	ps	#N/A		FBgn0011476	l(3)neo43	CG14865
13.8188	-0.536248	1.31189	-0.408761	0.682715	0.999474	FBgn0053258	CG33258	CG33258		FBgn0011481	Ssdp	CG7187
859.213	-0.535187	0.829802	-0.644958	0.518954	0.999474	FBgn0013680	mt:ND2	#N/A		FBgn0011509	SrpRbeta	CG33162
275.658	-0.534951	0.240079	-2.22823	0.0258653	0.581941	FBgn0039920	CG11360	CG11360		FBgn0011554	etaTry	CG12386
6.97805	-0.534575	1.40668	-0.380025	0.703927	0.999474	FBgn0010453	#N/A	#N/A		FBgn0011555	thetaTry	CG12385
112.944	-0.534304	0.398701	-1.34011	0.180209	0.999474	FBgn0033443	CG1698	CG1698		FBgn0011556	zetaTry	CG12387
128.123	-0.534179	0.339779	-1.57214	0.115919	0.991541	FBgn0033174	CG11125	CG11125		FBgn0011559	Acp36DE	CG7157
25.2712	-0.533955	0.728429	-0.733023	0.463545	0.999474	FBgn0037519	CG3014	CG3014		FBgn0011566	Smyd3	CG13761
143.983	-0.53346	0.410465	-1.29965	0.193722	0.999474	FBgn0011746	ana	#N/A		FBgn0011569	can	CG6577
17.3035	-0.533127	0.860885	-0.619277	0.535734	0.999474	FBgn0260027	CG42495	CG42495		FBgn0011570	cpb	CG17158
804.792	-0.532946	0.16247	-3.28027	0.00103708	0.0772476	FBgn0035206	sturkopf	#N/A		FBgn0011573	Cdc37	CG12019
825.916	-0.532905	0.21313	-2.50037	0.0124064	0.37694	FBgn0029896	CG3168	CG3168		FBgn0011576	Cyp4d2	CG3466
26.517	-0.532809	0.730687	-0.72919	0.465886	0.999474	FBgn0034247	CG6484	CG6484		FBgn0011581	Ms	CG6440
168.831	-0.53251	0.302246	-1.76184	0.0780957	0.878206	FBgn0040367	CG11382	CG11382		FBgn0011582	Dop1R1	CG9652
687.278	-0.532221	0.201037	-2.64738	0.00811187	0.298351	FBgn0266350	lncRNA:CR44999	#N/A		FBgn0011584	Trp1	CG4758
17.8955	-0.532208	0.846263	-0.628892	0.52942	0.999474	FBgn0025625	Sik2	#N/A		FBgn0011586	e(r)	CG1871
120.303	-0.530955	0.343356	-1.54637	0.122016	0.999474	FBgn0266377	Pde8	#N/A		FBgn0011589	Elk	CG5076
138.344	-0.528242	0.339832	-1.55442	0.120084	0.999474	FBgn0032779	Alp12	#N/A		FBgn0011591	fng	CG10580
4.07503	-0.52757	1.78397	-0.295728	0.767438	0.999474	FBgn0262870	axo	#N/A		FBgn0011592	fra	CG8581
26.2093	-0.527545	0.769379	-0.685677	0.492917	0.999474	FBgn0051065	ppk31	#N/A		FBgn0011596	fzo	CG4568
217.851	-0.5255	0.311563	-1.68666	0.0916689	0.935149	FBgn0032303	CG6508	CG6508		FBgn0011603	ine	CG15444
66.6008	-0.525454	0.456298	-1.15156	0.249502	0.999474	FBgn0040634	CG4186	CG4186		FBgn0011604	Iswi	CG8625
5.70646	-0.524015	1.47388	-0.355534	0.722189	0.999474	FBgn0032719	CG17321	CG17321		FBgn0011606	Klp3A	CG8590
1.74601	-0.523403	2.77672	-0.188497	0.850487	NA	FBgn0051300	CG31300	CG31300		FBgn0011638	La	CG10922
210.806	-0.522794	0.273382	-1.91232	0.0558356	0.796682	FBgn0051121	CG31121	CG31121		FBgn0011640	lark	CG8597
967.152	-0.521968	0.228878	-2.28056	0.0225746	0.532461	FBgn0263038	CG43333	CG43333		FBgn0011642	Zyx	CG32018
8.69832	-0.520827	1.26772	-0.410838	0.681191	0.999474	FBgn0266277	asRNA:CR44962	#N/A		FBgn0011648	Mad	CG12399
19.4347	-0.52056	0.816024	-0.637922	0.523525	0.999474	FBgn0033960	CG10151	CG10151		FBgn0011653	mas	CG15002
1130.85	-0.519797	0.159064	-3.26784	0.00108371	0.0793307	FBgn0262517	Ltn1	#N/A		FBgn0011655	Med	CG1775
2.33804	-0.51956	2.47961	-0.209533	0.834032	0.999474	FBgn0034045	CG8249	CG8249		FBgn0011656	Mef2	CG1429
6.3075	-0.517985	1.38911	-0.37289	0.70923	0.999474	FBgn0030367	Cyp311a1	#N/A		FBgn0011659	Mlh1	CG11482
10.3388	-0.517275	1.10368	-0.468681	0.639298	0.999474	FBgn0065071	snoRNA:Or-CD10	#N/A		FBgn0011660	Pms2	CG8169
32.1386	-0.517005	0.644789	-0.801821	0.422657	0.999474	FBgn0023525	CG3191	CG3191		FBgn0011661	Moe	CG10701
161.083	-0.516488	0.315449	-1.63731	0.101565	0.959786	FBgn0030629	CG9123	CG9123		FBgn0011666	msi	CG5099
4.5615	-0.515451	1.63306	-0.315634	0.75228	0.999474	FBgn0035234	CG12003	CG12003		FBgn0011668	Mst57Da	CG9074
12.1028	-0.513713	1.06819	-0.48092	0.630574	0.999474	FBgn0039008	CG6972	CG6972		FBgn0011669	Mst57Db	CG5016
296.328	-0.513514	0.231627	-2.21699	0.026624	0.58865	FBgn0066101	LpR1	#N/A		FBgn0011670	Mst57Dc	CG4986
29.0064	-0.51327	0.677572	-0.757515	0.448742	0.999474	FBgn0265508	asRNA:CR44370	#N/A		FBgn0011672	Mvl	CG3671
2051.01	-0.513231	0.132885	-3.86223	0.000112355	0.0128886	FBgn0036486	Msh6	#N/A		FBgn0011674	insc	CG11312
11.9882	-0.512671	1.0267	-0.499339	0.617541	0.999474	FBgn0082988	snoRNA:Psi28S-2442b	#N/A		FBgn0011676	Nos	CG6713
15.3957	-0.511924	0.907559	-0.564066	0.572709	0.999474	FBgn0015572	alpha-Est4	#N/A		FBgn0011692	pav	CG1258
3.91668	-0.511697	1.99165	-0.256921	0.79724	0.999474	FBgn0035086	CG12851	CG12851		FBgn0011693	Pdh	CG4899
78.023	-0.511455	0.451002	-1.13404	0.256777	0.999474	FBgn0065087	sncRNA:649	#N/A		FBgn0011694	EbpII	CG2665
43.6279	-0.511119	0.584162	-0.874962	0.381595	0.999474	FBgn0015543	snoRNA:Me28S-A1322	#N/A		FBgn0011695	EbpIII	CG11390
7.36493	-0.510968	1.35494	-0.377116	0.706088	0.999474	FBgn0261089	Sytalpha	#N/A		FBgn0011701	repo	CG31240
6.26374	-0.510624	1.393	-0.366565	0.713944	0.999474	FBgn0260482	CG32599	CG32599		FBgn0011703	RnrL	CG5371
2.87729	-0.510554	2.26005	-0.225903	0.821277	0.999474	FBgn0036552	CG17028	CG17028		FBgn0011704	RnrS	CG8975
54.6249	-0.510355	0.572963	-0.890728	0.373075	0.999474	FBgn0000014	#N/A	#N/A		FBgn0011705	rost	CG9552
111.497	-0.510251	0.374421	-1.36277	0.172954	0.999474	FBgn0020294	ko	#N/A		FBgn0011706	rpr	CG4319
25.1996	-0.51011	0.739849	-0.689478	0.490522	0.999474	FBgn0264386	Ca-alpha1T	#N/A		FBgn0011708	Syx5	CG4214
119.235	-0.509961	0.341453	-1.4935	0.135305	0.999474	FBgn0037092	M6	#N/A		FBgn0011710	Septin1	CG1403
4.57051	-0.50982	1.62524	-0.31369	0.753757	0.999474	FBgn0031753	CG13999	CG13999		FBgn0011715	Snr1	CG1064
4.57051	-0.50982	1.62524	-0.31369	0.753757	0.999474	FBgn0039308	CG11889	CG11889		FBgn0011722	Tig	CG11527
4.57051	-0.50982	1.62524	-0.31369	0.753757	0.999474	FBgn0039309	CG11891	CG11891		FBgn0011723	byn	CG7260
4.63231	-0.509175	1.71799	-0.296379	0.766941	0.999474	FBgn0085459	CG34430	CG34430		FBgn0011725	twin	CG31137
14.9046	-0.508684	0.987087	-0.515338	0.606317	0.999474	FBgn0259140	CG42255	CG42255		FBgn0011726	tsr	CG4254
202.161	-0.508296	0.284819	-1.78463	0.0743219	0.873624	FBgn0035160	hng3	#N/A		FBgn0011737	Wee1	CG4488
120.288	-0.506991	0.34993	-1.44884	0.147383	0.999474	FBgn0267081	asRNA:CR45525	#N/A		FBgn0011739	wts	CG12072
163.581	-0.506857	0.332209	-1.52572	0.127081	0.999474	FBgn0014388	sty	#N/A		FBgn0011740	alpha-Man-IIa	CG18802
88.7871	-0.506784	0.400063	-1.26676	0.205241	0.999474	FBgn0036732	Oatp74D	#N/A		FBgn0011741	Arp6	CG11678
11.4443	-0.50555	1.06212	-0.47598	0.634088	0.999474	FBgn0086602	snoRNA:Psi28S-3436b	#N/A		FBgn0011742	Arp2	CG9901
8.50522	-0.504967	1.20811	-0.41798	0.675961	0.999474	FBgn0031127	CG1835	CG1835		FBgn0011743	Arp53D	CG5409
44.8204	-0.504623	0.547815	-0.921156	0.356969	0.999474	FBgn0030360	CG1806	CG1806		FBgn0011745	Arp1	CG6174
524.497	-0.503842	0.19916	-2.52984	0.0114114	0.359122	FBgn0030170	CG2990	CG2990		FBgn0011746	ana	CG8084
268.291	-0.503665	0.290015	-1.73669	0.0824425	0.900362	FBgn0034145	CG5065	CG5065		FBgn0011747	Ank	CG1651
1356.42	-0.502278	0.144084	-3.486	0.000490293	0.0454398	FBgn0027499	wde	#N/A		FBgn0011754	PhKgamma	CG1830
5.7108	-0.502013	1.59272	-0.315192	0.752616	0.999474	FBgn0263748	CG43673	CG43673		FBgn0011758	B-H1	CG5529
3.36375	-0.501606	2.35747	-0.212773	0.831504	0.999474	FBgn0051642	CG31642	CG31642		FBgn0011760	ctp	CG6998
99.339	-0.500803	0.407903	-1.22775	0.219541	0.999474	FBgn0005771	#N/A	#N/A		FBgn0011761	dhd	CG4193
129.148	-0.50053	0.340478	-1.47008	0.14154	0.999474	FBgn0286941	CG46435	CG46435		FBgn0011762	Prim1	CG7108
129.148	-0.50053	0.340478	-1.47008	0.14154	0.999474	FBgn0260461	Rcd7	#N/A		FBgn0011763	Dp	CG4654
13.0093	-0.499764	1.04954	-0.476174	0.63395	0.999474	FBgn0030925	Hayan	#N/A		FBgn0011766	E2f1	CG6376
541.539	-0.499565	0.198442	-2.51744	0.0118212	0.363628	FBgn0031216	Zir	#N/A		FBgn0011768	Fdh	CG6598
804.276	-0.498811	0.198071	-2.51834	0.0117908	0.363628	FBgn0266863	lncRNA:CR45324	#N/A		FBgn0011769	Fdx1	CG4205
2.29427	-0.49866	2.26965	-0.219707	0.826099	0.999474	FBgn0063381	snoRNA:Me28S-G3081a	#N/A		FBgn0011770	Gip	CG2227
346.105	-0.496871	0.252269	-1.96961	0.0488836	0.752778	FBgn0030048	CG12112	CG12112		FBgn0011771	Hem	CG5837
6.1762	-0.495487	1.4467	-0.342496	0.731978	0.999474	FBgn0032124	CG17855	CG17855		FBgn0011774	Irbp	CG5247
210.212	-0.495134	0.314163	-1.57604	0.115016	0.990306	FBgn0032684	Ugt301D1	#N/A		FBgn0011785	BRWD3	CG31132
82.9661	-0.494853	0.425976	-1.16169	0.24536	0.999474	FBgn0032117	FucTB	#N/A		FBgn0011787	mRpL12	CG5012
70.3112	-0.494669	0.463229	-1.06787	0.285579	0.999474	FBgn0033836	CG18278	CG18278		FBgn0011802	Gem3	CG6539
9.1634	-0.494399	1.49031	-0.331742	0.740084	0.999474	FBgn0040350	CG3690	CG3690		FBgn0011812	Lcp1Psi	CR30367
219.211	-0.493858	0.316569	-1.56003	0.118752	0.999474	FBgn0035497	CG14995	CG14995		FBgn0011817	nmo	CG7892
21.4947	-0.493513	0.773449	-0.638069	0.523429	0.999474	FBgn0051547	NKCC	#N/A		FBgn0011818	oaf	CG9884
151.843	-0.493277	0.307644	-1.6034	0.108846	0.975357	FBgn0038446	CG14903	CG14903		FBgn0011822	Pgcl	CG13374
1199.6	-0.492335	0.16626	-2.96124	0.00306408	0.15956	FBgn0033661	CG13185	CG13185		FBgn0011824	CG4038	CG4038
2.83352	-0.491888	2.09302	-0.235013	0.814199	0.999474	FBgn0016013	Faa	#N/A		FBgn0011826	Pp2B-14D	CG9842
50.2923	-0.491483	0.514454	-0.955349	0.339401	0.999474	FBgn0051710	CG31710	CG31710		FBgn0011828	Pxn	CG12002
3.37277	-0.491224	2.16769	-0.226612	0.820725	0.999474	FBgn0037950	HisCl1	#N/A		FBgn0011829	Ret	CG14396
662.499	-0.491028	0.186799	-2.62864	0.00857276	0.309293	FBgn0036446	Mgat4a	#N/A		FBgn0011832	Ser12	CG17240
5.07501	-0.490742	1.56474	-0.313625	0.753806	0.999474	FBgn0032100	CG13108	CG13108		FBgn0011834	Ser6	CG2071
2.24149	-0.489229	2.28539	-0.214068	0.830494	0.999474	FBgn0039879	Ir100a	#N/A		FBgn0011836	Taf2	CG6711
89.5829	-0.488866	0.406602	-1.20232	0.229239	0.999474	FBgn0033978	Cyp6a23	#N/A		FBgn0011837	Tis11	CG4070
32.4672	-0.488631	0.676867	-0.721901	0.470356	0.999474	FBgn0266041	asRNA:CR44806	#N/A		FBgn0011840	tRNA:Ala-AGC-2-3	CR31574
45.8317	-0.487814	0.54747	-0.891032	0.372912	0.999474	FBgn0023535	arg	#N/A		FBgn0011844	tRNA:Asp-GTC-1-10	CR32125
16.9332	-0.487516	0.87606	-0.556487	0.577878	0.999474	FBgn0015380	drl	#N/A		FBgn0011845	tRNA:Asp-GTC-1-11	CR31540
2.30329	-0.487475	2.45283	-0.198739	0.842467	0.999474	FBgn0065057	scaRNA:MeU2-C28	#N/A		FBgn0011848	tRNA:Glu-TTC-1-6	CR30453
181.936	-0.487232	0.309224	-1.57566	0.115104	0.990306	FBgn0263873	sick	#N/A		FBgn0011849	tRNA:Glu-TTC-1-5	CR30455
7.38731	-0.486367	1.30897	-0.371565	0.710217	0.999474	FBgn0032685	CG10211	CG10211		FBgn0011850	tRNA:Glu-TTC-1-4	CR30451
20.9161	-0.485621	0.779783	-0.622764	0.533439	0.999474	FBgn0032252	loh	#N/A		FBgn0011851	tRNA:Glu-CTC-3-4	CR32327
611.357	-0.485279	0.184601	-2.6288	0.00856863	0.309293	FBgn0262169	magu	#N/A		FBgn0011852	tRNA:Glu-CTC-3-5	CR32326
123.734	-0.484152	0.339116	-1.42769	0.153382	0.999474	FBgn0012037	Ance	#N/A		FBgn0011853	tRNA:Glu-CTC-3-6	CR32325
1423.94	-0.484149	0.14659	-3.30275	0.000957415	0.0743985	FBgn0028476	Usp1	#N/A		FBgn0011854	tRNA:Glu-CTC-3-8	CR32323
12.9985	-0.484097	0.989492	-0.489238	0.624673	0.999474	FBgn0267495	asRNA:CR45185	#N/A		FBgn0011855	tRNA:Glu-CTC-3-9	CR32322
12.9578	-0.483806	1.01078	-0.478647	0.63219	0.999474	FBgn0037140	SLC22A	#N/A		FBgn0011858	tRNA:Phe-GAA-1-8	CR31586
4.01454	-0.48374	1.95344	-0.247635	0.804417	0.999474	FBgn0267109	asRNA:CR45549	#N/A		FBgn0011859	tRNA:Gly-GCC-1-1	CR31667
5311.46	-0.483422	0.118138	-4.09201	4.2765e-05	0.00644794	FBgn0027948	msps	#N/A		FBgn0011860	tRNA:Gly-GCC-1-2	CR31945
10.2389	-0.483239	1.14976	-0.420296	0.67427	0.999474	FBgn0035287	CG13937	CG13937		FBgn0011861	tRNA:Gly-GCC-1-3	CR31903
202.932	-0.483157	0.270682	-1.78496	0.0742675	0.873624	FBgn0031974	CG12560	CG12560		FBgn0011862	tRNA:Gly-GCC-1-4	CR31977
110.124	-0.482428	1.0068	-0.479169	0.631819	0.999474	FBgn0287423	Nplp2	#N/A		FBgn0011863	tRNA:Gly-GCC-1-5	CR31978
821.239	-0.482339	0.161394	-2.98859	0.0028027	0.15222	FBgn0023081	gek	#N/A		FBgn0011864	tRNA:Gly-GCC-1-6	CR31982
27.6238	-0.482022	0.68039	-0.70845	0.478666	0.999474	FBgn0032235	CG5096	CG5096		FBgn0011865	tRNA:Gly-GCC-1-7	CR31981
54.2109	-0.479309	0.570189	-0.840615	0.400564	0.999474	FBgn0039897	CG1674	CG1674		FBgn0011866	tRNA:Gly-GCC-2-1	CR31980
11.8445	-0.479154	1.02599	-0.467017	0.640487	0.999474	FBgn0260943	Rbp6	#N/A		FBgn0011867	tRNA:Gly-GCC-1-8	CR30236
545.597	-0.478848	0.184179	-2.59991	0.00932475	0.321177	FBgn0034451	TBCB	#N/A		FBgn0011868	tRNA:Gly-GCC-1-9	CR30228
1692.34	-0.478146	0.136278	-3.50861	0.000450462	0.0421349	FBgn0263490	mld	#N/A		FBgn0011869	tRNA:Gly-GCC-1-10	CR30214
2.2505	-0.478146	2.25588	-0.211956	0.832142	0.999474	FBgn0033112	Spn42Db	#N/A		FBgn0011870	tRNA:Gly-GCC-1-11	CR30138
9.54126	-0.477126	1.1409	-0.4182	0.675801	0.999474	FBgn0284081	CG46303	CG46303		FBgn0011871	tRNA:Gly-GCC-1-12	CR30207
4.5628	-0.477064	1.70425	-0.279926	0.779534	0.999474	FBgn0083041	snoRNA:Psi18S-1854b	#N/A		FBgn0011872	tRNA:Gly-GCC-1-13	CR30210
587.455	-0.476867	0.189474	-2.5168	0.0118426	0.363628	FBgn0035642	CG18586	CG18586		FBgn0011877	tRNA:His-GTG-2-1Psi	CR30253
106.213	-0.476227	0.372519	-1.2784	0.201109	0.999474	FBgn0029662	CG12206	CG12206		FBgn0011878	tRNA:His-GTG-1-4	CR30252
13.4713	-0.475825	0.999056	-0.476274	0.633879	0.999474	FBgn0031765	CG9109	CG9109		FBgn0011879	tRNA:Ala-TGC-2-1	CR30233
151.192	-0.475593	0.329095	-1.44515	0.148415	0.999474	FBgn0026160	tna	#N/A		FBgn0011880	tRNA:Ile-AAT-1-1	CR30313
1345.05	-0.475134	0.151331	-3.1397	0.00169124	0.106117	FBgn0261862	whd	#N/A		FBgn0011881	tRNA:Ile-AAT-1-3	CR32842
6.18055	-0.474721	1.49729	-0.317054	0.751203	0.999474	FBgn0037818	CG6465	CG6465		FBgn0011882	tRNA:Ile-AAT-1-4	CR30244
371.496	-0.474624	0.221643	-2.14139	0.0322429	0.633693	FBgn0034742	CG4294	CG4294		FBgn0011883	tRNA:Ile-AAT-1-5	CR30521
20.179	-0.474036	0.806323	-0.587899	0.5566	0.999474	FBgn0038034	Cyp9f3	#N/A		FBgn0011884	tRNA:Ile-AAT-1-6	CR30246
280.222	-0.473653	0.239185	-1.98027	0.0476728	0.743443	FBgn0031877	Hmgcl	#N/A		FBgn0011885	tRNA:Ile-AAT-1-7	CR30247
7.29977	-0.473371	1.29396	-0.365832	0.71449	0.999474	FBgn0036202	loaf	#N/A		FBgn0011887	tRNA:Lys-CTT-1-4	CR30312
80.8925	-0.472207	0.412888	-1.14367	0.252761	0.999474	FBgn0266628	asRNA:CR45135	#N/A		FBgn0011888	tRNA:Lys-CTT-1-3	CR30516
704.095	-0.470951	0.175599	-2.68196	0.00731916	0.282207	FBgn0032723	ssp3	#N/A		FBgn0011889	tRNA:Lys-CTT-1-2	CR30517
1131.92	-0.470319	0.17743	-2.65073	0.00803189	0.297209	FBgn0263855	BubR1	#N/A		FBgn0011890	tRNA:Lys-CTT-1-5	CR30515
425.465	-0.470121	0.210468	-2.23369	0.0255035	0.577661	FBgn0031549	Spindly	#N/A		FBgn0011891	tRNA:Lys-CTT-1-1	CR32837
1817.58	-0.469963	0.138924	-3.38287	0.000717315	0.0589131	FBgn0053554	Nipped-A	#N/A		FBgn0011892	tRNA:Lys-CTT-1-6	CR30300
83.8462	-0.469473	0.413886	-1.1343	0.256667	0.999474	FBgn0266707	lncRNA:CR45197	#N/A		FBgn0011893	tRNA:Lys-CTT-1-7	CR30301
567.658	-0.46865	0.190699	-2.45754	0.0139893	0.40377	FBgn0035227	Iml1	#N/A		FBgn0011894	tRNA:Lys-CTT-1-8	CR30302
908.049	-0.468456	0.161327	-2.90376	0.00368709	0.181693	FBgn0032864	CG2493	CG2493		FBgn0011895	tRNA:Lys-CTT-1-9	CR30303
83.1787	-0.468357	0.409867	-1.14271	0.253161	0.999474	FBgn0267023	asRNA:CR45467	#N/A		FBgn0011896	tRNA:Lys-CTT-1-10	CR30507
104.007	-0.46687	0.38199	-1.2222	0.22163	0.999474	FBgn0033467	Pdrg1	#N/A		FBgn0011897	tRNA:Lys-CTT-1-11	CR30520
578.562	-0.466769	0.196666	-2.37341	0.0176248	0.466089	FBgn0039594	snu	#N/A		FBgn0011902	tRNA:Lys-TTT-1-1	CR31899
1292.88	-0.466557	0.192847	-2.41931	0.0155498	0.435343	FBgn0013733	shot	#N/A		FBgn0011904	tRNA:Lys-TTT-2-4	CR31486
597.821	-0.464507	0.182602	-2.54382	0.0109648	0.350527	FBgn0052296	Mrtf	#N/A		FBgn0011905	tRNA:Lys-TTT-2-5	CR31197
702.746	-0.463541	0.186217	-2.48925	0.0128013	0.383736	FBgn0266756	btsz	#N/A		FBgn0011906	tRNA:Leu-CAG-1-1	CR30292
957.441	-0.462516	0.157372	-2.93899	0.00329281	0.164673	FBgn0024804	Dbp80	#N/A		FBgn0011909	tRNA:Leu-CAA-2-1	CR32841
27.3368	-0.461411	0.705785	-0.653756	0.513269	0.999474	FBgn0031900	CG13786	CG13786		FBgn0011910	tRNA:Leu-CAA-1-1	CR30508
58.0627	-0.461142	0.480471	-0.959771	0.33717	0.999474	FBgn0266768	lncRNA:CR45233	#N/A		FBgn0011915	tRNA:Met-CAT-1-1	CR30255
128.422	-0.460939	0.346103	-1.33179	0.182928	0.999474	FBgn0266865	asRNA:CR45326	#N/A		FBgn0011916	tRNA:Met-CAT-1-2	CR32844
1573.46	-0.460929	0.966573	-0.47687	0.633455	0.999474	FBgn0267497	28SrRNA:CR45837	#N/A		FBgn0011919	tRNA:Met-CAT-1-5	CR31310
1952.15	-0.459534	0.130504	-3.52122	0.000429573	0.0405565	FBgn0040752	Prosap	#N/A		FBgn0011921	tRNA:iMet-CAT-2-1	CR30003
718.96	-0.458517	0.179245	-2.55805	0.0105262	0.337573	FBgn0037301	Mms19	#N/A		FBgn0011927	tRNA:iMet-CAT-1-4	CR32142
4652.97	-0.457782	0.117185	-3.90649	9.36475e-05	0.0113672	FBgn0022213	Cse1	#N/A		FBgn0011928	tRNA:iMet-CAT-1-5	CR32144
66.1557	-0.457733	0.480893	-0.951841	0.341178	0.999474	FBgn0039167	CG17786	CG17786		FBgn0011931	tRNA:Asn-GTT-1-6	CR30510
5.55377	-0.457433	1.49918	-0.305123	0.760272	0.999474	FBgn0264542	hwt	#N/A		FBgn0011932	tRNA:Asn-GTT-1-5	CR30511
8.48514	-0.457284	1.30373	-0.35075	0.725776	0.999474	FBgn0031251	CG4213	CG4213		FBgn0011933	tRNA:Asn-GTT-1-4	CR30518
13.4379	-0.457012	0.97623	-0.46814	0.639685	0.999474	FBgn0032010	CG8086	CG8086		FBgn0011934	tRNA:Asn-GTT-1-8	CR30319
81.1133	-0.456753	0.434753	-1.0506	0.293441	0.999474	FBgn0039068	Pex11c	#N/A		FBgn0011935	tRNA:Asn-GTT-1-7	CR30519
4.47527	-0.456203	1.65508	-0.275639	0.782825	0.999474	FBgn0063378	snoRNA:U31:54Ed	#N/A		FBgn0011936	tRNA:Asn-GTT-1-3	CR33973
341.276	-0.4559	0.237524	-1.91938	0.0549359	0.789378	FBgn0259985	Mppe	#N/A		FBgn0011937	tRNA:Asn-GTT-1-2	CR33972
1698.13	-0.455526	0.171771	-2.65194	0.00800301	0.297209	FBgn0036715	Cad74A	#N/A		FBgn0011938	tRNA:Asn-GTT-1-1	CR30513
12.2448	-0.454741	1.01153	-0.449556	0.653031	0.999474	FBgn0259244	CG42342	CG42342		FBgn0011944	tRNA:Pro-TGG-1-1	CR31567
74.4088	-0.454129	0.438917	-1.03466	0.300828	0.999474	FBgn0262886	lncRNA:CR43241	#N/A		FBgn0011945	tRNA:Pro-TGG-1-2	CR31571
316.271	-0.452538	0.226342	-1.99935	0.0455702	0.722684	FBgn0030439	CG12716	CG12716		FBgn0011948	tRNA:Arg-TCG-3-1	CR32622
255.293	-0.449214	0.260215	-1.72632	0.08429	0.907779	FBgn0037754	CG8500	CG8500		FBgn0011949	tRNA:Arg-TCG-3-2	CR32620
105.286	-0.4492	0.371544	-1.20901	0.22666	0.999474	FBgn0028622	qsm	#N/A		FBgn0011950	tRNA:Arg-TCG-3-3	CR32619
20.5368	-0.448655	0.78847	-0.56902	0.569343	0.999474	FBgn0063392	snoRNA:U14:30Ea	#N/A		FBgn0011951	tRNA:Arg-TCG-3-4	CR32617
29.7419	-0.448566	0.753225	-0.595527	0.551492	0.999474	FBgn0038761	CG17190	CG17190		FBgn0011952	tRNA:Arg-TCG-2-1	CR32624
69.2307	-0.447875	0.458681	-0.976441	0.328846	0.999474	FBgn0028931	CG16863	CG16863		FBgn0011953	tRNA:Arg-TCG-1-1	CR32610
70.0683	-0.447633	0.456499	-0.980578	0.326801	0.999474	FBgn0033348	Spt	#N/A		FBgn0011954	tRNA:Arg-TCG-2-2	CR32526
155.834	-0.447509	0.305537	-1.46466	0.143013	0.999474	FBgn0066292	CheB42c	#N/A		FBgn0011955	tRNA:Arg-ACG-1-5	CR30514
25.5784	-0.447298	0.706419	-0.633191	0.526609	0.999474	FBgn0020660	eIF4B	#N/A		FBgn0011956	tRNA:Arg-ACG-1-3	CR30314
55.2344	-0.446644	0.50762	-0.879879	0.378925	0.999474	FBgn0003892	#N/A	#N/A		FBgn0011957	tRNA:Arg-ACG-1-2	CR30512
3595.19	-0.446504	0.139373	-3.20366	0.00135695	0.0919993	FBgn0003891	#N/A	#N/A		FBgn0011958	tRNA:Arg-ACG-1-1	CR30304
2.21575	-0.445802	2.30461	-0.193439	0.846615	0.999474	FBgn0033760	CG8785	CG8785		FBgn0011959	tRNA:Arg-ACG-1-10	CR31581
1563.47	-0.445633	0.139887	-3.18566	0.00144422	0.0953813	FBgn0250816	AGO3	#N/A		FBgn0011960	tRNA:Arg-ACG-1-9	CR31566
15.0449	-0.445228	0.921831	-0.482982	0.629109	0.999474	FBgn0039525	CG5646	CG5646		FBgn0011961	tRNA:Arg-ACG-1-8	CR31582
33.6323	-0.44494	0.665909	-0.66817	0.504025	0.999474	FBgn0038371	Pbp45	#N/A		FBgn0011962	tRNA:Arg-ACG-1-7	CR31585
151.176	-0.443893	0.342084	-1.29761	0.19442	0.999474	FBgn0264381	asRNA:CR43833	#N/A		FBgn0011963	tRNA:Arg-ACG-1-6	CR31584
14.9921	-0.443702	0.918967	-0.482827	0.629219	0.999474	FBgn0037796	CG12814	CG12814		FBgn0011965	tRNA:Arg-TCG-4-1	CR31593
65.329	-0.442459	0.465094	-0.951333	0.341435	0.999474	FBgn0039462	CG14252	CG14252		FBgn0011966	tRNA:Arg-TCG-2-3	CR31443
58.5327	-0.441348	0.526313	-0.838566	0.401713	0.999474	FBgn0031313	CG5080	CG5080		FBgn0011970	tRNA:Ser-GCT-2-1	CR31396
11.5953	-0.440894	1.05787	-0.416773	0.676844	0.999474	FBgn0036040	CG6749	CG6749		FBgn0011971	tRNA:Ser-GCT-2-2	CR31476
25.1143	-0.440563	0.745987	-0.590577	0.554804	0.999474	FBgn0082980	snoRNA:Psi28S-2996	#N/A		FBgn0011974	tRNA:Ser-AGA-1-1	CR32615
99.172	-0.439912	0.393668	-1.11747	0.263794	0.999474	FBgn0032193	CG5727	CG5727		FBgn0011975	tRNA:Ser-CGA-1-1	CR32621
161.378	-0.438863	0.303147	-1.44769	0.147704	0.999474	FBgn0266322	asRNA:CR44987	#N/A		FBgn0011976	tRNA:Ser-CGA-1-2	CR32623
10.455	-0.438612	1.11216	-0.394379	0.693301	0.999474	FBgn0035952	CG5280	CG5280		FBgn0011977	tRNA:Ser-CGA-1-3	CR32608
108.042	-0.43768	0.356837	-1.22655	0.21999	0.999474	FBgn0264996	asRNA:CR44147	#N/A		FBgn0011980	tRNA:Ser-AGA-3-1	CR32612
1141.03	-0.437648	0.161221	-2.71459	0.00663583	0.262688	FBgn0003268	#N/A	#N/A		FBgn0011981	tRNA:Ser-AGA-3-2	CR32618
31.7238	-0.4372	0.682786	-0.640318	0.521966	0.999474	FBgn0012042	AttA	#N/A		FBgn0011982	tRNA:Ser-AGA-2-1	CR32607
95.6196	-0.437168	0.383289	-1.14057	0.254048	0.999474	FBgn0260866	dnr1	#N/A		FBgn0011983	tRNA:Ser-AGA-2-2	CR32609
2473.03	-0.437087	0.150639	-2.90155	0.00371324	0.182093	FBgn0004872	#N/A	#N/A		FBgn0011984	tRNA:Ser-AGA-2-4	CR31951
414.863	-0.436478	0.213051	-2.0487	0.0404919	0.694346	FBgn0016672	Ipp	#N/A		FBgn0011985	tRNA:Ser-AGA-2-3	CR31734
910.309	-0.436223	0.157082	-2.77704	0.00548569	0.230902	FBgn0015546	spel1	#N/A		FBgn0011986	tRNA:Ser-AGA-2-5	CR32419
3.37407	-0.435937	2.00108	-0.217851	0.827545	0.999474	FBgn0243514	eater	#N/A		FBgn0011987	tRNA:SeC-TCA-1-1	CR30024
115.691	-0.435753	0.345822	-1.26005	0.207651	0.999474	FBgn0267736	asRNA:CR46067	#N/A		FBgn0011993	tRNA:Thr-AGT-1-5	CR31589
286.115	-0.435653	0.263524	-1.65318	0.098294	0.953136	FBgn0014396	tim	#N/A		FBgn0011994	tRNA:Thr-AGT-1-6	CR31590
1619.27	-0.435405	0.959217	-0.453917	0.649888	0.999474	FBgn0267505	pre-rRNA:CR45845	#N/A		FBgn0011998	tRNA:Val-CAC-2-2	CR31592
81.0056	-0.435384	0.447527	-0.972866	0.33062	0.999474	FBgn0033654	Sobp	#N/A		FBgn0011999	tRNA:Val-CAC-2-1	CR31512
34.4334	-0.435366	0.629247	-0.691883	0.489011	0.999474	FBgn0016660	H15	#N/A		FBgn0012000	tRNA:Val-CAC-2-3	CR31500
93.2678	-0.434368	0.394657	-1.10062	0.271062	0.999474	FBgn0035557	CG11353	CG11353		FBgn0012001	tRNA:Val-CAC-2-4	CR31502
13.8561	-0.432419	0.95369	-0.453417	0.650248	0.999474	FBgn0030319	CG2533	CG2533		FBgn0012002	tRNA:Val-CAC-1-1	CR31572
4.9978	-0.432225	1.56938	-0.275412	0.783	0.999474	FBgn0039612	Nepl19	#N/A		FBgn0012003	tRNA:Val-CAC-2-5	CR31214
37.6053	-0.432154	0.593276	-0.72842	0.466356	0.999474	FBgn0030947	CG6696	CG6696		FBgn0012004	tRNA:Val-CAC-2-6	CR31430
11.6314	-0.432111	1.03989	-0.415536	0.677749	0.999474	FBgn0033347	CG8248	CG8248		FBgn0012009	tRNA:Val-AAC-2-4	CR32122
9.3448	-0.432041	1.18425	-0.364823	0.715244	0.999474	FBgn0034943	Fmo-1	#N/A		FBgn0012010	tRNA:Val-AAC-2-3	CR32124
746.611	-0.431704	0.167678	-2.5746	0.0100355	0.333481	FBgn0016081	fry	#N/A		FBgn0012011	tRNA:Val-AAC-1-1	CR31587
6762.76	-0.431647	0.167605	-2.57538	0.010013	0.333481	FBgn0029697	CG15570	CG15570		FBgn0012016	tRNA:Tyr-GTA-1-3	CR31987
10.4821	-0.431476	1.09046	-0.395684	0.692338	0.999474	FBgn0259245	DIP-beta	#N/A		FBgn0012017	tRNA:Tyr-GTA-1-2	CR31986
495.86	-0.429785	0.194564	-2.20897	0.027177	0.590413	FBgn0022984	qkr58E-3	#N/A		FBgn0012018	tRNA:Tyr-GTA-1-9	CR31905
333.687	-0.429718	0.225348	-1.90691	0.0565322	0.800876	FBgn0031227	CG3709	CG3709		FBgn0012024	tRNA:Tyr-GTA-1-8	CR31435
408.565	-0.429131	0.214372	-2.0018	0.0453059	0.720756	FBgn0053217	CG33217	CG33217		FBgn0012025	tRNA:Tyr-GTA-1-7	CR31433
87.59	-0.42824	0.397273	-1.07795	0.281056	0.999474	FBgn0032791	CG18094	CG18094		FBgn0012026	tRNA:Tyr-GTA-1-6	CR31434
3.32129	-0.427988	1.9055	-0.224606	0.822286	0.999474	FBgn0042696	NfI	#N/A		FBgn0012027	tRNA:Tyr-GTA-1-5	CR31552
48.4157	-0.427159	0.596427	-0.716197	0.47387	0.999474	FBgn0039667	FipoQ	#N/A		FBgn0012028	tRNA:Tyr-GTA-1-4	CR31387
579.316	-0.426759	0.194165	-2.19791	0.0279552	0.601206	FBgn0261873	sdt	#N/A		FBgn0012034	AcCoAS	CG9390
2636.23	-0.425377	0.126269	-3.36882	0.000754895	0.0605234	FBgn0250850	rig	#N/A		FBgn0012036	Aldh	CG3752
14.3787	-0.424951	0.939864	-0.452141	0.651167	0.999474	FBgn0034785	CG3649	CG3649		FBgn0012037	Ance	CG8827
184.118	-0.424703	0.282191	-1.50502	0.13232	0.999474	FBgn0266624	asRNA:CR45131	#N/A		FBgn0012042	AttA	CG10146
8.82358	-0.424187	1.18224	-0.358801	0.719744	0.999474	FBgn0082998	snoRNA:Psi28S-1192d	#N/A		FBgn0012051	CalpA	CG7563
5528.52	-0.423351	0.124309	-3.40562	0.00066013	0.0558075	FBgn0085436	Not1	#N/A		FBgn0012058	Cdc27	CG8610
64.5742	-0.423056	0.461793	-0.916116	0.359606	0.999474	FBgn0040765	luna	#N/A		FBgn0012344	Dh44	CG8348
593.898	-0.422842	0.188587	-2.24215	0.0249514	0.566426	FBgn0027655	htt	#N/A		FBgn0013263	Trl	CG33261
244.462	-0.422197	0.284404	-1.4845	0.137677	0.999474	FBgn0039114	Lsd-1	#N/A		FBgn0013269	Fkbp39	CG6226
298.636	-0.422067	0.245556	-1.71882	0.0856469	0.915784	FBgn0031676	senju	#N/A		FBgn0013272	Gp150	CG5820
2.23378	-0.421344	2.51528	-0.167513	0.866966	0.999474	FBgn0264571	lncRNA:CR43943	#N/A		FBgn0013275	Hsp70Aa	CG31366
15.3696	-0.421316	0.915131	-0.460389	0.645237	0.999474	FBgn0027654	jdp	#N/A		FBgn0013276	Hsp70Ab	CG18743
140.792	-0.421055	0.319432	-1.31814	0.187458	0.999474	FBgn0004885	#N/A	#N/A		FBgn0013277	Hsp70Ba	CG31449
877.099	-0.420762	0.200368	-2.09995	0.0357332	0.659121	FBgn0034903	sona	#N/A		FBgn0013278	Hsp70Bb	CG31359
42.7755	-0.420456	0.560012	-0.750799	0.452773	0.999474	FBgn0023214	edl	#N/A		FBgn0013279	Hsp70Bc	CG6489
128.987	-0.420452	0.343076	-1.22554	0.220373	0.999474	FBgn0266352	asRNA:CR45001	#N/A		FBgn0013300	ProtA	CG4479
14.2203	-0.419913	0.955127	-0.439641	0.660197	0.999474	FBgn0046756	asRNA:CR33945	#N/A		FBgn0013301	ProtB	CG4478
471.936	-0.419654	0.2125	-1.97484	0.048286	0.748137	FBgn0036848	Naxd	#N/A		FBgn0013303	Nca	CG7641
194.574	-0.418178	0.295469	-1.4153	0.15698	0.999474	FBgn0265180	CG44245	CG44245		FBgn0013305	Nmda1	CG3798
1070.72	-0.418142	0.182902	-2.28615	0.0222452	0.532461	FBgn0040232	cmet	#N/A		FBgn0013307	Odc1	CG8721
21.6326	-0.417955	0.82979	-0.503688	0.61448	0.999474	FBgn0001208	#N/A	#N/A		FBgn0013308	Odc2	CG8719
376.548	-0.417701	0.237174	-1.76116	0.0782118	0.878206	FBgn0003435	#N/A	#N/A		FBgn0013323	Ptth	CG13687
7.80689	-0.417677	1.40173	-0.297972	0.765725	0.999474	FBgn0039595	AstA-R2	#N/A		FBgn0013325	RpL11	CG7726
536.93	-0.417498	0.232424	-1.79627	0.0724512	0.873624	FBgn0267761	asRNA:CR46092	#N/A		FBgn0013334	Sap47	CG8884
234.241	-0.417087	0.257313	-1.62094	0.105031	0.970857	FBgn0265589	asRNA:CR44416	#N/A		FBgn0013342	nSyb	CG17248
145.94	-0.416277	0.328173	-1.26847	0.20463	0.999474	FBgn0286868	lncRNA:SMRG	#N/A		FBgn0013343	Syx1A	CG31136
165.47	-0.415574	0.347772	-1.19496	0.232103	0.999474	FBgn0001090	#N/A	#N/A		FBgn0013347	TfIIA-S	CG5163
12.6764	-0.415227	1.00628	-0.412635	0.679874	0.999474	FBgn0267484	asRNA:CR45834	#N/A		FBgn0013348	TpnC41C	CG2981
26.2609	-0.41397	0.70312	-0.588762	0.556021	0.999474	FBgn0086603	snoRNA:Or-CD2	#N/A		FBgn0013432	bcn92	CG3717
1673.5	-0.413303	0.146211	-2.82675	0.00470225	0.210981	FBgn0039904	Hcf	#N/A		FBgn0013433	beat-Ia	CG4846
12.6236	-0.413248	0.998706	-0.413784	0.679032	0.999474	FBgn0038681	Cyp12a4	#N/A		FBgn0013435	Cdc2rk	CG1362
3.27753	-0.413153	1.90495	-0.216884	0.828299	0.999474	FBgn0032221	Schip1	#N/A		FBgn0013467	igl	CG18285
82.4609	-0.413141	0.443099	-0.932389	0.351135	0.999474	FBgn0034861	CG9815	CG9815		FBgn0013469	klu	CG12296
2.72926	-0.413055	2.06994	-0.199549	0.841833	0.999474	FBgn0029804	CG3097	CG3097		FBgn0013531	MED20	CG18780
695.388	-0.412696	0.180823	-2.28231	0.0224708	0.532461	FBgn0002905	#N/A	#N/A		FBgn0013548	l(2)dtl	CG11295
2338.11	-0.412404	0.138676	-2.97387	0.00294067	0.157178	FBgn0036661	CG9705	CG9705		FBgn0013563	Pex1	CG6760
6.65758	-0.412299	1.55488	-0.265164	0.790883	0.999474	FBgn0063388	snoRNA:U27:54Ea	#N/A		FBgn0013576	mtd	CG32464
2.79106	-0.412163	2.25831	-0.18251	0.855183	0.999474	FBgn0038956	CAH8	#N/A		FBgn0013672	mt:ATPase6	CG34073
2.79106	-0.412163	2.25831	-0.18251	0.855183	0.999474	FBgn0266434	CG45064	CG45064		FBgn0013673	mt:ATPase8	CG34072
2.79106	-0.412163	2.25831	-0.18251	0.855183	0.999474	FBgn0266435	CG45065	CG45065		FBgn0013674	mt:CoI	CG34067
380.028	-0.411845	0.209825	-1.9628	0.049669	0.759151	FBgn0285892	tea	#N/A		FBgn0013675	mt:CoII	CG34069
271.342	-0.411629	0.248305	-1.65776	0.0973666	0.951517	FBgn0031703	Acsf2	#N/A		FBgn0013676	mt:CoIII	CG34074
401.048	-0.410863	0.209192	-1.96405	0.0495245	0.759151	FBgn0037884	Arfip	#N/A		FBgn0013678	mt:Cyt-b	CG34090
2.181	-0.410562	2.51329	-0.163356	0.870238	NA	FBgn0259716	Nepl6	#N/A		FBgn0013679	mt:ND1	CG34092
94.3448	-0.41004	0.38252	-1.07194	0.283746	0.999474	FBgn0264490	Eip93F	#N/A		FBgn0013680	mt:ND2	CG34063
19.1439	-0.409491	0.819301	-0.499806	0.617212	0.999474	FBgn0286929	CG46426	CG46426		FBgn0013681	mt:ND3	CG34076
1381.69	-0.409054	0.152974	-2.67402	0.00749485	0.285191	FBgn0278608	Dsp1	#N/A		FBgn0013683	mt:ND4L	CG34086
2996.86	-0.408977	0.138111	-2.96122	0.00306421	0.15956	FBgn0266580	Gp210	#N/A		FBgn0013684	mt:ND5	CG34083
164.166	-0.407494	0.33665	-1.21044	0.226111	0.999474	FBgn0034723	CG13506	CG13506		FBgn0013685	mt:ND6	CG34089
36.6083	-0.407115	0.595759	-0.683356	0.494382	0.999474	FBgn0266396	lncRNA:CR45036	#N/A		FBgn0013686	mt:lrRNA	CR34094
530.954	-0.406363	0.186808	-2.1753	0.0296077	0.614031	FBgn0039673	CG7568	CG7568		FBgn0013688	mt:srRNA	CR34096
4919.11	-0.40608	0.133915	-3.03237	0.00242645	0.136938	FBgn0262109	lncRNA:CR42862	#N/A		FBgn0013689	mt:tRNA:Ala-TGC	CR34077
3.28654	-0.405623	1.89159	-0.214435	0.830208	0.999474	FBgn0026756	Ugt37A1	#N/A		FBgn0013690	mt:tRNA:Cys-GCA	CR34065
3.28654	-0.405623	1.89159	-0.214435	0.830208	0.999474	FBgn0038165	Task6	#N/A		FBgn0013691	mt:tRNA:Asp-GTC	CR34071
1863.61	-0.405254	0.132316	-3.06277	0.00219302	0.13046	FBgn0036448	mop	#N/A		FBgn0013692	mt:tRNA:Glu-TTC	CR34081
62.7303	-0.405197	0.466501	-0.868586	0.385073	0.999474	FBgn0263705	Myo10A	#N/A		FBgn0013693	mt:tRNA:Phe-GAA	CR34082
16.9282	-0.404859	0.876814	-0.461738	0.644269	0.999474	FBgn0036995	atk	#N/A		FBgn0013694	mt:tRNA:Gly-TCC	CR34075
235.878	-0.403798	0.261222	-1.5458	0.122152	0.999474	FBgn0039431	plum	#N/A		FBgn0013695	mt:tRNA:His-GTG	CR34084
425.178	-0.403773	0.216551	-1.86456	0.0622427	0.824591	FBgn0036565	CG5235	CG5235		FBgn0013696	mt:tRNA:Ile-GAT	CR34060
14.1371	-0.403575	0.979005	-0.41223	0.680171	0.999474	FBgn0027589	CG1688	CG1688		FBgn0013697	mt:tRNA:Lys-CTT	CR34070
2.67648	-0.403157	2.34328	-0.172048	0.8634	0.999474	FBgn0010323	#N/A	#N/A		FBgn0013698	mt:tRNA:Leu-TAG	CR34093
1166.09	-0.401849	0.164265	-2.44634	0.0144313	0.411822	FBgn0004646	#N/A	#N/A		FBgn0013699	mt:tRNA:Leu-TAA	CR34068
2575.31	-0.401297	0.125089	-3.20808	0.00133622	0.0912064	FBgn0014075	Uggt	#N/A		FBgn0013700	mt:tRNA:Met-CAT	CR34062
4.46289	-0.400999	2.14223	-0.187188	0.851513	0.999474	FBgn0031523	CG15408	CG15408		FBgn0013701	mt:tRNA:Asn-GTT	CR34079
51.7858	-0.400696	0.527509	-0.7596	0.447494	0.999474	FBgn0034321	CG14502	CG14502		FBgn0013702	mt:tRNA:Pro-TGG	CR34088
359.689	-0.400644	0.22634	-1.7701	0.07671	0.873624	FBgn0035574	RhoGEF64C	#N/A		FBgn0013703	mt:tRNA:Gln-TTG	CR34061
8.86399	-0.400227	1.42571	-0.280722	0.778924	0.999474	FBgn0040322	GNBP2	#N/A		FBgn0013704	mt:tRNA:Arg-TCG	CR34078
1497.5	-0.400105	0.5401	-0.740799	0.458815	0.999474	FBgn0037405	CG1077	CG1077		FBgn0013705	mt:tRNA:Ser-GCT	CR34080
202.742	-0.400042	0.281863	-1.41928	0.155818	0.999474	FBgn0038247	Cad88C	#N/A		FBgn0013706	mt:tRNA:Ser-TGA	CR34091
16.8814	-0.399603	0.880947	-0.453607	0.650112	0.999474	FBgn0039328	CHKov2	#N/A		FBgn0013707	mt:tRNA:Thr-TGT	CR34087
6.46752	-0.398384	1.43699	-0.277235	0.7816	0.999474	FBgn0267739	asRNA:CR46070	#N/A		FBgn0013708	mt:tRNA:Val-TAC	CR34095
224.485	-0.398316	0.283637	-1.40432	0.160224	0.999474	FBgn0044020	Roc2	#N/A		FBgn0013709	mt:tRNA:Trp-TCA	CR34064
1828.24	-0.397666	0.138655	-2.86802	0.00413051	0.194076	FBgn0085430	Dora	#N/A		FBgn0013710	mt:tRNA:Tyr-GTA	CR34066
149.319	-0.397639	0.308887	-1.28733	0.197979	0.999474	FBgn0029881	pigs	#N/A		FBgn0013717	not	CG4166
66.0735	-0.397588	0.457897	-0.868292	0.385235	0.999474	FBgn0085242	CG34213	CG34213		FBgn0013718	nuf	CG33991
1619.72	-0.397348	0.14533	-2.73411	0.00625487	0.255817	FBgn0033194	Vps13	#N/A		FBgn0013720	pck	CG14779
171.119	-0.397302	0.335813	-1.18311	0.236767	0.999474	FBgn0032422	atilla	#N/A		FBgn0013725	phyl	CG10108
23.3669	-0.397093	0.752643	-0.527597	0.597779	0.999474	FBgn0028645	beat-Ib	#N/A		FBgn0013726	pnut	CG8705
10.4439	-0.397018	1.13162	-0.35084	0.725708	0.999474	FBgn0086662	snoRNA:Psi28S-3186	#N/A		FBgn0013732	sced	CG3273
112.197	-0.396781	0.366566	-1.08243	0.279063	0.999474	FBgn0267770	asRNA:CR46101	#N/A		FBgn0013733	shot	CG18076
860.885	-0.396657	0.161207	-2.46055	0.0138724	0.401788	FBgn0031875	CG3430	CG3430		FBgn0013746	alien	CG9556
19.1105	-0.396469	0.815217	-0.486336	0.626729	0.999474	FBgn0032076	Argl	#N/A		FBgn0013749	Arf102F	CG11027
1584.26	-0.396291	0.156547	-2.53145	0.0113592	0.358596	FBgn0261403	sxc	#N/A		FBgn0013750	Arf51F	CG8156
8.72834	-0.396068	1.19538	-0.331333	0.740393	0.999474	FBgn0001112	#N/A	#N/A		FBgn0013751	Awh	CG1072
56.4294	-0.395494	0.518972	-0.762072	0.446017	0.999474	FBgn0264496	asRNA:CR43898	#N/A		FBgn0013753	Bgb	CG7959
113.633	-0.395138	0.363737	-1.08633	0.277333	0.999474	FBgn0029843	Nep1	#N/A		FBgn0013755	Bro	CG7960
2.74729	-0.39496	2.10442	-0.187681	0.851126	0.999474	FBgn0003319	#N/A	#N/A		FBgn0013756	Mtor	CG8274
3893.15	-0.394949	0.120178	-3.28637	0.00101486	0.0772476	FBgn0035811	Mcad	#N/A		FBgn0013759	CASK	CG6703
67.1607	-0.394848	0.458811	-0.860588	0.389465	0.999474	FBgn0267302	asRNA:CR45738	#N/A		FBgn0013762	Cdk5	CG8203
1010.65	-0.394398	0.183097	-2.15403	0.0312374	0.626044	FBgn0263968	nonC	#N/A		FBgn0013763	Idgf6	CG5210
56.1972	-0.393743	0.505594	-0.778774	0.436113	0.999474	FBgn0033582	CG9084	CG9084		FBgn0013764	Chi	CG3924
799.868	-0.393613	0.170259	-2.31186	0.0207856	0.516332	FBgn0264491	how	#N/A		FBgn0013765	cnn	CG4832
80.6122	-0.393191	0.412763	-0.952585	0.3408	0.999474	FBgn0031961	CG7102	CG7102		FBgn0013767	Crz	CG3302
26.304	-0.391689	0.739288	-0.529819	0.596238	0.999474	FBgn0032593	Trpgamma	#N/A		FBgn0013770	Cp1	CG6692
871.347	-0.391419	0.159514	-2.45382	0.0141347	0.40565	FBgn0086686	l(3)L1231	#N/A		FBgn0013771	Cyp6a9	CG10246
1170.13	-0.390988	0.154169	-2.5361	0.0112094	0.356092	FBgn0034964	IntS1	#N/A		FBgn0013772	Cyp6a8	CG10248
2688.96	-0.390928	0.128087	-3.05206	0.0022728	0.133488	FBgn0038108	CG7518	CG7518		FBgn0013773	Cyp6a22	CG10240
662.843	-0.390819	0.188495	-2.07336	0.0381384	0.67592	FBgn0027375	RecQ5	#N/A		FBgn0013799	Deaf1	CG8567
36.8996	-0.390806	0.596993	-0.654624	0.51271	0.999474	FBgn0263445	asRNA:CR43468	#N/A		FBgn0013810	Dhc36C	CG5526
3.24277	-0.390616	1.91015	-0.204495	0.837967	0.999474	FBgn0039015	Takl2	#N/A		FBgn0013811	Dhc62B	CG15804
2914.71	-0.389691	0.123631	-3.15205	0.00162128	0.103061	FBgn0266696	Svil	#N/A		FBgn0013812	Dhc93AB	CG3723
32.8376	-0.389334	0.683737	-0.56942	0.569071	0.999474	FBgn0039257	tnc	#N/A		FBgn0013813	Dhc98D	CG1842
1207.08	-0.38873	0.199321	-1.95028	0.0511432	0.769968	FBgn0024183	vig	#N/A		FBgn0013949	Elal	CG7021
662.109	-0.388682	0.203937	-1.9059	0.0566638	0.800876	FBgn0034490	CG9864	CG9864		FBgn0013953	Esp	CG7005
311.222	-0.388234	0.227833	-1.70403	0.0883752	0.925147	FBgn0020407	asun	#N/A		FBgn0013954	Fkbp12	CG11001
3.86185	-0.388161	1.85879	-0.208825	0.834585	0.999474	FBgn0039151	CG13607	CG13607		FBgn0013972	Gycalpha99B	CG1912
3.80005	-0.3875	1.77503	-0.218306	0.827191	0.999474	FBgn0267697	asRNA:CR46033	#N/A		FBgn0013973	Gycbeta100B	CG1470
1094.38	-0.387306	0.1705	-2.27159	0.0231113	0.540441	FBgn0036398	upSET	#N/A		FBgn0013981	His4r	CG3379
241.326	-0.387305	0.253668	-1.52682	0.126806	0.999474	FBgn0029895	CG14441	CG14441		FBgn0013983	imd	CG5576
867.517	-0.387287	0.181062	-2.13898	0.0324375	0.635018	FBgn0037439	CG10286	CG10286		FBgn0013987	MAPk-Ak2	CG3086
701.282	-0.387054	0.183793	-2.10592	0.0352111	0.656828	FBgn0013997	Nrx-IV	#N/A		FBgn0013995	Calx	CG5685
4.41913	-0.38698	1.82754	-0.211749	0.832303	0.999474	FBgn0014033	Sr-CI	#N/A		FBgn0013997	Nrx-IV	CG6827
97.6249	-0.386759	0.375539	-1.02988	0.303067	0.999474	FBgn0039205	CG13623	CG13623		FBgn0014000	Hf	CG10658
3205.85	-0.386573	0.12148	-3.1822	0.00146162	0.0953813	FBgn0263352	Unr	#N/A		FBgn0014006	Ask1	CG4720
595.267	-0.386536	0.179853	-2.14917	0.0316207	0.628804	FBgn0265988	#N/A	#N/A		FBgn0014007	Ptp69D	CG10975
94.5852	-0.38572	0.417927	-0.922938	0.35604	0.999474	FBgn0083977	CG34141	CG34141		FBgn0014009	Rab2	CG3269
2042.73	-0.385251	0.12945	-2.97606	0.00291975	0.15689	FBgn0266717	Bruce	#N/A		FBgn0014010	Rab5	CG3664
7.67092	-0.384848	1.31971	-0.291616	0.77058	0.999474	FBgn0051451	lncRNA:CR31451	#N/A		FBgn0014011	Rac2	CG8556
83.3568	-0.384738	0.422488	-0.910648	0.362481	0.999474	FBgn0036818	CG14074	CG14074		FBgn0014018	Rel	CG11992
210.757	-0.384693	0.26833	-1.43366	0.151671	0.999474	FBgn0052625	CG32625	CG32625		FBgn0014019	Rh5	CG5279
616.195	-0.383782	0.178356	-2.15177	0.0314155	0.626044	FBgn0037445	CG9727	CG9727		FBgn0014020	Rho1	CG8416
3.25179	-0.383141	1.89674	-0.202	0.839917	0.999474	FBgn0013695	#N/A	#N/A		FBgn0014022	Rlb1	CG8161
535.142	-0.382809	0.186031	-2.05778	0.0396117	0.68832	FBgn0030793	Rai1	#N/A		FBgn0014023	mRpL47	CG9378
17.0016	-0.382703	0.951846	-0.402064	0.687637	0.999474	FBgn0082943	snoRNA:Me28S-A982a	#N/A		FBgn0014024	Rnp4F	CG3312
59.6558	-0.382375	0.471534	-0.810917	0.417413	0.999474	FBgn0030573	nmdyn-D6	#N/A		FBgn0014026	RpL7A	CG3314
1098.06	-0.382309	0.151274	-2.52726	0.0114956	0.360646	FBgn0029676	HIP-R	#N/A		FBgn0014028	SdhB	CG3283
357.854	-0.382305	0.21623	-1.76805	0.0770532	0.873624	FBgn0036843	Sfxn2	#N/A		FBgn0014029	Septin2	CG4173
349.575	-0.382216	0.271828	-1.40609	0.159696	0.999474	FBgn0050100	CG30100	CG30100		FBgn0014031	Agxt	CG3926
349.575	-0.382216	0.271828	-1.40609	0.159696	0.999474	FBgn0259718	CG42372	CG42372		FBgn0014032	Sptr	CG12117
3.87086	-0.382138	2.013	-0.189834	0.849439	0.999474	FBgn0031526	CG8838	CG8838		FBgn0014033	Sr-CI	CG4099
301.497	-0.382113	0.231429	-1.65111	0.0987168	0.953136	FBgn0000567	#N/A	#N/A		FBgn0014037	Su(Tpl)	CG32217
32.4862	-0.381864	0.635915	-0.600496	0.548176	0.999474	FBgn0264942	lncRNA:CR44111	#N/A		FBgn0014073	Tie	CG7525
2468.5	-0.381856	0.128814	-2.96441	0.00303267	0.15956	FBgn0026620	tacc	#N/A		FBgn0014075	Uggt	CG6850
131.88	-0.381639	0.331075	-1.15273	0.249023	0.999474	FBgn0034931	CG2812	CG2812		FBgn0014076	Vm32E	CG16874
12160.8	-0.381119	0.129598	-2.94078	0.00327389	0.164541	FBgn0015778	rin	#N/A		FBgn0014092	CG4278	CG4278
868.068	-0.380994	0.172351	-2.21058	0.0270651	0.590413	FBgn0003507	#N/A	#N/A		FBgn0014127	barr	CG10726
268.575	-0.380992	0.312945	-1.21744	0.223437	0.999474	FBgn0266451	fau	#N/A		FBgn0014133	bif	CG1822
789.443	-0.380745	0.164284	-2.3176	0.020471	0.515707	FBgn0010051	#N/A	#N/A		FBgn0014135	bnl	CG4608
5.39804	-0.380656	1.55094	-0.245436	0.806119	0.999474	FBgn0031692	TpnC25D	#N/A		FBgn0014141	cher	CG3937
589.309	-0.380431	0.194114	-1.95984	0.050015	0.762069	FBgn0266083	ocm	#N/A		FBgn0014143	croc	CG5069
3496.38	-0.380098	0.187231	-2.0301	0.0423459	0.704742	FBgn0284408	trol	#N/A		FBgn0014163	fax	CG4609
45.653	-0.380074	0.549482	-0.691696	0.489129	0.999474	FBgn0286893	CG46412	CG46412		FBgn0014179	gcm	CG12245
37.375	-0.379595	0.600426	-0.632209	0.52725	0.999474	FBgn0031001	CG7884	CG7884		FBgn0014184	Oda	CG16747
6887.55	-0.379594	0.116983	-3.24486	0.0011751	0.0854017	FBgn0039972	Marf1	#N/A		FBgn0014189	Hel25E	CG7269
22.5634	-0.379438	0.802858	-0.472609	0.636492	0.999474	FBgn0262352	CG43050	CG43050		FBgn0014269	prod	CG18608
34.8867	-0.379125	0.674046	-0.562461	0.573802	0.999474	FBgn0085243	CG34214	CG34214		FBgn0014340	mof	CG3025
15.7287	-0.378689	0.90573	-0.418103	0.675872	0.999474	FBgn0038902	CG6800	CG6800		FBgn0014342	mia	CG10390
2097.51	-0.377205	0.138575	-2.72203	0.00648826	0.258049	FBgn0285991	hpRNA:CR18854	#N/A		FBgn0014343	mirr	CG10601
615.431	-0.376877	0.203589	-1.85117	0.0641458	0.83613	FBgn0026869	Tdg	#N/A		FBgn0014366	noi	CG2925
2.70353	-0.376778	2.1203	-0.177701	0.858958	0.999474	FBgn0032693	Cyp310a1	#N/A		FBgn0014368	nol	CG32077
271.661	-0.376444	0.287272	-1.31041	0.190057	0.999474	FBgn0035101	p130CAS	#N/A		FBgn0014380	RhoL	CG9366
36.0373	-0.376416	0.62502	-0.602246	0.54701	0.999474	FBgn0263608	l(3)72Dr	#N/A		FBgn0014388	sty	CG1921
20.6086	-0.376364	0.790321	-0.476217	0.63392	0.999474	FBgn0286198	LKRSDH	#N/A		FBgn0014391	sun	CG9032
574.988	-0.375951	0.201854	-1.86249	0.0625343	0.82578	FBgn0260006	drd	#N/A		FBgn0014395	tilB	CG14620
3.2608	-0.375657	1.90758	-0.196928	0.843884	0.999474	FBgn0083012	snoRNA:Psi28S-1135a	#N/A		FBgn0014396	tim	CG3234
8.11058	-0.375526	1.30285	-0.288235	0.773167	0.999474	FBgn0039396	CCAP-R	#N/A		FBgn0014411	Vps26	CG14804
5092.03	-0.375499	0.373486	-1.00539	0.314709	0.999474	FBgn0038469	CG4009	CG4009		FBgn0014417	CG13397	CG13397
1265.9	-0.375038	0.143717	-2.60955	0.00906602	0.316318	FBgn0260012	pds5	#N/A		FBgn0014427	CG11899	CG11899
394.884	-0.375009	0.210204	-1.78402	0.0744201	0.873624	FBgn0266349	asRNA:CR44998	#N/A		FBgn0014454	Acp1	CG7216
310.027	-0.374808	0.232132	-1.61463	0.106391	0.974074	FBgn0030625	CG5877	CG5877		FBgn0014455	Ahcy	CG11654
107.703	-0.374799	0.536236	-0.698945	0.484587	0.999474	FBgn0053519	Unc-89	#N/A		FBgn0014464	Cp7Fa	CG33962
35.1847	-0.374381	0.745457	-0.502217	0.615515	0.999474	FBgn0037146	P5CS	#N/A		FBgn0014465	Cp7Fb	CG15350
25.0638	-0.374114	0.768864	-0.486581	0.626556	0.999474	FBgn0004910	#N/A	#N/A		FBgn0014466	Cp7Fc	CG15351
9.87429	-0.373961	1.33645	-0.279817	0.779618	0.999474	FBgn0038846	CG5697	CG5697		FBgn0014469	Cyp4e2	CG2060
81.4008	-0.37341	0.439925	-0.848803	0.395991	0.999474	FBgn0086056	snoRNA:Me18S-A425	#N/A		FBgn0014848	Eig71Eh	CG7594
2.64173	-0.373283	2.56498	-0.14553	0.884292	0.999474	FBgn0036479	CG13458	CG13458		FBgn0014849	Eig71Ei	CG7327
581.585	-0.37319	0.188423	-1.98059	0.0476368	0.743443	FBgn0028581	mei-217	#N/A		FBgn0014850	Eig71Ej	CG7588
32.8834	-0.372887	0.63428	-0.58789	0.556606	0.999474	FBgn0036461	Zip71B	#N/A		FBgn0014851	Eig71Ek	CG7325
739.06	-0.371663	0.1921	-1.93474	0.0530227	0.780359	FBgn0263706	CG43658	CG43658		FBgn0014857	His3.3A	CG5825
101.462	-0.371453	0.36792	-1.0096	0.312686	0.999474	FBgn0033060	CG7849	CG7849		FBgn0014859	Hr38	CG1864
905.694	-0.371066	0.17354	-2.13822	0.0324989	0.635018	FBgn0010238	#N/A	#N/A		FBgn0014861	Mcm2	CG7538
21.8628	-0.370904	0.875617	-0.423592	0.671864	0.999474	FBgn0034741	CG4269	CG4269		FBgn0014863	Mlp84B	CG1019
181.772	-0.37078	0.324905	-1.1412	0.253788	0.999474	FBgn0261963	mid	#N/A		FBgn0014865	Mtk	CG8175
410.852	-0.370736	0.216323	-1.71381	0.0865637	0.916631	FBgn0036038	defl	#N/A		FBgn0014868	Ost48	CG9022
156.88	-0.370441	0.303407	-1.22094	0.222109	0.999474	FBgn0264955	asRNA:CR44124	#N/A		FBgn0014869	Pglym78	CG1721
96.2369	-0.370327	0.416754	-0.888598	0.374219	0.999474	FBgn0267684	asRNA:CR46020	#N/A		FBgn0014870	Psi	CG8912
21.1491	-0.370315	0.794221	-0.466262	0.641028	0.999474	FBgn0264001	bru3	#N/A		FBgn0014877	Roe1	CG6155
347.76	-0.370293	0.216823	-1.70781	0.0876716	0.921927	FBgn0270927	betaGlu	#N/A		FBgn0014879	Set	CG4299
2347.04	-0.37026	0.130394	-2.83954	0.00451787	0.203748	FBgn0024921	Tnpo	#N/A		FBgn0014903	CG14630	CG14630
789.614	-0.369767	0.167848	-2.20298	0.027596	0.596947	FBgn0000317	#N/A	#N/A		FBgn0014906	Hydr2	CG3488
238.433	-0.369369	0.259809	-1.42169	0.155115	0.999474	FBgn0010194	#N/A	#N/A		FBgn0014930	CG2846	CG2846
173.643	-0.369137	0.289065	-1.277	0.201601	0.999474	FBgn0003118	#N/A	#N/A		FBgn0014931	CG2678	CG2678
1309.45	-0.369115	0.14978	-2.46438	0.0137252	0.401788	FBgn0033698	CG8858	CG8858		FBgn0014949	btn	CG5264
16.7948	-0.36868	0.900912	-0.40923	0.682371	0.999474	FBgn0026176	SkpB	#N/A		FBgn0015000	betaggt-I	CG3469
177.473	-0.368291	0.296964	-1.24019	0.214906	0.999474	FBgn0262475	bru2	#N/A		FBgn0015001	iotaTry	CG7754
3.26982	-0.368004	1.95114	-0.188609	0.850399	0.999474	FBgn0265266	CG13639	CG13639		FBgn0015008	Actn3	CG8953
565.619	-0.36785	0.195814	-1.87857	0.0603027	0.811156	FBgn0031070	CG12702	CG12702		FBgn0015010	Ag5r	CG9538
168.452	-0.367649	0.302211	-1.21653	0.223783	0.999474	FBgn0264507	asRNA:CR43906	#N/A		FBgn0015011	AhcyL2	CG8956
355.663	-0.366788	0.257181	-1.42618	0.153815	0.999474	FBgn0261565	Lmpt	#N/A		FBgn0015019	CCT3	CG8977
44.6323	-0.366572	0.54725	-0.669845	0.502957	0.999474	FBgn0265315	lncRNA:CR44288	#N/A		FBgn0015024	CkIalpha	CG2028
147.163	-0.366512	0.312024	-1.17463	0.240144	0.999474	FBgn0035151	CG17129	CG17129		FBgn0015025	CkIIalpha-i1	CG6215
14.5958	-0.366228	0.997949	-0.36698	0.713634	0.999474	FBgn0003090	#N/A	#N/A		FBgn0015031	cype	CG14028
18.349	-0.365303	0.832764	-0.438663	0.660906	0.999474	FBgn0031646	snsl	#N/A		FBgn0015032	Cyp4c3	CG1438
1390.84	-0.365287	0.151798	-2.4064	0.0161104	0.44105	FBgn0004167	#N/A	#N/A		FBgn0015033	Cyp4d8	CG4321
617.228	-0.365072	0.184367	-1.98013	0.0476887	0.743443	FBgn0261671	tweek	#N/A		FBgn0015034	Cyp4e1	CG2062
1336.24	-0.364948	0.141587	-2.57755	0.00995028	0.333481	FBgn0000547	#N/A	#N/A		FBgn0015035	Cyp4e3	CG4105
9.63308	-0.364848	1.16086	-0.314292	0.753299	0.999474	FBgn0030437	hec	#N/A		FBgn0015036	Cyp4ae1	CG10755
194.242	-0.364687	0.288633	-1.2635	0.206411	0.999474	FBgn0011476	#N/A	#N/A		FBgn0015037	Cyp4p1	CG10842
421.927	-0.364484	0.233886	-1.55838	0.119142	0.999474	FBgn0027339	jim	#N/A		FBgn0015038	Cyp9b1	CG4485
178.535	-0.363425	0.285514	-1.27288	0.203061	0.999474	FBgn0050115	GEFmeso	#N/A		FBgn0015039	Cyp9b2	CG4486
4.82707	-0.363165	1.6127	-0.22519	0.821831	0.999474	FBgn0083040	snoRNA:Psi18S-1854c	#N/A		FBgn0015040	Cyp9c1	CG3616
2147.05	-0.36297	0.152859	-2.37455	0.0175706	0.465874	FBgn0052672	Atg8a	#N/A		FBgn0015075	Ddx1	CG9054
388.99	-0.362865	0.221168	-1.64067	0.100865	0.959281	FBgn0030174	CG15312	CG15312		FBgn0015218	eIF4E1	CG4035
301.262	-0.362624	0.238595	-1.51983	0.128553	0.999474	FBgn0031981	Megf8	#N/A		FBgn0015221	Fer2LCH	CG1469
4.33159	-0.362499	1.68346	-0.215329	0.82951	0.999474	FBgn0265962	lncRNA:CR44749	#N/A		FBgn0015222	Fer1HCH	CG2216
2406.25	-0.361845	0.133578	-2.70886	0.00675143	0.263332	FBgn0052479	Usp10	#N/A		FBgn0015229	glec	CG6575
585.922	-0.361787	0.18855	-1.91879	0.0550111	0.789378	FBgn0002709	#N/A	#N/A		FBgn0015230	Glut3	CG3853
92.8367	-0.360443	0.410722	-0.877583	0.38017	0.999474	FBgn0051612	CG31612	CG31612		FBgn0015239	Hr78	CG7199
9.10588	-0.360212	1.19072	-0.302516	0.762259	0.999474	FBgn0267705	asRNA:CR46038	#N/A		FBgn0015240	Hr96	CG11783
12.8681	-0.359692	1.01001	-0.356125	0.721747	0.999474	FBgn0038071	Dtg	#N/A		FBgn0015245	Hsp60A	CG12101
1591.08	-0.359651	0.149805	-2.4008	0.0163593	0.445919	FBgn0000562	#N/A	#N/A		FBgn0015247	Diap2	CG8293
53.979	-0.359432	0.524005	-0.685932	0.492756	0.999474	FBgn0037429	Osi19	#N/A		FBgn0015268	Nap1	CG5330
280.993	-0.359263	0.240433	-1.49423	0.135115	0.999474	FBgn0267002	unc-104	#N/A		FBgn0015269	Nf1	CG8318
13.4465	-0.359252	0.985932	-0.364378	0.715576	0.999474	FBgn0027793	CG14787	CG14787		FBgn0015270	Orc2	CG3041
959.407	-0.358996	0.174542	-2.05679	0.0397063	0.68832	FBgn0035388	CG2162	CG2162		FBgn0015271	Orc5	CG7833
7.99133	-0.358681	1.26858	-0.282741	0.777375	0.999474	FBgn0031460	CG15399	CG15399		FBgn0015277	Pi3K59F	CG5373
1063.51	-0.358646	0.158289	-2.26576	0.023466	0.545967	FBgn0052549	Nt5b	#N/A		FBgn0015278	Pi3K68D	CG11621
172.268	-0.358229	0.876007	-0.408933	0.682589	0.999474	FBgn0010424	#N/A	#N/A		FBgn0015279	Pi3K92E	CG4141
357.572	-0.358124	0.241872	-1.48063	0.138704	0.999474	FBgn0035644	PolE2	#N/A		FBgn0015282	Rpt2	CG5289
49.9348	-0.358096	0.511743	-0.699757	0.484079	0.999474	FBgn0036723	CG12229	CG12229		FBgn0015283	Rpn10	CG7619
7.49585	-0.358005	1.27813	-0.2801	0.779401	0.999474	FBgn0085460	CG34431	CG34431		FBgn0015286	Rala	CG2849
16.8352	-0.357213	1.06301	-0.336041	0.73684	0.999474	FBgn0038938	CG7084	CG7084		FBgn0015288	RpL22	CG7434
424.959	-0.35675	0.204202	-1.74704	0.0806304	0.892338	FBgn0034859	CG3520	CG3520		FBgn0015295	Shark	CG18247
274.026	-0.356536	0.256795	-1.38841	0.165013	0.999474	FBgn0036569	IleRS-m	#N/A		FBgn0015296	Shc	CG3715
4.27881	-0.356348	1.67564	-0.212664	0.831589	0.999474	FBgn0083039	snoRNA:Psi18S-301	#N/A		FBgn0015298	Srp19	CG4457
631.001	-0.355927	0.182184	-1.95367	0.0507402	0.767531	FBgn0042083	Mccc2	#N/A		FBgn0015299	Ssb-c31a	CG8396
1202.57	-0.355844	0.151049	-2.35582	0.0184818	0.479958	FBgn0011666	#N/A	#N/A		FBgn0015300	Ssl	CG13591
1256.77	-0.355804	0.169455	-2.0997	0.0357551	0.659121	FBgn0263773	fok	#N/A		FBgn0015316	Try29F	CG9564
366.52	-0.355722	0.220934	-1.61009	0.107379	0.974657	FBgn0052062	Rbfox1	#N/A		FBgn0015320	Ubc2	CG6720
439.741	-0.35571	0.198232	-1.79441	0.0727475	0.873624	FBgn0051755	SoYb	#N/A		FBgn0015321	Ubc4	CG8284
675.833	-0.355356	0.17331	-2.05041	0.0403242	0.694346	FBgn0005427	#N/A	#N/A		FBgn0015331	abs	CG14637
3.78333	-0.355038	1.78917	-0.198437	0.842703	0.999474	FBgn0000015	#N/A	#N/A		FBgn0015336	CG15865	CG15865
5.34058	-0.354671	1.55386	-0.228251	0.819451	0.999474	FBgn0265342	COX7CL	#N/A		FBgn0015338	CG5861	CG5861
300.34	-0.354553	0.234008	-1.51513	0.129738	0.999474	FBgn0000152	#N/A	#N/A		FBgn0015351	Mettl4	CG14906
7.00938	-0.353763	1.34312	-0.26339	0.79225	0.999474	FBgn0082933	snoRNA:Me28S-G1083c	#N/A		FBgn0015359	CG2034	CG2034
317.041	-0.353682	0.244776	-1.44492	0.148479	0.999474	FBgn0039067	wda	#N/A		FBgn0015360	oxt	CG32300
547.026	-0.353606	0.184068	-1.92106	0.054724	0.788619	FBgn0025802	Sbf	#N/A		FBgn0015371	chn	CG11798
198.311	-0.353265	0.286938	-1.23115	0.218265	0.999474	FBgn0031597	CG17612	CG17612		FBgn0015372	RabX1	CG3870
90.7737	-0.353072	0.400753	-0.88102	0.378307	0.999474	FBgn0267279	asRNA:CR45715	#N/A		FBgn0015376	cutlet	CG33122
3.22605	-0.352687	1.93174	-0.182575	0.855132	0.999474	FBgn0003386	#N/A	#N/A		FBgn0015379	dod	CG17051
3.22605	-0.352687	1.93174	-0.182575	0.855132	0.999474	FBgn0086070	snoRNA:Or-CD11c	#N/A		FBgn0015380	drl	CG17348
1636.07	-0.352663	0.1771	-1.99132	0.0464453	0.730826	FBgn0030809	Ubr1	#N/A		FBgn0015381	dsf	CG9019
2351.75	-0.352657	0.134477	-2.62244	0.00873032	0.310864	FBgn0061200	Nup153	#N/A		FBgn0015391	glu	CG11397
76.8965	-0.352551	0.447991	-0.786961	0.431304	0.999474	FBgn0264368	asRNA:CR43820	#N/A		FBgn0015396	jumu	CG4029
35.9126	-0.352017	0.619825	-0.56793	0.570082	0.999474	FBgn0086907	Cyt-c-d	#N/A		FBgn0015399	kek1	CG12283
64.4019	-0.35198	0.459889	-0.765358	0.444058	0.999474	FBgn0031999	CG8419	CG8419		FBgn0015400	kek2	CG4977
7.51388	-0.35153	1.27813	-0.275035	0.78329	0.999474	FBgn0261085	Syt12	#N/A		FBgn0015402	ksr	CG2899
153.762	-0.351092	0.306962	-1.14376	0.252722	0.999474	FBgn0036830	COX6AL2	#N/A		FBgn0015477	Rme-8	CG8014
153.762	-0.351092	0.306962	-1.14376	0.252722	0.999474	FBgn0036829	Ir75d	#N/A		FBgn0015509	Cul1	CG1877
90.0112	-0.350928	0.38896	-0.902221	0.36694	0.999474	FBgn0039881	CG1971	CG1971		FBgn0015513	mbc	CG10379
1321.22	-0.350596	0.153665	-2.28156	0.0225155	0.532461	FBgn0010113	#N/A	#N/A		FBgn0015519	nAChRalpha3	CG2302
437.914	-0.350553	0.217578	-1.61116	0.107145	0.974657	FBgn0037142	CG14562	CG14562		FBgn0015520	nonA-l	CG10328
142.551	-0.350127	0.318229	-1.10024	0.27123	0.999474	FBgn0033649	pyr	#N/A		FBgn0015521	RpS21	CG2986
126.75	-0.350066	0.334117	-1.04774	0.29476	0.999474	FBgn0267076	asRNA:CR45520	#N/A		FBgn0015522	olf186-M	CG14489
12.3062	-0.349935	1.00562	-0.347981	0.727854	0.999474	FBgn0260386	mtg	#N/A		FBgn0015524	otp	CG10036
756.244	-0.349684	0.165785	-2.10926	0.0349224	0.655165	FBgn0053180	Ranbp16	#N/A		FBgn0015527	peng	CG1685
2777.51	-0.348803	0.137465	-2.5374	0.011168	0.355897	FBgn0030674	HUWE1	#N/A		FBgn0015543	snoRNA:Me28S-A1322	CR32905
234.355	-0.348413	0.260069	-1.33969	0.180345	0.999474	FBgn0032358	Ppt2	#N/A		FBgn0015544	spag	CG13570
7.52289	-0.348266	1.287	-0.270602	0.786697	0.999474	FBgn0086072	snoRNA:Or-CD11a	#N/A		FBgn0015546	spel1	CG4215
1032.23	-0.348246	0.156561	-2.22435	0.0261247	0.58647	FBgn0031698	Ncoa6	#N/A		FBgn0015550	tap	CG7659
227.311	-0.348027	0.263691	-1.31983	0.186892	0.999474	FBgn0051347	CG31347	CG31347		FBgn0015553	tos	CG10387
846.263	-0.347563	0.162201	-2.14279	0.0321298	0.632701	FBgn0083962	CG34126	CG34126		FBgn0015558	tty	CG1693
2963.54	-0.347503	0.134083	-2.5917	0.00955038	0.325939	FBgn0003943	#N/A	#N/A		FBgn0015561	unpg	CG1650
2490.42	-0.347298	0.159208	-2.1814	0.0291537	0.607344	FBgn0002431	#N/A	#N/A		FBgn0015568	alpha-Est1	CG1031
168.873	-0.3463	0.294105	-1.17747	0.239007	0.999474	FBgn0264307	orb2	#N/A		FBgn0015569	alpha-Est10	CG1131
86.9595	-0.345991	0.423335	-0.817299	0.413757	0.999474	FBgn0050418	nord	#N/A		FBgn0015570	alpha-Est2	CG2505
4.35864	-0.345885	1.90486	-0.18158	0.855912	0.999474	FBgn0036727	SecCl	#N/A		FBgn0015571	alpha-Est3	CG1257
2392.2	-0.345822	0.134237	-2.5762	0.0099892	0.333481	FBgn0011747	#N/A	#N/A		FBgn0015572	alpha-Est4	CG1082
12.2624	-0.345795	1.00866	-0.342826	0.731729	0.999474	FBgn0262598	mtsh	#N/A		FBgn0015574	alpha-Est6	CG1108
5.29682	-0.345119	1.56776	-0.220136	0.825766	0.999474	FBgn0034904	CG15800	CG15800		FBgn0015575	alpha-Est7	CG1112
4.29684	-0.345063	1.67433	-0.20609	0.836721	0.999474	FBgn0039028	CG13840	CG13840		FBgn0015576	alpha-Est8	CG1121
303.505	-0.344963	0.23574	-1.46332	0.14338	0.999474	FBgn0284435	tyn	#N/A		FBgn0015577	alpha-Est9	CG1128
31925.8	-0.344826	0.159138	-2.16684	0.0302473	0.616949	FBgn0265297	pAbp	#N/A		FBgn0015582	dare	CG12390
335.091	-0.34463	0.247436	-1.3928	0.16368	0.999474	FBgn0262476	CG43066	CG43066		FBgn0015583	Acp29AB	CG17797
169.448	-0.344608	0.307455	-1.12084	0.262356	0.999474	FBgn0038545	pasi1	#N/A		FBgn0015584	Acp53Ea	CG8622
166.034	-0.34427	0.294212	-1.17014	0.241943	0.999474	FBgn0045842	yuri	#N/A		FBgn0015585	Acp63F	CG10852
50.2094	-0.343933	0.51097	-0.673098	0.500885	0.999474	FBgn0263027	CG43322	CG43322		FBgn0015586	Acp76A	CG3801
615.582	-0.343488	0.176547	-1.94559	0.051704	0.775285	FBgn0004369	#N/A	#N/A		FBgn0015589	Apc	CG1451
4521.64	-0.343367	0.118809	-2.89008	0.00385144	0.187054	FBgn0035812	CG7457	CG7457		FBgn0015591	AstA	CG13633
1478.04	-0.343154	0.138325	-2.48079	0.0131092	0.388356	FBgn0261554	CG42672	CG42672		FBgn0015600	toc	CG9660
4.86313	-0.343078	1.63771	-0.209486	0.834069	0.999474	FBgn0023416	Ac3	#N/A		FBgn0015602	BEAF-32	CG10159
366.851	-0.343039	0.213619	-1.60584	0.108309	0.975357	FBgn0259742	CG42360	CG42360		FBgn0015609	CadN	CG7100
287.763	-0.342747	0.243426	-1.40801	0.159129	0.999474	FBgn0052113	Vps13D	#N/A		FBgn0015614	CanB2	CG11217
6.4294	-0.342499	1.46246	-0.234193	0.814835	0.999474	FBgn0039494	grass	#N/A		FBgn0015615	SMC3	CG9802
1061.83	-0.341261	0.155086	-2.20047	0.0277738	0.59951	FBgn0036668	Zcchc7	#N/A		FBgn0015618	Cdk8	CG10572
917.837	-0.341155	0.155984	-2.18712	0.0287341	0.605995	FBgn0004390	#N/A	#N/A		FBgn0015621	Clp	CG3642
62.9538	-0.340898	0.551297	-0.618357	0.53634	0.999474	FBgn0000928	#N/A	#N/A		FBgn0015622	Cnx99A	CG11958
34.3263	-0.340888	0.663616	-0.513683	0.607474	0.999474	FBgn0035656	CG10479	CG10479		FBgn0015623	Cpr	CG11567
151.015	-0.340813	0.339775	-1.00305	0.315835	0.999474	FBgn0014343	#N/A	#N/A		FBgn0015625	CycB3	CG5814
5.36763	-0.340774	1.53746	-0.221647	0.824589	0.999474	FBgn0027376	rha	#N/A		FBgn0015663	Ugt36A1	CG2788
43.5869	-0.340572	0.55743	-0.610968	0.541221	0.999474	FBgn0029596	CG14054	CG14054		FBgn0015664	Dref	CG5838
367.672	-0.340509	0.214054	-1.59076	0.111663	0.979188	FBgn0031319	CG4896	CG4896		FBgn0015714	Cyp6a17	CG10241
42.0613	-0.340315	0.599942	-0.567247	0.570547	0.999474	FBgn0041581	AttB	#N/A		FBgn0015721	ktub	CG9398
69.6703	-0.340236	0.443763	-0.766706	0.443256	0.999474	FBgn0031428	CG9886	CG9886		FBgn0015737	Hmu	CG3373
8.61171	-0.339462	1.24106	-0.273526	0.784449	0.999474	FBgn0013275	#N/A	#N/A		FBgn0015754	Lis-1	CG8440
4.30586	-0.339449	1.69774	-0.199942	0.841526	0.999474	FBgn0030887	CG6867	CG6867		FBgn0015756	RpL9	CG6141
462.361	-0.339308	0.201641	-1.68273	0.092427	0.936239	FBgn0034529	FAM21	#N/A		FBgn0015765	p38a	CG5475
32.8806	-0.339157	0.737246	-0.460033	0.645493	0.999474	FBgn0036262	CG6910	CG6910		FBgn0015766	Msr-110	CG10596
25.6588	-0.338209	0.71394	-0.473722	0.635698	0.999474	FBgn0033652	ths	#N/A		FBgn0015770	MstProx	CG1149
168.136	-0.338081	0.301737	-1.12045	0.262522	0.999474	FBgn0034726	PolE4	#N/A		FBgn0015772	Nak	CG10637
138.11	-0.338042	0.321881	-1.05021	0.293622	0.999474	FBgn0052281	CG32281	CG32281		FBgn0015773	NetA	CG18657
2696.74	-0.33762	0.127296	-2.65225	0.00799585	0.297209	FBgn0087035	AGO2	#N/A		FBgn0015774	NetB	CG10521
289.15	-0.337456	0.240886	-1.4009	0.161245	0.999474	FBgn0029696	CG15571	CG15571		FBgn0015776	nrv1	CG9258
19.1796	-0.337318	0.821162	-0.410781	0.681233	0.999474	FBgn0029508	Tsp42Ea	#N/A		FBgn0015777	nrv2	CG9261
7.99264	-0.337072	1.23959	-0.271922	0.785682	0.999474	FBgn0037678	CG16749	CG16749		FBgn0015778	rin	CG9412
1177.96	-0.336681	0.149305	-2.25499	0.0241338	0.55178	FBgn0039466	CG5521	CG5521		FBgn0015781	P5cr	CG6009
7252.19	-0.336302	0.113395	-2.96575	0.00301947	0.15956	FBgn0004507	#N/A	#N/A		FBgn0015789	Rab10	CG17060
137.243	-0.336136	0.328168	-1.02428	0.305702	0.999474	FBgn0038788	Sirt2	#N/A		FBgn0015790	Rab11	CG5771
90.3887	-0.336127	0.391135	-0.859363	0.39014	0.999474	FBgn0034578	CG15653	CG15653		FBgn0015791	Rab14	CG4212
752.073	-0.336017	0.178764	-1.87967	0.0601536	0.811156	FBgn0260798	Gprk1	#N/A		FBgn0015793	Rab19	CG7062
14.7999	-0.335654	0.962113	-0.348871	0.727186	0.999474	FBgn0010401	#N/A	#N/A		FBgn0015794	Rab18	CG3129
501.853	-0.33547	0.206113	-1.6276	0.103609	0.966062	FBgn0038303	SIDL	#N/A		FBgn0015795	Rab7	CG5915
267.946	-0.33542	0.242601	-1.3826	0.166788	0.999474	FBgn0002723	#N/A	#N/A		FBgn0015797	Rab6	CG6601
1242.22	-0.333967	0.175861	-1.89904	0.0575592	0.800913	FBgn0263600	PolD1	#N/A		FBgn0015799	Rbf	CG7413
146.722	-0.333774	0.339669	-0.982646	0.325781	0.999474	FBgn0015577	#N/A	#N/A		FBgn0015801	Reg-5	CG2928
106.928	-0.333764	0.35887	-0.93004	0.35235	0.999474	FBgn0261360	CG42637	CG42637		FBgn0015803	RtGEF	CG10043
106.928	-0.333764	0.35887	-0.93004	0.35235	0.999474	FBgn0266136	Gyc76C	#N/A		FBgn0015805	HDAC1	CG7471
298.505	-0.333677	0.313981	-1.06273	0.287903	0.999474	FBgn0266448	CG45078	CG45078		FBgn0015808	ScpX	CG17320
154.918	-0.333568	0.319995	-1.04242	0.297219	0.999474	FBgn0039232	sosie	#N/A		FBgn0015818	Spx	CG3780
364.916	-0.333069	0.248065	-1.34267	0.17938	0.999474	FBgn0284221	Sema5c	#N/A		FBgn0015828	TfIIEalpha	CG10415
4143.53	-0.332919	0.143916	-2.31328	0.0207071	0.516332	FBgn0261618	larp	#N/A		FBgn0015829	TfIIEbeta	CG1276
284.091	-0.332915	0.237498	-1.40176	0.160987	0.999474	FBgn0026085	dgt4	#N/A		FBgn0015831	Rtnl2	CG1279
899.364	-0.33289	0.171794	-1.93773	0.0526561	0.780359	FBgn0036815	HipHop	#N/A		FBgn0015834	eIF3i	CG8882
389.799	-0.332865	0.209428	-1.5894	0.11197	0.981023	FBgn0266667	Exo70	#N/A		FBgn0015838	Vang	CG8075
1652.52	-0.332847	0.137833	-2.41485	0.0157416	0.437237	FBgn0010660	#N/A	#N/A		FBgn0015872	Drip	CG9023
326.792	-0.332686	0.228502	-1.45594	0.145409	0.999474	FBgn0264902	asRNA:CR44093	#N/A		FBgn0015903	apt	CG5393
431.956	-0.332666	0.207112	-1.60622	0.108226	0.975357	FBgn0028546	ics	#N/A		FBgn0015904	ara	CG10571
244.135	-0.332235	0.750223	-0.442848	0.657876	0.999474	FBgn0266446	CG45076	CG45076		FBgn0015905	ast	CG4426
936.711	-0.331634	0.164983	-2.01011	0.0444197	0.717653	FBgn0035252	CG7970	CG7970		FBgn0015919	caup	CG10605
499.964	-0.331599	0.205766	-1.61154	0.107063	0.974657	FBgn0030013	GIIIspla2	#N/A		FBgn0015924	crq	CG4280
33033.6	-0.331569	0.325454	-1.01879	0.308304	0.999474	FBgn0000427	#N/A	#N/A		FBgn0015925	csul	CG3730
573.84	-0.330943	0.194942	-1.69765	0.0895748	0.933655	FBgn0085446	CG34417	CG34417		FBgn0015926	dah	CG6157
101.331	-0.330375	0.370627	-0.891397	0.372716	0.999474	FBgn0033982	Cyp317a1	#N/A		FBgn0015929	dpa	CG1616
8.51516	-0.330315	1.203	-0.274577	0.783641	0.999474	FBgn0084017	CR41454	CR41454		FBgn0015946	grim	CG4345
8.51516	-0.330315	1.203	-0.274577	0.783641	0.999474	FBgn0027790	GV1	#N/A		FBgn0015949	hrg	CG9854
15.8359	-0.330203	0.919346	-0.359171	0.719467	0.999474	FBgn0053679	CG33679	CG33679		FBgn0016013	Faa	CG14993
69.927	-0.330195	1.37593	-0.23998	0.810346	0.999474	FBgn0039682	Obp99c	#N/A		FBgn0016031	lama	CG10645
433.62	-0.329931	0.215463	-1.53127	0.125703	0.999474	FBgn0024754	Flo1	#N/A		FBgn0016032	lbm	CG2374
148.34	-0.329769	0.315464	-1.04534	0.295864	0.999474	FBgn0000723	#N/A	#N/A		FBgn0016034	mael	CG11254
206.628	-0.329753	0.32374	-1.01857	0.308406	0.999474	FBgn0033446	CG1648	CG1648		FBgn0016036	mei-P22	CG14827
8877.97	-0.329747	0.118076	-2.79268	0.0052274	0.225197	FBgn0000392	#N/A	#N/A		FBgn0016038	Vsp37A	CG17828
2218.89	-0.329653	0.130643	-2.52331	0.0116256	0.36135	FBgn0026144	CBP	#N/A		FBgn0016041	Tom40	CG12157
2985.11	-0.329556	0.122979	-2.67977	0.00736723	0.28298	FBgn0004698	#N/A	#N/A		FBgn0016047	nompA	CG13207
8905.85	-0.329357	0.117913	-2.79324	0.00521837	0.225197	FBgn0085339	CG34310	CG34310		FBgn0016053	pgc	CG32885
21.2818	-0.329129	0.884796	-0.371983	0.709906	0.999474	FBgn0035673	CG6602	CG6602		FBgn0016054	phr6-4	CG2488
1067.74	-0.328966	0.150075	-2.19201	0.0283788	0.603543	FBgn0019990	Gcn2	#N/A		FBgn0016059	Sema1b	CG6446
10.0904	-0.328952	1.11285	-0.295594	0.76754	0.999474	FBgn0039225	Ets96B	#N/A		FBgn0016061	side	CG31062
10.0904	-0.328952	1.11285	-0.295594	0.76754	0.999474	FBgn0266180	lncRNA:CR44886	#N/A		FBgn0016070	smg	CG5263
2212.31	-0.328923	0.13539	-2.42944	0.015122	0.427905	FBgn0261268	Cul3	#N/A		FBgn0016075	vkg	CG16858
405.292	-0.328581	0.208833	-1.57342	0.115623	0.990306	FBgn0028490	CG31705	CG31705		FBgn0016076	vri	CG14029
688.793	-0.328553	0.174406	-1.88384	0.0595871	0.811156	FBgn0020616	SA	#N/A		FBgn0016078	wun	CG8804
107.014	-0.328254	0.370853	-0.885134	0.376084	0.999474	FBgn0265362	CG44303	CG44303		FBgn0016081	fry	CG32045
3.6958	-0.327889	1.81057	-0.181097	0.856291	0.999474	FBgn0035693	CG8219	CG8219		FBgn0016119	ATPsynCF6	CG4412
335.286	-0.327853	0.288041	-1.13822	0.25503	0.999474	FBgn0000320	#N/A	#N/A		FBgn0016120	ATPsynD	CG6030
481.602	-0.32777	0.220024	-1.4897	0.136303	0.999474	FBgn0267631	asRNA:CR45969	#N/A		FBgn0016122	Acer	CG10593
6.46546	-0.327689	1.5265	-0.214667	0.830027	0.999474	FBgn0038595	CG7142	CG7142		FBgn0016123	Alp4	CG1462
994.771	-0.327029	0.159058	-2.05604	0.0397783	0.68832	FBgn0261931	CG42797	CG42797		FBgn0016126	CaMKI	CG1495
7.32979	-0.326552	1.38991	-0.234945	0.814252	0.999474	FBgn0030390	CG15731	CG15731		FBgn0016131	Cdk4	CG5072
11.1703	-0.326365	1.07701	-0.303028	0.761868	0.999474	FBgn0263390	Nha2	#N/A		FBgn0016641	PTP-ER	CG9856
65.4432	-0.326252	0.474636	-0.687374	0.491847	0.999474	FBgn0266880	asRNA:CR45341	#N/A		FBgn0016650	Lgr1	CG7665
66.812	-0.326016	0.448098	-0.727553	0.466887	0.999474	FBgn0039756	CG9743	CG9743		FBgn0016660	H15	CG6604
1000.27	-0.325953	0.153795	-2.11939	0.0340574	0.650374	FBgn0001324	#N/A	#N/A		FBgn0016672	Ipp	CG3028
170.904	-0.325788	0.329652	-0.988278	0.323017	0.999474	FBgn0032213	CG5390	CG5390		FBgn0016675	Lectin-galC1	CG9976
5.77558	-0.325669	1.50887	-0.215837	0.829115	0.999474	FBgn0060292	snoRNA:U49:66Da	#N/A		FBgn0016684	NaPi-T	CG10207
338.455	-0.325567	0.220469	-1.4767	0.139756	0.999474	FBgn0267812	asRNA:CR46137	#N/A		FBgn0016685	Nlp	CG7917
483.949	-0.325443	0.207803	-1.56612	0.117322	0.994616	FBgn0038953	CG18596	CG18596		FBgn0016687	Nurf-38	CG4634
33.3434	-0.325011	0.649705	-0.500245	0.616903	0.999474	FBgn0038291	CG3984	CG3984		FBgn0016691	ATPsynO	CG4307
1468.61	-0.324934	0.153541	-2.11627	0.0343221	0.653252	FBgn0034072	Dg	#N/A		FBgn0016693	Past1	CG6148
1524.73	-0.32491	0.140559	-2.31155	0.0208025	0.516332	FBgn0026147	TTLL4A	#N/A		FBgn0016694	Pdp1	CG17888
367.926	-0.324895	0.213718	-1.5202	0.12846	0.999474	FBgn0005624	#N/A	#N/A		FBgn0016696	Pitslre	CG4268
19.0844	-0.324079	0.81368	-0.398288	0.690418	0.999474	FBgn0051183	CG31183	CG31183		FBgn0016697	Prosalpha5	CG10938
14.3585	-0.323884	0.992642	-0.326285	0.744209	0.999474	FBgn0032136	Apoltp	#N/A		FBgn0016698	Ptpa	CG3289
129.084	-0.323087	0.333268	-0.969451	0.33232	0.999474	FBgn0264745	CR44003	CR44003		FBgn0016701	Rab4	CG4921
329.519	-0.322582	0.249574	-1.29253	0.196172	0.999474	FBgn0261261	plx	#N/A		FBgn0016715	Reg-2	CG3200
851.262	-0.322566	0.160509	-2.00965	0.0444686	0.717653	FBgn0028741	fab1	#N/A		FBgn0016726	RpL29	CG10071
851.262	-0.322566	0.160509	-2.00965	0.0444686	0.717653	FBgn0250851	CG33981	CG33981		FBgn0016754	sba	CG13598
240.994	-0.322514	0.251186	-1.28397	0.199154	0.999474	FBgn0035674	CG13295	CG13295		FBgn0016756	Usp47	CG5486
13.9052	-0.322256	1.07509	-0.299748	0.76437	0.999474	FBgn0028496	CG30116	CG30116		FBgn0016762	angel	CG12273
83.1911	-0.3214	0.404569	-0.794426	0.426947	0.999474	FBgn0050338	CG30338	CG30338		FBgn0016794	dos	CG1044
131.122	-0.321369	0.330108	-0.973525	0.330293	0.999474	FBgn0029783	Sirt4	#N/A		FBgn0016797	fz2	CG9739
3208.8	-0.321139	0.125495	-2.55899	0.0104978	0.337573	FBgn0285926	Imp	#N/A		FBgn0016917	Stat92E	CG4257
124.78	-0.321103	0.339603	-0.945526	0.34439	0.999474	FBgn0050343	Tsen15	#N/A		FBgn0016919	nompB	CG12548
2566.79	-0.320861	0.128742	-2.49227	0.0126929	0.381617	FBgn0263232	Nxf3	#N/A		FBgn0016920	nompC	CG11020
47.7243	-0.320831	0.539673	-0.594493	0.552183	0.999474	FBgn0263047	CG43342	CG43342		FBgn0016926	Pino	CG4710
3.76661	-0.320765	2.00423	-0.160044	0.872846	0.999474	FBgn0037114	Cpr78E	#N/A		FBgn0016930	Dyrk2	CG4551
14.4594	-0.320313	1.02338	-0.312994	0.754285	0.999474	FBgn0267820	asRNA:CR46145	#N/A		FBgn0016970	l(2)k10201	CG13951
4614.59	-0.319979	0.134981	-2.37054	0.0177621	0.468492	FBgn0266521	stai	#N/A		FBgn0016974	swaPsi	CR32747
308.977	-0.319793	0.226984	-1.40888	0.158871	0.999474	FBgn0031170	Abca3	#N/A		FBgn0016975	stnB	CG12473
4198.97	-0.319639	0.117906	-2.71096	0.00670892	0.262688	FBgn0004889	#N/A	#N/A		FBgn0016976	stnA	CG12500
89.5307	-0.318618	0.409444	-0.778173	0.436467	0.999474	FBgn0026374	Rhp	#N/A		FBgn0016977	spen	CG18497
9.53915	-0.318429	1.27761	-0.249238	0.803176	0.999474	FBgn0032682	grnd	#N/A		FBgn0016978	snRNP-U1-70K	CG8749
173.797	-0.318038	0.302178	-1.05248	0.292578	0.999474	FBgn0035462	IntS10	#N/A		FBgn0016983	smid	CG8571
92.5385	-0.317502	0.394846	-0.804115	0.42133	0.999474	FBgn0003091	#N/A	#N/A		FBgn0016984	sktl	CG9985
151.029	-0.317457	0.307798	-1.03138	0.302361	0.999474	FBgn0034532	CG13436	CG13436		FBgn0017414	cag	CG12346
769.55	-0.316752	0.18296	-1.73126	0.0834058	0.904262	FBgn0264324	spg	#N/A		FBgn0017418	ari-1	CG5659
5.28911	-0.316675	1.50925	-0.209823	0.833806	0.999474	FBgn0033113	Spn42Dc	#N/A		FBgn0017424	asRNA:CR11538	CR11538
3030.81	-0.316207	0.121822	-2.59564	0.00944147	0.323314	FBgn0031078	Nup205	#N/A		FBgn0017429	CG5989	CG5989
7.4397	-0.315904	1.3528	-0.233519	0.815359	0.999474	FBgn0086604	side-VIII	#N/A		FBgn0017430	Nelf-E	CG5994
1057.23	-0.315454	0.166962	-1.88937	0.0588417	0.808733	FBgn0037098	Wnk	#N/A		FBgn0017448	CG2187	CG2187
102.238	-0.314479	0.393517	-0.79915	0.424203	0.999474	FBgn0038804	CG10877	CG10877		FBgn0017456	Ubc84D	CG12799
214.773	-0.314105	0.263439	-1.19233	0.233134	0.999474	FBgn0031059	CG14229	CG14229		FBgn0017457	U2af38	CG3582
6.24532	-0.313567	1.51666	-0.206749	0.836206	0.999474	FBgn0033904	CG18327	CG18327		FBgn0017482	T3dh	CG3425
152.602	-0.313234	0.322871	-0.970152	0.331971	0.999474	FBgn0266735	asRNA:CR45208	#N/A		FBgn0017545	RpS3A	CG2168
9.01195	-0.313217	1.18386	-0.264574	0.791338	0.999474	FBgn0002306	#N/A	#N/A		FBgn0017550	Rga	CG2161
444.688	-0.313077	0.197318	-1.58666	0.112589	0.983888	FBgn0003345	#N/A	#N/A		FBgn0017551	Rca1	CG10800
1807.78	-0.313023	0.133037	-2.35291	0.0186273	0.481261	FBgn0053095	CG33095	CG33095		FBgn0017556	Prosalpha4T2	CG4569
3408.65	-0.312759	0.170034	-1.83939	0.0658574	0.847041	FBgn0000299	#N/A	#N/A		FBgn0017558	Pdk	CG8808
1811.19	-0.311854	0.133032	-2.34421	0.0190675	0.490127	FBgn0053096	CG33096	CG33096		FBgn0017561	Ork1	CG1615
3232.9	-0.31175	0.121794	-2.55965	0.0104778	0.337573	FBgn0027492	wdb	#N/A		FBgn0017566	ND-75	CG2286
152.91	-0.311604	0.335311	-0.929298	0.352735	0.999474	FBgn0004055	#N/A	#N/A		FBgn0017567	ND-23	CG3944
647.301	-0.311468	0.185378	-1.68018	0.0929219	0.936823	FBgn0002707	#N/A	#N/A		FBgn0017572	Mo25	CG4083
22.2406	-0.310969	0.835546	-0.372175	0.709762	0.999474	FBgn0030716	CG9170	CG9170		FBgn0017577	Mcm5	CG4082
198.412	-0.310799	0.342266	-0.908063	0.363845	0.999474	FBgn0063649	CG6006	CG6006		FBgn0017578	Max	CG9648
61.3077	-0.310018	0.482092	-0.643067	0.52018	0.999474	FBgn0002733	#N/A	#N/A		FBgn0017579	RpL14	CG6253
2375.23	-0.30931	0.151549	-2.04098	0.0412526	0.702754	FBgn0261797	Dhc64C	#N/A		FBgn0017581	Lk6	CG17342
1186.87	-0.309012	0.147135	-2.10019	0.0357122	0.659121	FBgn0004391	#N/A	#N/A		FBgn0017590	klg	CG6669
277.114	-0.308837	0.733176	-0.421232	0.673586	0.999474	FBgn0005666	#N/A	#N/A		FBgn0019624	COX5A	CG14724
342.2	-0.308169	0.264067	-1.16701	0.243205	0.999474	FBgn0030816	CG16700	CG16700		FBgn0019637	Atu	CG1433
979.481	-0.308153	0.160736	-1.91714	0.0552199	0.79013	FBgn0036958	CG17233	CG17233		FBgn0019644	ATPsynB	CG8189
213.677	-0.307965	0.305231	-1.00895	0.312996	0.999474	FBgn0029002	miple2	#N/A		FBgn0019650	toy	CG11186
100.477	-0.307862	0.40289	-0.764135	0.444787	0.999474	FBgn0264789	asRNA:CR44019	#N/A		FBgn0019660	lncRNA:roX2	CR32665
3.72284	-0.307793	1.87486	-0.164169	0.869598	0.999474	FBgn0039915	Gat	#N/A		FBgn0019661	lncRNA:roX1	CR32777
155.585	-0.307692	0.307453	-1.00078	0.316934	0.999474	FBgn0028372	Kpc2	#N/A		FBgn0019662	qm	CG8593
120.441	-0.307642	0.345093	-0.891476	0.372674	0.999474	FBgn0036273	INPP5E	#N/A		FBgn0019686	lok	CG10895
658.623	-0.306813	0.195568	-1.56883	0.116687	0.994496	FBgn0259481	Mob2	#N/A		FBgn0019809	gcm2	CG3858
22664.4	-0.30657	0.117456	-2.61008	0.00905203	0.316318	FBgn0250848	26-29-p	#N/A		FBgn0019828	dj	CG1980
2743.41	-0.306341	0.1244	-2.46256	0.0137951	0.401788	FBgn0002645	#N/A	#N/A		FBgn0019830	colt	CG3057
424.798	-0.306225	0.241455	-1.26825	0.204709	0.999474	FBgn0263627	asRNA:CR43636	#N/A		FBgn0019890	Smg5	CG8954
1238.9	-0.306078	0.146763	-2.08553	0.037021	0.666419	FBgn0033766	Nup188	#N/A		FBgn0019925	Surf4	CG6202
6114.19	-0.305648	0.128418	-2.38009	0.0173082	0.461338	FBgn0011703	#N/A	#N/A		FBgn0019928	Ser8	CG4812
351.523	-0.305499	0.216746	-1.40947	0.158695	0.999474	FBgn0024248	chico	#N/A		FBgn0019929	Ser7	CG2045
46.0306	-0.305223	0.567157	-0.538162	0.590465	0.999474	FBgn0029994	Ldsdh1	#N/A		FBgn0019932	SamDC	CG5029
271.919	-0.305175	0.238567	-1.2792	0.200827	0.999474	FBgn0000489	#N/A	#N/A		FBgn0019936	RpS20	CG15693
239.432	-0.305067	0.261941	-1.16464	0.244164	0.999474	FBgn0037978	KLHL18	#N/A		FBgn0019938	Polr1A	CG10122
4.67905	-0.304665	1.64955	-0.184695	0.853468	0.999474	FBgn0262514	VhaPPA1-2	#N/A		FBgn0019940	Rh6	CG5192
537.188	-0.304607	0.262076	-1.16228	0.24512	0.999474	FBgn0036690	Ilp8	#N/A		FBgn0019949	Cdk9	CG5179
27.7763	-0.304196	0.687258	-0.442623	0.658039	0.999474	FBgn0033192	Corin	#N/A		FBgn0019952	Orct	CG6331
170.741	-0.30376	0.344773	-0.881046	0.378293	0.999474	FBgn0266418	wake	#N/A		FBgn0019957	ND-42	CG6343
22.4481	-0.303692	0.800665	-0.379299	0.704466	0.999474	FBgn0011676	#N/A	#N/A		FBgn0019960	Mitofilin	CG6455
1598.23	-0.303578	0.142077	-2.13671	0.0326217	0.636186	FBgn0051729	CG31729	CG31729		FBgn0019968	Khc-73	CG8183
538.19	-0.30345	0.195724	-1.5504	0.121046	0.999474	FBgn0034913	Snap29	#N/A		FBgn0019972	Drice	CG7788
1260.14	-0.302612	0.144829	-2.08944	0.036668	0.666223	FBgn0032147	IP3K1	#N/A		FBgn0019982	Gs1l	CG15441
920.685	-0.302591	0.171079	-1.76872	0.0769413	0.873624	FBgn0029992	Upf2	#N/A		FBgn0019985	mGluR	CG11144
106.158	-0.302522	0.35935	-0.841858	0.399867	0.999474	FBgn0033993	CG8089	CG8089		FBgn0019990	Gcn2	CG1609
303.912	-0.302466	0.26689	-1.1333	0.257089	0.999474	FBgn0261975	CG42806	CG42806		FBgn0020018	Ppox	CG5796
3430.73	-0.302255	0.120163	-2.51538	0.0118904	0.36399	FBgn0026430	Grip84	#N/A		FBgn0020224	Cbl	CG7037
2491.63	-0.302077	0.138462	-2.18166	0.0291344	0.607344	FBgn0010909	#N/A	#N/A		FBgn0020235	ATPsyngamma	CG7610
91.8318	-0.302049	0.417365	-0.723704	0.469247	0.999474	FBgn0266326	lncRNA:CR44991	#N/A		FBgn0020236	ATPCL	CG8322
1010.55	-0.301523	0.157091	-1.91942	0.0549318	0.789378	FBgn0025726	unc-13	#N/A		FBgn0020238	14-3-3epsilon	CG31196
3563.42	-0.30145	0.119517	-2.52224	0.0116611	0.36135	FBgn0266064	GlyS	#N/A		FBgn0020248	stet	CG33166
399.847	-0.301213	0.206624	-1.45778	0.1449	0.999474	FBgn0025634	CG13367	CG13367		FBgn0020249	stck	CG7954
139.812	-0.301039	0.354203	-0.849903	0.395379	0.999474	FBgn0262840	CG43204	CG43204		FBgn0020251	sfl	CG8339
959.9	-0.300552	0.185517	-1.62008	0.105215	0.970857	FBgn0052251	Claspin	#N/A		FBgn0020255	Ran	CG1404
34.5982	-0.300423	0.613861	-0.4894	0.624558	0.999474	FBgn0052982	CG32982	CG32982		FBgn0020257	Ppa	CG9952
3194.74	-0.300257	0.427426	-0.702477	0.482382	0.999474	FBgn0013698	#N/A	#N/A		FBgn0020258	ppk	CG3478
8.94549	-0.300033	1.23551	-0.242842	0.808128	0.999474	FBgn0032089	Rcd-1r	#N/A		FBgn0020261	pcm	CG3291
1994.22	-0.300002	0.130856	-2.29261	0.0218707	0.529826	FBgn0001108	#N/A	#N/A		FBgn0020269	mspo	CG10145
252.04	-0.29957	0.273241	-1.09636	0.272921	0.999474	FBgn0010225	#N/A	#N/A		FBgn0020270	mre11	CG16928
1283.75	-0.299259	0.14453	-2.07057	0.038399	0.676975	FBgn0020261	#N/A	#N/A		FBgn0020272	mst	CG1424
1937.98	-0.298987	0.144091	-2.07499	0.0379877	0.67555	FBgn0026401	Nipped-B	#N/A		FBgn0020277	lush	CG8807
158.479	-0.298959	0.300065	-0.996314	0.319097	0.999474	FBgn0033769	CG8768	CG8768		FBgn0020278	loco	CG5248
551.561	-0.29882	0.197776	-1.5109	0.130814	0.999474	FBgn0035761	RhoGEF4	#N/A		FBgn0020279	lig	CG8715
818.331	-0.298775	0.207943	-1.43682	0.15077	0.999474	FBgn0001986	#N/A	#N/A		FBgn0020280	laf	CG14660
69.4988	-0.298728	0.458248	-0.651891	0.514472	0.999474	FBgn0035192	galene	#N/A		FBgn0020294	ko	CG10573
670.981	-0.298362	0.196025	-1.52207	0.127993	0.999474	FBgn0031589	Naprt	#N/A		FBgn0020299	stumps	CG31317
923.255	-0.298356	0.168051	-1.77539	0.075834	0.873624	FBgn0032078	C1GalTA	#N/A		FBgn0020300	geko	CG13695
364.347	-0.298023	0.215508	-1.38289	0.1667	0.999474	FBgn0037741	Tti1	#N/A		FBgn0020304	drongo	CG3365
133.48	-0.297917	0.360023	-0.827494	0.407957	0.999474	FBgn0040297	Nhe2	#N/A		FBgn0020305	dbe	CG4258
1069.1	-0.297912	0.173543	-1.71665	0.0860437	0.916445	FBgn0034728	rad50	#N/A		FBgn0020306	dom	CG9696
466.936	-0.297867	0.208905	-1.42585	0.153912	0.999474	FBgn0039863	CG1815	CG1815		FBgn0020307	dve	CG5799
7527.12	-0.297752	0.113425	-2.6251	0.00866237	0.310864	FBgn0011217	#N/A	#N/A		FBgn0020309	crol	CG14938
56.4586	-0.29736	0.492542	-0.603725	0.546026	0.999474	FBgn0262902	asRNA:CR43257	#N/A		FBgn0020312	Tmtc3	CG4050
4.18357	-0.297335	1.71608	-0.173264	0.862444	0.999474	FBgn0033942	Cpr51A	#N/A		FBgn0020369	Rpt6	CG1489
4.18357	-0.297335	1.71608	-0.173264	0.862444	0.999474	FBgn0267441	lncRNA:CR45791	#N/A		FBgn0020370	TppII	CG3991
3138.2	-0.297283	0.125547	-2.36791	0.0178889	0.469385	FBgn0015929	#N/A	#N/A		FBgn0020371	Tim17b2	CG15257
11478.2	-0.297238	0.142415	-2.08712	0.0368769	0.666419	FBgn0003261	#N/A	#N/A		FBgn0020372	TM4SF	CG11303
1953.06	-0.297093	0.13405	-2.21629	0.0266716	0.58865	FBgn0024177	zpg	#N/A		FBgn0020376	Sr-CIII	CG31962
561.847	-0.297086	0.197364	-1.50527	0.132255	0.999474	FBgn0022987	qkr54B	#N/A		FBgn0020377	Sr-CII	CG8856
23.603	-0.297066	0.734945	-0.404202	0.686064	0.999474	FBgn0030846	CG12992	CG12992		FBgn0020378	Sp1	CG1343
3748.78	-0.297045	0.13165	-2.25632	0.0240504	0.55178	FBgn0013576	#N/A	#N/A		FBgn0020379	Rfx	CG6312
830.888	-0.296798	0.168142	-1.76516	0.077536	0.87614	FBgn0023513	CG14803	CG14803		FBgn0020381	Dredd	CG7486
120.179	-0.296345	0.35617	-0.832032	0.405391	0.999474	FBgn0264869	lncRNA:CR44060	#N/A		FBgn0020385	pug	CG4067
9.46801	-0.296163	1.21073	-0.244616	0.806754	0.999474	FBgn0263109	CG43366	CG43366		FBgn0020386	Pdk1	CG1210
21.6589	-0.296046	0.830679	-0.35639	0.721548	0.999474	FBgn0033913	CG8468	CG8468		FBgn0020388	Gcn5	CG4107
422.431	-0.295981	0.233367	-1.2683	0.204689	0.999474	FBgn0033354	FANCI	#N/A		FBgn0020389	Papss	CG8363
18.3487	-0.295547	0.831202	-0.355566	0.722166	0.999474	FBgn0260720	asRNA:CR42547	#N/A		FBgn0020391	Nrk	CG4007
643.954	-0.295324	0.181849	-1.62401	0.104374	0.967891	FBgn0032815	CG10462	CG10462		FBgn0020392	Nmt	CG7436
355.717	-0.294796	0.217916	-1.35279	0.176122	0.999474	FBgn0013343	#N/A	#N/A		FBgn0020399	Mst89B	CG6864
386.395	-0.294795	0.229554	-1.28421	0.199069	0.999474	FBgn0039025	Usp12-46	#N/A		FBgn0020407	asun	CG6814
374.659	-0.294724	0.214498	-1.37402	0.169436	0.999474	FBgn0087041	Hyls1	#N/A		FBgn0020412	JIL-1	CG6297
3046.12	-0.29464	0.13311	-2.21351	0.0268627	0.58865	FBgn0011826	#N/A	#N/A		FBgn0020414	Idgf3	CG4559
2217.91	-0.29415	0.139606	-2.107	0.0351176	0.656828	FBgn0011224	#N/A	#N/A		FBgn0020415	Idgf2	CG4475
3535.22	-0.294105	0.124816	-2.3563	0.018458	0.479958	FBgn0031769	CG9135	CG9135		FBgn0020416	Idgf1	CG4472
943.678	-0.29403	0.154691	-1.90076	0.0573331	0.800913	FBgn0029666	CG10803	CG10803		FBgn0020429	GluRIIB	CG7234
225.659	-0.293833	0.259773	-1.13111	0.258007	0.999474	FBgn0034796	CG3700	CG3700		FBgn0020440	Fak	CG10023
1631.96	-0.293296	0.154217	-1.90184	0.057192	0.800876	FBgn0041188	Atx2	#N/A		FBgn0020443	eRF3	CG6382
29.7848	-0.293295	0.671307	-0.436902	0.662182	0.999474	FBgn0264086	CG43755	CG43755		FBgn0020445	E23	CG3327
321.814	-0.293236	0.22352	-1.3119	0.189553	0.999474	FBgn0032728	Tango6	#N/A		FBgn0020493	Dad	CG5201
3709.01	-0.292784	0.155702	-1.88041	0.0600516	0.811156	FBgn0043884	mask	#N/A		FBgn0020496	CtBP	CG7583
853.841	-0.292727	0.166412	-1.75905	0.0785691	0.879939	FBgn0038651	Epg5	#N/A		FBgn0020497	emb	CG13387
792.727	-0.292289	0.176946	-1.65185	0.0985651	0.953136	FBgn0003278	#N/A	#N/A		FBgn0020503	CLIP-190	CG5020
6.80391	-0.291936	1.34184	-0.217563	0.82777	0.999474	FBgn0261723	Dbx	#N/A		FBgn0020506	Amyrel	CG8221
1463.93	-0.291811	0.158539	-1.84062	0.0656771	0.847041	FBgn0026150	ApepP	#N/A		FBgn0020508	Ag5r2	CG9540
78.9783	-0.29148	0.43834	-0.664963	0.506074	0.999474	FBgn0038412	Zip89B	#N/A		FBgn0020509	Acp62F	CG1262
3966.33	-0.291235	0.126863	-2.29568	0.0216945	0.526821	FBgn0002719	#N/A	#N/A		FBgn0020510	Abi	CG9749
771.695	-0.291194	0.178999	-1.62679	0.103782	0.966273	FBgn0015589	#N/A	#N/A		FBgn0020513	Paics	CG3989
943.946	-0.290891	0.158195	-1.83882	0.065942	0.847041	FBgn0031107	HERC2	#N/A		FBgn0020518	snoRNA:Me28S-G764	CR32907
200.257	-0.290839	0.310057	-0.938017	0.348235	0.999474	FBgn0004108	#N/A	#N/A		FBgn0020521	pio	CG3541
1344.68	-0.290809	0.152753	-1.90379	0.0569374	0.800876	FBgn0041781	SCAR	#N/A		FBgn0020545	kraken	CG3943
1565.53	-0.290747	0.143956	-2.01969	0.0434153	0.710828	FBgn0027525	LTV1	#N/A		FBgn0020546	lncRNA:iab4	CR31271
295.385	-0.290121	0.232768	-1.2464	0.212619	0.999474	FBgn0039335	Vps33B	#N/A		FBgn0020556	lncRNA:bxd	CR31273
4.13079	-0.28976	1.80468	-0.16056	0.87244	0.999474	FBgn0040629	CAH5	#N/A		FBgn0020616	SA	CG3423
207.676	-0.289749	0.337094	-0.859551	0.390037	0.999474	FBgn0034761	CG4250	CG4250		FBgn0020617	Rx	CG10052
30.0375	-0.289465	0.724401	-0.399591	0.689457	0.999474	FBgn0267553	lncRNA:CR45893	#N/A		FBgn0020618	Rack1	CG7111
2441.15	-0.289362	0.159492	-1.81427	0.0696357	0.862224	FBgn0263776	CG43693	CG43693		FBgn0020620	RN-tre	CG8085
2288.52	-0.289279	0.127863	-2.26241	0.0236719	0.545967	FBgn0036389	ssp2	#N/A		FBgn0020621	Pkn	CG2049
232.396	-0.288887	0.283074	-1.02053	0.307476	0.999474	FBgn0027596	Kank	#N/A		FBgn0020622	Pi3K21B	CG2699
19.8635	-0.288717	0.801514	-0.360215	0.718686	0.999474	FBgn0040968	CG14933	CG14933		FBgn0020626	Osbp	CG6708
19.8635	-0.288717	0.801514	-0.360215	0.718686	0.999474	FBgn0259989	CG42486	CG42486		FBgn0020633	Mcm7	CG4978
318.74	-0.288605	0.235176	-1.22719	0.219752	0.999474	FBgn0014340	#N/A	#N/A		FBgn0020637	Lcp65Ag2	CG10534
355.467	-0.288196	0.225008	-1.28083	0.200254	0.999474	FBgn0033376	CG8777	CG8777		FBgn0020638	Lcp65Ag1	CG10530
160.749	-0.288098	0.333723	-0.863286	0.38798	0.999474	FBgn0267172	asRNA:CR45612	#N/A		FBgn0020639	Lcp65Af	CG10533
77.755	-0.288059	0.421689	-0.683108	0.494538	0.999474	FBgn0031876	Atac1	#N/A		FBgn0020640	Lcp65Ae	CG10529
149.836	-0.287933	0.310301	-0.927913	0.353453	0.999474	FBgn0033431	CG1827	CG1827		FBgn0020641	Lcp65Ad	CG6955
41.7282	-0.287419	0.570326	-0.503956	0.614292	0.999474	FBgn0025739	pon	#N/A		FBgn0020642	Lcp65Ac	CG6956
263.847	-0.286904	0.247299	-1.16015	0.245987	0.999474	FBgn0027780	Aasdh	#N/A		FBgn0020643	Lcp65Ab2	CG18773
7.26464	-0.286756	1.32208	-0.216898	0.828288	0.999474	FBgn0036595	CG13046	CG13046		FBgn0020644	Lcp65Ab1	CG32400
1567.07	-0.2864	0.142987	-2.00298	0.0451795	0.720756	FBgn0004876	#N/A	#N/A		FBgn0020645	Lcp65Aa	CG7287
55.4308	-0.286278	0.489136	-0.585274	0.558364	0.999474	FBgn0016715	#N/A	#N/A		FBgn0020646	Lcp65APsi	CR18775
215.752	-0.286054	0.275554	-1.03811	0.29922	0.999474	FBgn0033527	CG11777	CG11777		FBgn0020647	KrT95D	CG5405
847.915	-0.28602	0.172196	-1.66102	0.0967101	0.951517	FBgn0022786	Hira	#N/A		FBgn0020653	Trxr-1	CG2151
19129.4	-0.285612	0.166611	-1.71424	0.086484	0.916631	FBgn0013678	#N/A	#N/A		FBgn0020655	ArfGAP1	CG4237
379.922	-0.285535	0.22978	-1.24265	0.213997	0.999474	FBgn0016694	#N/A	#N/A		FBgn0020660	eIF4B	CG10837
3475.44	-0.285358	0.122592	-2.32771	0.0199276	0.507073	FBgn0005632	#N/A	#N/A		FBgn0020762	Atet	CG2969
1367.82	-0.285211	0.14816	-1.92502	0.0542274	0.787209	FBgn0034091	mrj	#N/A		FBgn0020764	Alas	CG3017
22.5108	-0.28513	0.77062	-0.37	0.711382	0.999474	FBgn0003129	#N/A	#N/A		FBgn0020765	Acp65Aa	CG10297
553.783	-0.285003	0.19047	-1.49632	0.134571	0.999474	FBgn0010316	#N/A	#N/A		FBgn0020767	Spred	CG10155
1018.02	-0.284959	0.159681	-1.78455	0.0743347	0.873624	FBgn0028984	Spn88Ea	#N/A		FBgn0020880	CG7179	CG7179
2367.93	-0.284362	0.136446	-2.08406	0.0371545	0.666419	FBgn0004913	#N/A	#N/A		FBgn0020887	Su(z)12	CG8013
2179.72	-0.2839	0.130268	-2.17935	0.0293057	0.609148	FBgn0038968	CG12499	CG12499		FBgn0020906	Jon25Bi	CG8867
250.832	-0.283834	0.246919	-1.1495	0.250348	0.999474	FBgn0053230	CG33230	CG33230		FBgn0020907	Scp2	CG14904
372.898	-0.283792	0.217244	-1.30633	0.19144	0.999474	FBgn0052850	Rnf11	#N/A		FBgn0020908	Scp1	CG15848
10.8381	-0.283699	1.13301	-0.250394	0.802283	0.999474	FBgn0004895	#N/A	#N/A		FBgn0020909	Rtc1	CG11130
87.138	-0.283675	0.397877	-0.712972	0.475863	0.999474	FBgn0033919	CG8547	CG8547		FBgn0020910	RpL3	CG4863
1072.17	-0.283493	0.156301	-1.81376	0.0697145	0.862224	FBgn0000261	#N/A	#N/A		FBgn0020912	Ptx1	CG1447
110.548	-0.283092	0.372499	-0.759982	0.447265	0.999474	FBgn0264273	Sema2b	#N/A		FBgn0020930	Dgkepsilon	CG8657
91.7355	-0.282893	0.384729	-0.735304	0.462154	0.999474	FBgn0265590	lncRNA:CR44417	#N/A		FBgn0021738	Crg-1	CG32788
26.2878	-0.282854	0.747481	-0.378409	0.705127	0.999474	FBgn0050428	CG30428	CG30428		FBgn0021742	C901	CG1567
2689.12	-0.282829	0.123973	-2.28139	0.0225255	0.532461	FBgn0086361	alph	#N/A		FBgn0021750	SerRS-m	CG4938
479.159	-0.282662	0.193805	-1.45849	0.144706	0.999474	FBgn0265464	Traf6	#N/A		FBgn0021760	chb	CG32435
264.887	-0.282562	0.275614	-1.02521	0.305266	0.999474	FBgn0083123	Uhg5	#N/A		FBgn0021761	Nup154	CG4579
165.191	-0.28244	0.332536	-0.849352	0.395686	0.999474	FBgn0015399	#N/A	#N/A		FBgn0021764	sdk	CG5227
200.726	-0.282382	0.275104	-1.02645	0.304677	0.999474	FBgn0034002	CG8079	CG8079		FBgn0021765	scu	CG7113
1101.92	-0.281962	0.156705	-1.79931	0.0719696	0.873624	FBgn0031006	rictor	#N/A		FBgn0021767	org-1	CG11202
1837.27	-0.281951	0.140911	-2.00091	0.0454019	0.721148	FBgn0015477	#N/A	#N/A		FBgn0021768	nudC	CG9710
676.227	-0.281849	0.177422	-1.58858	0.112156	0.981801	FBgn0052133	Ptip	#N/A		FBgn0021776	mira	CG12249
798.077	-0.281604	0.167222	-1.68401	0.0921794	0.935876	FBgn0085444	mute	#N/A		FBgn0021795	Tapdelta	CG9035
1089.26	-0.281245	0.164989	-1.70463	0.0882636	0.924937	FBgn0086908	egg	#N/A		FBgn0021796	Tor	CG5092
1313.05	-0.280964	0.147174	-1.90906	0.0562544	0.799271	FBgn0013746	#N/A	#N/A		FBgn0021800	Reph	CG3920
296.708	-0.280733	0.247775	-1.13302	0.257208	0.999474	FBgn0037070	CG11309	CG11309		FBgn0021814	Vps28	CG12770
101.546	-0.280619	0.369735	-0.758973	0.447869	0.999474	FBgn0037634	hng2	#N/A		FBgn0021825	DCTN2-p50	CG8269
12.9012	-0.28033	1.03371	-0.271188	0.786246	0.999474	FBgn0030300	Sk1	#N/A		FBgn0021847	Ttc7	CG8325
7.85797	-0.2803	1.26815	-0.221031	0.825068	0.999474	FBgn0082948	snoRNA:Me18S-U1356b	#N/A		FBgn0021856	l(2)k14505	CG8674
7.22087	-0.279547	1.3467	-0.207579	0.835558	0.999474	FBgn0267668	lncRNA:CR46006	#N/A		FBgn0021872	Xbp1	CG9415
163.021	-0.279444	0.297038	-0.940766	0.346825	0.999474	FBgn0001168	#N/A	#N/A		FBgn0021874	Nle	CG2863
502.96	-0.279426	0.193039	-1.44751	0.147753	0.999474	FBgn0034354	GstE11	#N/A		FBgn0021875	Zfrp8	CG3260
127.876	-0.279415	0.342834	-0.815015	0.415064	0.999474	FBgn0053635	CG33635	CG33635		FBgn0021895	ytr	CG18426
2601.4	-0.2794	0.168826	-1.65496	0.0979323	0.953095	FBgn0284256	bsf	#N/A		FBgn0021906	RFeSP	CG7361
149.661	-0.279208	1.0771	-0.259221	0.795464	0.999474	FBgn0267516	pre-rRNA:CR45856	#N/A		FBgn0021944	Coprox	CG3433
467.15	-0.279157	0.19904	-1.40252	0.160761	0.999474	FBgn0003654	#N/A	#N/A		FBgn0021967	ND-PDSW	CG8844
67.91	-0.279055	0.455947	-0.612035	0.540515	0.999474	FBgn0032751	CG17343	CG17343		FBgn0021979	l(2)k09913	CG3082
9545.98	-0.279045	0.108896	-2.5625	0.0103921	0.337573	FBgn0000253	#N/A	#N/A		FBgn0021995	Rs1	CG2173
1618.33	-0.278781	0.136824	-2.03751	0.0415985	0.704742	FBgn0037109	MED1	#N/A		FBgn0022023	eIF3h	CG9124
5.23764	-0.278688	1.54122	-0.180823	0.856507	0.999474	FBgn0039900	Syt7	#N/A		FBgn0022027	Vps25	CG14750
548.721	-0.278382	0.187068	-1.48813	0.136717	0.999474	FBgn0011771	#N/A	#N/A		FBgn0022029	l(2)k01209	CG4798
231.728	-0.278134	0.298081	-0.933084	0.350777	0.999474	FBgn0266005	lncRNA:CR44779	#N/A		FBgn0022069	Nnp-1	CG12396
219.046	-0.278072	0.261352	-1.06397	0.28734	0.999474	FBgn0051648	CG31648	CG31648		FBgn0022097	Vha36-1	CG8186
6.83997	-0.278001	1.38441	-0.200808	0.840849	0.999474	FBgn0035756	unc-13-4A	#N/A		FBgn0022153	l(2)k05819	CG3054
103.699	-0.277857	0.404181	-0.687455	0.491796	0.999474	FBgn0038011	CG4066	CG4066		FBgn0022160	Gpo1	CG8256
2987.75	-0.277734	0.136707	-2.0316	0.042194	0.704742	FBgn0013272	#N/A	#N/A		FBgn0022213	Cse1	CG13281
5.17584	-0.277709	1.54673	-0.179547	0.857509	0.999474	FBgn0030933	CG6470	CG6470		FBgn0022224	ubl	CG3450
843.397	-0.277682	0.162812	-1.70553	0.0880949	0.924127	FBgn0052438	SMC5	#N/A		FBgn0022238	lolal	CG5738
41.9941	-0.277599	0.572613	-0.484793	0.627823	0.999474	FBgn0265531	asRNA:CR44381	#N/A		FBgn0022288	l(2)09851	CG12792
1494.92	-0.277577	0.183286	-1.51445	0.129912	0.999474	FBgn0000146	#N/A	#N/A		FBgn0022338	dnk	CG5452
267.361	-0.277559	0.245185	-1.13204	0.257619	0.999474	FBgn0267989	asRNA:CR46256	#N/A		FBgn0022343	CG3760	CG3760
3409.18	-0.277261	0.157492	-1.76047	0.0783274	0.878206	FBgn0025390	Mur2B	#N/A		FBgn0022344	CG10340	CG10340
1627.6	-0.277241	0.184325	-1.50409	0.132558	0.999474	FBgn0250788	beta-Spec	#N/A		FBgn0022349	CG1910	CG1910
3008.62	-0.277147	0.1232	-2.24957	0.0244763	0.558147	FBgn0037530	EMC1	#N/A		FBgn0022355	Tsf1	CG6186
622.043	-0.277053	0.181054	-1.53023	0.125961	0.999474	FBgn0040324	Ephrin	#N/A		FBgn0022359	Sodh-2	CG4649
14.0699	-0.277031	0.943914	-0.293492	0.769146	0.999474	FBgn0004956	#N/A	#N/A		FBgn0022361	Pur-alpha	CG1507
[truncated: 15,874 more rows]

## Sheet: Genomic-Male
baseMean	log2FoldChange	lfcSE	stat	pvalue	padj	gene_id
78.4745	-9.75422	1.48833	-6.5538	5.60913e-11	1.26738e-08	FBgn0266957	lncRNA:CR45408		FBgn0000003	7SLRNA:CR32864
24.6109	-8.08253	1.58366	-5.1037	3.33082e-07	3.47354e-05	FBgn0263506	lncRNA:CR43495		FBgn0000008	a
15.7345	-7.43291	1.65157	-4.50052	6.77864e-06	0.000513396	FBgn0263382	lncRNA:CR43434		FBgn0000014	abd-A
37.1479	-7.22116	1.51961	-4.75197	2.01447e-06	0.000177339	FBgn0038851	dmrt93B		FBgn0000015	Abd-B
12.425	-7.0952	1.69405	-4.18832	2.81031e-05	0.00179714	FBgn0265160	lncRNA:CR44229		FBgn0000017	Abl
33.3696	-7.06531	1.52927	-4.62004	3.8366e-06	0.000307768	FBgn0266938	lncRNA:CR45389		FBgn0000018	abo
10.863	-6.899	1.72986	-3.98817	6.65841e-05	0.00385761	FBgn0038510	CG14331	no info	FBgn0000022	ac
6.66945	-6.19845	1.88929	-3.28085	0.00103496	0.0379215	FBgn0045473	Gr85a		FBgn0000024	Ace
17.6382	-6.1347	1.60956	-3.8114	0.000138181	0.0072609	FBgn0031033	CG14219		FBgn0000028	acj6
6.02137	-6.04872	1.92651	-3.13972	0.00169108	0.0547158	FBgn0262366	CG43064		FBgn0000032	Acph-1
5.66276	-5.96126	4.79437	-1.24339	0.213725	0.872206	FBgn0267106	CG45546		FBgn0000036	nAChRalpha1
13.5673	-5.74731	1.65684	-3.46883	0.00052273	0.0219401	FBgn0039108	CG10232		FBgn0000037	mAChR-A
88.0404	-5.64439	0.64239	-8.78654	1.54237e-18	8.71245e-16	FBgn0265730	lncRNA:CR44537		FBgn0000038	nAChRbeta1
11.2645	-5.47325	1.69745	-3.2244	0.00126237	0.044108	FBgn0264941	lncRNA:CR44110		FBgn0000039	nAChRalpha2
3.04057	-5.06156	2.313	-2.18831	0.0286468	NA	FBgn0032549	CG4650		FBgn0000042	Act5C
2.71497	-4.90193	2.39576	-2.04609	0.0407479	NA	FBgn0264512	lncRNA:CR43911		FBgn0000043	Act42A
2.68509	-4.88752	2.41757	-2.02167	0.0432103	NA	FBgn0044872	FucTC		FBgn0000044	Act57B
2.62844	-4.84704	2.51993	-1.92348	0.0544197	NA	FBgn0052198	CG32198		FBgn0000045	Act79B
2.56867	-4.81637	2.45606	-1.96102	0.0498767	NA	FBgn0020376	Sr-CIII		FBgn0000046	Act87E
2.53879	-4.80108	2.44957	-1.95996	0.0499999	NA	FBgn0004896	fd59A		FBgn0000047	Act88F
2.50891	-4.78568	2.45263	-1.95125	0.0510276	NA	FBgn0053703	CG33703		FBgn0000052	Pfas
6.84906	-4.74944	1.86127	-2.55171	0.0107194	0.206425	FBgn0267114	lncRNA:CR45554		FBgn0000053	Gart
2.38937	-4.72182	2.57955	-1.83048	0.067178	NA	FBgn0267954	lncRNA:CR46234		FBgn0000055	Adh
2.27296	-4.64225	2.5367	-1.83003	0.0672453	NA	FBgn0034507	CG11192		FBgn0000056	Adhr
2.27296	-4.64225	2.5367	-1.83003	0.0672453	NA	FBgn0262888	asRNA:CR43243		FBgn0000057	adp
2.27296	-4.64225	2.5367	-1.83003	0.0672453	NA	FBgn0266986	lncRNA:CR45437		FBgn0000061	al
2.27296	-4.64225	2.5367	-1.83003	0.0672453	NA	FBgn0267078	lncRNA:CR45522		FBgn0000063	Mps1
57.5568	-4.63889	0.631697	-7.34355	2.08006e-13	6.40894e-11	FBgn0053666	CG33666		FBgn0000064	Ald1
2.21319	-4.60765	2.56504	-1.79633	0.0724422	NA	FBgn0283433	SdicB		FBgn0000071	Ama
5.90526	-4.52665	1.90931	-2.37083	0.0177482	0.282953	FBgn0042101	CG18744		FBgn0000075	amd
2.09678	-4.52113	2.68933	-1.68114	0.0927363	NA	FBgn0040503	CG7763		FBgn0000077	amx
41.6111	-4.5172	0.747483	-6.04322	1.51067e-09	2.71848e-07	FBgn0035501	CG1299		FBgn0000078	Amy-d
2.00712	-4.46375	2.64451	-1.68793	0.0914239	NA	FBgn0262722	lncRNA:CR43166		FBgn0000079	Amy-p
1.91747	-4.40415	2.75677	-1.59757	0.110138	NA	FBgn0267177	lncRNA:CR45617		FBgn0000083	AnxB9
65.4999	-4.39511	0.568866	-7.72608	1.10906e-14	3.95673e-12	FBgn0053669	CG33669		FBgn0000084	AnxB10
1.88759	-4.38224	2.99856	-1.46145	0.143893	NA	FBgn0266361	asRNA:CR45009		FBgn0000092	dyw
21.1329	-4.34211	0.985929	-4.40408	1.06234e-05	0.00076108	FBgn0036274	CG4328		FBgn0000094	Anp
5.16753	-4.32582	1.96502	-2.20141	0.0277072	0.371172	FBgn0266263	asRNA:CR44958		FBgn0000097	aop
1.80106	-4.30394	2.77133	-1.55302	0.120417	NA	FBgn0039436	TwdlB		FBgn0000100	RpLP0
1.80106	-4.30394	2.77133	-1.55302	0.120417	NA	FBgn0266180	lncRNA:CR44886		FBgn0000108	Appl
1.77118	-4.28211	2.76767	-1.54719	0.121817	NA	FBgn0030107	CG15370		FBgn0000109	Aprt
1.77118	-4.28211	2.76767	-1.54719	0.121817	NA	FBgn0263476	snoRNA:CG32479-b		FBgn0000114	bru1
1.77118	-4.28211	2.76767	-1.54719	0.121817	NA	FBgn0264438	lncRNA:CR43856		FBgn0000115	Arl1
1.74129	-4.26002	2.78166	-1.53146	0.125655	NA	FBgn0030297	Gr10b		FBgn0000116	Argk
1.71141	-4.23754	2.81335	-1.50622	0.13201	NA	FBgn0038292	CG3987		FBgn0000117	arm
1.71141	-4.23754	2.81335	-1.50622	0.13201	NA	FBgn0266309	lncRNA:CR44974		FBgn0000119	arr
1.71141	-4.23754	2.81335	-1.50622	0.13201	NA	FBgn0052644	Mur11Da		FBgn0000120	Arr1
9.7327	-4.22458	1.40274	-3.01166	0.00259823	0.0759222	FBgn0266771	lncRNA:CR45236		FBgn0000121	Arr2
4.82787	-4.2063	2.04245	-2.05944	0.039452	0.451411	FBgn0030105	CG15369		FBgn0000137	ase
9.24674	-4.1291	1.44163	-2.86419	0.0041808	0.107755	FBgn0031034	CG14205		FBgn0000139	ash2
1.53523	-4.07428	2.92681	-1.39205	0.163906	NA	FBgn0035157	CG13894		FBgn0000140	asp
1.50534	-4.04871	2.93385	-1.38	0.167588	NA	FBgn0266241	lncRNA:CR44936		FBgn0000146	aub
1.47546	-4.0227	2.96348	-1.35743	0.174646	NA	FBgn0267044	CG45488		FBgn0000147	aurA
1.47546	-4.0227	2.96348	-1.35743	0.174646	NA	FBgn0267238	lncRNA:CR45678		FBgn0000150	awd
1.44557	-3.99602	3.02684	-1.32019	0.18677	NA	FBgn0038011	CG4066		FBgn0000152	Axs
1.44557	-3.99602	3.02684	-1.32019	0.18677	NA	FBgn0085487	CG34458		FBgn0000153	b
1.44557	-3.99602	3.02684	-1.32019	0.18677	NA	FBgn0261289	CheB98a		FBgn0000157	Dll
4.13721	-3.98041	2.11562	-1.88144	0.0599125	0.550968	FBgn0000279	CecC		FBgn0000158	bam
4.10733	-3.97016	2.09897	-1.89148	0.0585604	0.546389	FBgn0053513	Nmdar2		FBgn0000163	baz
1.41569	-3.96741	3.31625	-1.19635	0.231559	NA	FBgn0262564	lncRNA:CR43104		FBgn0000166	bcd
1.41569	-3.96741	3.31625	-1.19635	0.231559	NA	FBgn0035154	hiro		FBgn0000173	ben
1.41569	-3.96741	3.31625	-1.19635	0.231559	NA	FBgn0265651	lncRNA:CR44458		FBgn0000179	bi
8.12052	-3.93031	1.63826	-2.39907	0.0164367	0.270755	FBgn0262363	CG43061		FBgn0000180	bib
3.98779	-3.92963	2.08387	-1.88573	0.059331	0.548002	FBgn0261817	CG42759		FBgn0000181	bic
7.84511	-3.89226	1.48247	-2.62552	0.00865161	0.180724	FBgn0038482	CG4053		FBgn0000182	BicC
1.32916	-3.86276	3.40218	-1.13538	0.256217	NA	FBgn0026389	Or43a		FBgn0000183	BicD
1.32916	-3.86276	3.40218	-1.13538	0.256217	NA	FBgn0053986	CG33986		FBgn0000206	boss
1.29928	-3.83148	3.14941	-1.21657	0.223768	NA	FBgn0023495	Lip3		FBgn0000212	brm
1.29928	-3.83148	3.14941	-1.21657	0.223768	NA	FBgn0053246	Ste:CG33246		FBgn0000216	Brd
1.29928	-3.83148	3.14941	-1.21657	0.223768	NA	FBgn0035686	Cpr65Az		FBgn0000221	brn
14.9353	-3.80924	1.07196	-3.55352	0.000380107	0.0167854	FBgn0039217	CG13627		FBgn0000227	Elba1
3.6952	-3.8071	2.37994	-1.59966	0.109674	NA	FBgn0265635	lncRNA:CR44442		FBgn0000228	Bsg25D
1.2694	-3.80104	3.13544	-1.21228	0.225404	NA	FBgn0041105	nerfin-2		FBgn0000229	bsk
1.2694	-3.80104	3.13544	-1.21228	0.225404	NA	FBgn0035186	CG13912		FBgn0000233	btd
11.1315	-3.79503	2.90734	-1.30532	0.191782	0.855389	FBgn0035176	mat		FBgn0000239	bur
14.6695	-3.78153	1.0778	-3.50856	0.000450542	0.0192681	FBgn0284232	CG46316		FBgn0000241	bw
3.60242	-3.77995	2.19947	-1.71858	0.0856917	NA	FBgn0267085	lncRNA:CR45529		FBgn0000244	by
1.23951	-3.77013	3.16045	-1.19291	0.232905	NA	FBgn0000500	Dsk		FBgn0000246	c(3)G
1.23951	-3.77013	3.16045	-1.19291	0.232905	NA	FBgn0053194	CheA29a		FBgn0000247	ca
1.23951	-3.77013	3.16045	-1.19291	0.232905	NA	FBgn0031654	Jon25Bii		FBgn0000250	cact
1.23951	-3.77013	3.16045	-1.19291	0.232905	NA	FBgn0260871	CG42581		FBgn0000251	cad
1.23951	-3.77013	3.16045	-1.19291	0.232905	NA	FBgn0265815	lncRNA:CR44604		FBgn0000253	Cam
1.23951	-3.77013	3.16045	-1.19291	0.232905	NA	FBgn0003938	snRNA:U5:63BC		FBgn0000256	capu
1.23951	-3.77013	3.16045	-1.19291	0.232905	NA	FBgn0028415	Met75Cb		FBgn0000257	car
1.20963	-3.73842	3.22384	-1.15962	0.246205	NA	FBgn0063496	GstE4		FBgn0000259	CkIIbeta
1.20963	-3.73842	3.22384	-1.15962	0.246205	NA	FBgn0085790	CR41507		FBgn0000261	Cat
1.20963	-3.73842	3.22384	-1.15962	0.246205	NA	FBgn0265868	lncRNA:CR44657		FBgn0000273	Pka-C1
1.20963	-3.73842	3.22384	-1.15962	0.246205	NA	FBgn0266179	lncRNA:CR44885		FBgn0000274	Pka-C2
1.20963	-3.73842	3.22384	-1.15962	0.246205	NA	FBgn0047330	CG32235		FBgn0000276	CecA1
1.17974	-3.70449	3.54838	-1.04399	0.296489	NA	FBgn0030097	CG12115		FBgn0000277	CecA2
1.17974	-3.70449	3.54838	-1.04399	0.296489	NA	FBgn0004426	LysC		FBgn0000278	CecB
1.17974	-3.70449	3.54838	-1.04399	0.296489	NA	FBgn0028416	Met75Ca		FBgn0000279	CecC
174.933	-3.68431	0.323037	-11.4052	3.93841e-30	5.3393e-27	FBgn0053665	CG33665		FBgn0000280	Cec-Psi1
54.1826	-3.48867	0.598747	-5.82661	5.65629e-09	8.52026e-07	FBgn0013279	Hsp70Bc		FBgn0000281	Cec2
14.8803	-3.4772	1.03761	-3.35117	0.000804712	0.0308177	FBgn0015336	CG15865		FBgn0000283	Cp190
3.02994	-3.47571	2.24507	-1.54815	0.121586	NA	FBgn0036181	Muc68Ca		FBgn0000286	Cf2
5.9544	-3.46676	1.587	-2.18447	0.0289278	0.37859	FBgn0003747	Gr5a		FBgn0000287	salr
3.00005	-3.46187	2.24936	-1.53904	0.123793	NA	FBgn0264942	lncRNA:CR44111		FBgn0000289	cg
2.86469	-3.42461	2.3698	-1.44511	0.148428	NA	FBgn0003357	Jon99Ciii		FBgn0000299	Col4a1
2.65863	-3.30494	2.36597	-1.39687	0.162453	NA	FBgn0263081	CG43349		FBgn0000303	ChAT
2.52816	-3.18608	2.36835	-1.34528	0.178536	NA	FBgn0036681	Obp73a		FBgn0000307	chif
2.49827	-3.16922	2.3745	-1.33469	0.181979	NA	FBgn0036949	CG7290		FBgn0000308	chic
4.86431	-3.1393	1.70607	-1.84008	0.0657563	0.571969	FBgn0046875	Obp83g		FBgn0000316	cin
7.30281	-3.13534	1.38497	-2.26384	0.0235839	0.336909	FBgn0038930	BomT3		FBgn0000317	ck
4.71489	-3.09517	1.69595	-1.82503	0.0679961	0.579651	FBgn0033589	CG13227		FBgn0000318	cl
217.041	-3.08432	0.275583	-11.192	4.46437e-29	5.04362e-26	FBgn0038741	CG17186		FBgn0000319	Chc
4.65512	-3.07711	1.71704	-1.7921	0.0731174	0.59747	FBgn0259926	CG42449		FBgn0000320	eya
2.32209	-3.04401	2.4598	-1.2375	0.2159	NA	FBgn0040817	CG14132		FBgn0000326	clt
2.18673	-2.99167	2.49643	-1.19838	0.23077	NA	FBgn0028533	CG7953		FBgn0000330	cm
2.18673	-2.99167	2.49643	-1.19838	0.23077	NA	FBgn0036352	CG14110		FBgn0000337	cn
17.5476	-2.98324	0.885282	-3.36982	0.000752181	0.0293871	FBgn0039089	beat-IV		FBgn0000339	cni
2.15685	-2.97202	2.55135	-1.16488	0.244067	NA	FBgn0038484	CG5246		FBgn0000346	comt
2.15685	-2.97202	2.55135	-1.16488	0.244067	NA	FBgn0265912	lncRNA:CR44701		FBgn0000351	cort
13.0387	-2.97037	1.0247	-2.89876	0.00374645	0.0992005	FBgn0267308	lncRNA:CR45744		FBgn0000352	cos
8.60552	-2.94289	1.25314	-2.34841	0.0188535	0.292915	FBgn0039323	CG10559		FBgn0000355	Cp15
2.14279	-2.92344	2.73773	-1.06783	0.285596	NA	FBgn0264480	lncRNA:CR43888		FBgn0000356	Cp16
2.1002	-2.91418	2.76433	-1.05421	0.291788	NA	FBgn0039030	CG6660		FBgn0000357	Cp18
4.15334	-2.89233	1.78219	-1.62291	0.104609	0.693343	FBgn0262607	CG43133		FBgn0000358	Cp19
2.04044	-2.86954	2.55364	-1.1237	0.261138	NA	FBgn0265419	lncRNA:CR44331		FBgn0000359	Cp36
2.04044	-2.86954	2.55364	-1.1237	0.261138	NA	FBgn0267059	lncRNA:CR45503		FBgn0000360	Cp38
20.326	-2.86576	0.82314	-3.4815	0.00049861	0.0209927	FBgn0265609	asRNA:CR44427		FBgn0000370	crc
20.326	-2.86576	0.82314	-3.4815	0.00049861	0.0209927	FBgn0030492	CG15754		FBgn0000376	crm
8.13362	-2.84973	1.28328	-2.22066	0.0263738	0.361918	FBgn0051266	CG31266		FBgn0000377	crn
24.1446	-2.83168	0.745531	-3.79821	0.000145745	0.00754147	FBgn0264476	lncRNA:CR43884		FBgn0000382	csw
4.00704	-2.8283	1.78089	-1.58814	0.112255	0.711804	FBgn0002941	slou		FBgn0000384	cta
1.98067	-2.82677	2.55587	-1.10599	0.26873	NA	FBgn0262813	CG43184		FBgn0000392	cup
2.02638	-2.82372	2.53941	-1.11196	0.266157	NA	FBgn0083970	CG34134		FBgn0000394	cv
2.02638	-2.82372	2.53941	-1.11196	0.266157	NA	FBgn0085235	CG34206		FBgn0000395	cv-2
7.84884	-2.81298	1.3099	-2.14748	0.0317549	0.402714	FBgn0032824	CG13962		FBgn0000404	CycA
1.99649	-2.80213	2.54878	-1.0994	0.271593	NA	FBgn0262811	CG43182		FBgn0000405	CycB
51.0989	-2.79983	0.512449	-5.46362	4.66517e-08	6.0234e-06	FBgn0029768	SPR		FBgn0000406	Cyt-b5-r
138.748	-2.78415	0.323072	-8.61774	6.82912e-18	3.56086e-15	FBgn0001208	Hn		FBgn0000411	D
5.85411	-2.78012	1.51411	-1.83614	0.0663365	0.574648	FBgn0031976	CG7367		FBgn0000412	D1
1.96661	-2.77996	2.57499	-1.0796	0.280321	NA	FBgn0051087	CG31087		FBgn0000414	Dab
1.89101	-2.75915	2.8446	-0.969962	0.332065	NA	FBgn0036619	Cpr72Ec		FBgn0000416	Sap-r
1.90684	-2.73003	2.83616	-0.962579	0.335759	NA	FBgn0265256	CG44270		FBgn0000422	Ddc
1.90684	-2.73003	2.83616	-0.962579	0.335759	NA	FBgn0040060	yip7		FBgn0000426	SmF
13.1604	-2.72058	0.99138	-2.74423	0.00606521	0.140947	FBgn0287620	lncRNA:CR46489		FBgn0000427	dec
134.312	-2.71198	0.320808	-8.4536	2.82464e-17	1.32047e-14	FBgn0029880	CG14443		FBgn0000439	Dfd
18.5	-2.69665	0.833314	-3.23606	0.00121193	0.0425653	FBgn0030009	CG15336		FBgn0000442	Pkg21D
30.7872	-2.66435	0.650129	-4.09819	4.164e-05	0.00256597	FBgn0031801	CG9498		FBgn0000447	Dhod
3.59179	-2.65547	1.95056	-1.36139	0.173391	NA	FBgn0020277	lush		FBgn0000448	Hr3
5.51758	-2.6544	1.58231	-1.67755	0.0934355	0.665986	FBgn0034770	Obp58d		FBgn0000449	dib
18.5399	-2.65067	2.57805	-1.02817	0.303871	0.933933	FBgn0261853	CG42782		FBgn0000451	ect
7.03864	-2.64518	1.42204	-1.86013	0.0628672	0.563312	FBgn0012042	AttA		FBgn0000454	Dip-B
15.9736	-2.61716	0.900858	-2.90519	0.00367029	0.0977567	FBgn0039795	Spn100A		FBgn0000455	Dip-C
8.78513	-2.61576	1.19515	-2.18864	0.0286227	0.377102	FBgn0262533	CR43087		FBgn0000459	disco
1.74472	-2.61556	2.6656	-0.981225	0.326482	NA	FBgn0250839	CG2016		FBgn0000463	Dl
1.74472	-2.61556	2.6656	-0.981225	0.326482	NA	FBgn0053200	VepD		FBgn0000464	Lar
3.50526	-2.60584	1.85825	-1.40231	0.160822	NA	FBgn0266275	asRNA:CR44960		FBgn0000473	Cyp6a2
6.93493	-2.60573	1.35155	-1.92796	0.0538607	0.523709	FBgn0263778	lncRNA:CR43695		FBgn0000477	DNaseII
8.56011	-2.59077	1.24777	-2.07632	0.0378645	0.442322	FBgn0085244	CG34215		FBgn0000479	dnc
1.71483	-2.59043	2.68851	-0.963519	0.335287	NA	FBgn0263655	CG43646		FBgn0000482	dor
5.20604	-2.58095	1.54239	-1.67335	0.0942592	0.66773	FBgn0264542	hwt		FBgn0000489	Pka-C3
3.41561	-2.56796	1.89774	-1.35316	0.176003	NA	FBgn0010014	CanB		FBgn0000490	dpp
1.73066	-2.56379	2.67999	-0.956641	0.338748	NA	FBgn0267895	CR46183		FBgn0000492	Dr
8.27532	-2.56285	4.6169	-0.555101	0.578826	0.99961	FBgn0020907	Scp2		FBgn0000499	dsh
5.04392	-2.54481	1.56257	-1.6286	0.103397	0.693343	FBgn0045495	Gr28b		FBgn0000500	Dsk
1.70077	-2.53727	2.73376	-0.928127	0.353342	NA	FBgn0265787	lncRNA:CR44576		FBgn0000504	dsx
1.70077	-2.53727	2.73376	-0.928127	0.353342	NA	FBgn0266867	lncRNA:CR45328		FBgn0000520	dwg
1.70077	-2.53727	2.73376	-0.928127	0.353342	NA	FBgn0030588	CG9521		FBgn0000524	dx
4.98415	-2.52726	1.5616	-1.61838	0.10558	0.696519	FBgn0033250	CG14762		FBgn0000527	e
3.28337	-2.52702	1.99364	-1.26754	0.204963	NA	FBgn0262893	CG43248		FBgn0000529	bsh
266.425	-2.51847	0.241212	-10.4409	1.61273e-25	1.45759e-22	FBgn0267193	lncRNA:CR45633		FBgn0000533	ea
1.67089	-2.50676	2.95709	-0.847713	0.396598	NA	FBgn0039736	CG7912		FBgn0000535	eag
66.8892	-2.48027	0.448204	-5.53378	3.13398e-08	4.20667e-06	FBgn0035160	hng3		FBgn0000536	eas
9.59698	-2.47734	1.17017	-2.11707	0.0342539	0.41866	FBgn0039386	CG5948		FBgn0000541	E(bx)
16.3013	-2.46503	0.925735	-2.66278	0.00774979	0.167834	FBgn0036765	CG7408		FBgn0000542	ec
14.4098	-2.4544	0.936906	-2.61969	0.00880097	0.181644	FBgn0264957	lncRNA:CR44126		FBgn0000543	ecd
3.13708	-2.44939	2.2888	-1.07016	0.284547	NA	FBgn0052185	edin		FBgn0000546	EcR
1.53865	-2.39741	2.82847	-0.847598	0.396662	NA	FBgn0038207	CG14356		FBgn0000547	ed
1.58436	-2.39718	3.01743	-0.794445	0.426936	NA	FBgn0063924	Kaz1-ORFA		FBgn0000551	Edg78E
1.58436	-2.39718	3.01743	-0.794445	0.426936	NA	FBgn0266403	lncRNA:CR45043		FBgn0000552	Edg84A
3.13572	-2.38821	2.10972	-1.13201	0.257632	NA	FBgn0031010	CG8028		FBgn0000557	eEF1alpha2
3.01754	-2.38482	2.04935	-1.1637	0.244546	NA	FBgn0033221	CG12825		FBgn0000559	eEF2
2.98765	-2.36982	2.04981	-1.15612	0.247634	NA	FBgn0267864	CR46152		FBgn0000560	eg
1.55448	-2.3687	2.81861	-0.840379	0.400696	NA	FBgn0284415	lncRNA:TS6		FBgn0000562	egl
1.50877	-2.36783	2.80834	-0.843141	0.39915	NA	FBgn0000277	#N/A		FBgn0000564	Eh
1.50877	-2.36783	2.80834	-0.843141	0.39915	NA	FBgn0003002	opa		FBgn0000565	MsrA
1.50877	-2.36783	2.80834	-0.843141	0.39915	NA	FBgn0264571	lncRNA:CR43943		FBgn0000566	Eip55E
1.50877	-2.36783	2.80834	-0.843141	0.39915	NA	FBgn0036618	Cpr72Eb		FBgn0000567	Eip74EF
1.50877	-2.36783	2.80834	-0.843141	0.39915	NA	FBgn0041622	Or69a		FBgn0000568	Eip75B
24.0212	-2.36241	0.74375	-3.17635	0.00149141	0.0494313	FBgn0039832	CG15563		FBgn0000575	emc
3.00348	-2.34273	1.9555	-1.19802	0.230908	NA	FBgn0030373	moon		FBgn0000576	ems
1.5246	-2.33947	2.79825	-0.836046	0.403129	NA	FBgn0050379	CG30379		FBgn0000577	en
1.5246	-2.33947	2.79825	-0.836046	0.403129	NA	FBgn0262987	CG43295		FBgn0000578	ena
1.5246	-2.33947	2.79825	-0.836046	0.403129	NA	FBgn0004431	LysX		FBgn0000579	Eno
1.47889	-2.33804	2.82427	-0.82784	0.407761	NA	FBgn0032143	CG4017		FBgn0000581	E(Pc)
1.47889	-2.33804	2.82427	-0.82784	0.407761	NA	FBgn0267127	lncRNA:CR45567		FBgn0000588	esc
1.47889	-2.33804	2.82427	-0.82784	0.407761	NA	FBgn0047205	lncRNA:CR32385		FBgn0000591	E(spl)m8-HLH
17.9471	-2.33082	0.824218	-2.82792	0.0046852	0.117625	FBgn0020248	stet		FBgn0000592	Est-6
2.9736	-2.32785	1.96393	-1.1853	0.235898	NA	FBgn0267068	lncRNA:CR45512		FBgn0000594	Est-P
2.9736	-2.32785	1.96393	-1.1853	0.235898	NA	FBgn0053178	CG33178		FBgn0000606	eve
2.898	-2.32457	2.11133	-1.101	0.270898	NA	FBgn0085380	dcma		FBgn0000611	exd
10.5337	-2.32405	1.15588	-2.01063	0.0443641	0.481074	FBgn0039319	CG13659		FBgn0000615	exu
5.88742	-2.31256	1.42695	-1.62062	0.105098	0.695373	FBgn0085482	CG34453		FBgn0000617	Taf9
1.49471	-2.30949	2.8139	-0.820744	0.411792	NA	FBgn0028888	CG4168		FBgn0000618	e(y)2
1.49471	-2.30949	2.8139	-0.820744	0.411792	NA	FBgn0013348	TpnC41C		FBgn0000625	eyg
1.449	-2.30759	2.87654	-0.802211	0.422431	NA	FBgn0033645	CG13196		FBgn0000629	E(z)
1.449	-2.30759	2.87654	-0.802211	0.422431	NA	FBgn0266818	lncRNA:CR45280		FBgn0000633	tei
5.89055	-2.30388	1.44989	-1.58901	0.112059	0.711226	FBgn0013307	Odc1		FBgn0000635	Fas2
1.46483	-2.27833	2.86585	-0.794992	0.426618	NA	FBgn0039784	CG9698		FBgn0000636	Fas3
1.46483	-2.27833	2.86585	-0.794992	0.426618	NA	FBgn0053784	CG33784		FBgn0000639	Fbp1
1.46483	-2.27833	2.86585	-0.794992	0.426618	NA	FBgn0266313	lncRNA:CR44978		FBgn0000640	Fbp2
197.852	-2.27759	0.659781	-3.45203	0.000556385	0.0231378	FBgn0000639	#N/A		FBgn0000644	Fcp3C
1.41912	-2.27525	3.12218	-0.728738	0.466162	NA	FBgn0052636	lncRNA:CR32636		FBgn0000658	fj
2.81148	-2.26051	2.13976	-1.05643	0.290771	NA	FBgn0069973	CG40485		FBgn0000659	fkh
1.43494	-2.24271	3.10978	-0.721181	0.470798	NA	FBgn0259857	Su(Ste):CR42426		FBgn0000662	fl(2)d
1.43494	-2.24271	3.10978	-0.721181	0.470798	NA	FBgn0266398	lncRNA:CR45038		FBgn0000667	Actn
4.21653	-2.24142	1.65472	-1.35456	0.175558	0.830242	FBgn0086677	jeb		FBgn0000709	fliI
2.86988	-2.23191	2.33905	-0.954194	0.339985	NA	FBgn0263624	lncRNA:CR43633		FBgn0000711	flw
2.72182	-2.21041	2.12086	-1.04222	0.29731	NA	FBgn0035941	CG13313		FBgn0000715	FMRFa
2.84313	-2.20393	2.12905	-1.03517	0.30059	NA	FBgn0267319	lncRNA:CR45755		FBgn0000719	fog
5.50518	-2.1907	1.44349	-1.51764	0.129105	0.747157	FBgn0260430	CG42525		FBgn0000721	for
5.3997	-2.17945	1.48315	-1.46948	0.141703	0.76781	FBgn0035041	CG13594		FBgn0000723	FER
2.66205	-2.17693	2.16912	-1.0036	0.315571	NA	FBgn0010357	betaTry		FBgn0000808	gd
32.4854	-2.1586	0.607692	-3.55214	0.000382118	0.0168194	FBgn0030889	CG15373		FBgn0000810	fs(1)K10
2.75347	-2.15443	2.10992	-1.0211	0.307209	NA	FBgn0036879	Cpr76Bb		FBgn0000826	png
2.75347	-2.15443	2.10992	-1.0211	0.307209	NA	FBgn0035309	CG15879		FBgn0000927	fs(1)Ya
2.60228	-2.14277	2.41641	-0.88676	0.375208	NA	FBgn0052023	CG32023		FBgn0000928	fs(1)Yb
2.72359	-2.13729	2.12685	-1.00491	0.314939	NA	FBgn0039684	Obp99d		FBgn0000964	tj
6.55298	-2.13395	1.389	-1.53632	0.124459	0.739026	FBgn0028879	CG15270		FBgn0000996	dup
3.92082	-2.11661	1.71033	-1.23755	0.215884	0.874848	FBgn0083027	snoRNA:Psi18S-531		FBgn0001075	ft
3.96653	-2.10992	1.69355	-1.24586	0.212816	0.872206	FBgn0051926	CG31926		FBgn0001077	ftz
11.8099	-2.09745	1.02379	-2.04871	0.0404908	0.45435	FBgn0033904	CG18327		FBgn0001078	ftz-f1
7.75511	-2.09195	1.22314	-1.71031	0.0872087	0.647389	FBgn0033696	Cyp6g2		FBgn0001079	fu
32.1376	-2.08817	0.651542	-3.20496	0.00135079	0.0464789	FBgn0265953	lncRNA:CR44740		FBgn0001083	fw
6.4524	-2.08606	1.32947	-1.56909	0.116626	0.723616	FBgn0260971	CG42594		FBgn0001084	fy
2.63394	-2.07954	2.40412	-0.86499	0.387044	NA	FBgn0035343	CG16762		FBgn0001085	fz
3.95247	-2.07763	1.80328	-1.15214	0.249265	0.901142	FBgn0262150	CG42876		FBgn0001086	fzy
10.1355	-2.076	1.12584	-1.84396	0.0651888	0.570171	FBgn0267933	lncRNA:CR46213		FBgn0001087	g
1.31853	-2.07288	3.20985	-0.645786	0.518418	NA	FBgn0026755	Ugt37B1		FBgn0001089	Gal
1.31853	-2.07288	3.20985	-0.645786	0.518418	NA	FBgn0033850	CG13331		FBgn0001090	bnb
1.31853	-2.07288	3.20985	-0.645786	0.518418	NA	FBgn0262608	CG43134		FBgn0001091	Gapdh1
1.31853	-2.07288	3.20985	-0.645786	0.518418	NA	FBgn0263467	snoRNA:nop5-x16-a		FBgn0001092	Gapdh2
8.98398	-2.0728	1.12935	-1.83539	0.0664476	0.574875	FBgn0031726	Cyp6a16		FBgn0001098	Gdh
56.6259	-2.07104	0.512734	-4.03921	5.36308e-05	0.00320297	FBgn0033065	Cyp6w1		FBgn0001099	gdl
1.27282	-2.06832	3.00956	-0.68725	0.491925	NA	FBgn0033412	CG13955		FBgn0001104	Galphai
7.63557	-2.06807	1.23652	-1.67249	0.0944275	0.66773	FBgn0283627	CR46300		FBgn0001105	Gbeta13F
7.60568	-2.06204	1.24536	-1.65578	0.0977669	0.676929	FBgn0036282	Smyd4-2		FBgn0001108	DCTN1-p150
2.48587	-2.04975	2.19386	-0.934314	0.350142	NA	FBgn0037997	CG14742		FBgn0001112	Gld
5.06004	-2.04933	1.57652	-1.29991	0.193633	0.856493	FBgn0034865	Or59b		FBgn0001114	Glt
3.77452	-2.04228	1.7258	-1.18338	0.236658	NA	FBgn0264002	MsR2		FBgn0001120	gnu
1.28865	-2.03731	2.99682	-0.679822	0.496617	NA	FBgn0037665	St2		FBgn0001122	Galphao
1.28865	-2.03731	2.99682	-0.679822	0.496617	NA	FBgn0038731	CG11659		FBgn0001123	Galphas
1.28865	-2.03731	2.99682	-0.679822	0.496617	NA	FBgn0265873	lncRNA:CR44662		FBgn0001124	Got1
1.28865	-2.03731	2.99682	-0.679822	0.496617	NA	FBgn0044049	Ilp4		FBgn0001125	Got2
1.24294	-2.03159	3.00563	-0.675927	0.499087	NA	FBgn0037395	CG10280		FBgn0001128	Gpdh1
1.24294	-2.03159	3.00563	-0.675927	0.499087	NA	FBgn0266237	lncRNA:CR44932		FBgn0001133	grau
1.24294	-2.03159	3.00563	-0.675927	0.499087	NA	FBgn0036810	CG6885		FBgn0001134	Grd
2.45599	-2.03109	2.2076	-0.920046	0.357549	NA	FBgn0261990	CG42808		FBgn0001137	grk
61.5953	-2.02865	0.443243	-4.57684	4.72054e-06	0.000372072	FBgn0030013	GIIIspla2		FBgn0001138	grn
22.5325	-2.0239	0.745617	-2.7144	0.00663965	0.150525	FBgn0033821	CG10799		FBgn0001139	gro
21.1841	-2.01902	0.758102	-2.66326	0.00773886	0.167834	FBgn0267697	asRNA:CR46033		FBgn0001142	Gs1
3.71475	-2.01769	1.73125	-1.16545	0.243837	NA	FBgn0030904	upd2		FBgn0001145	Gs2
58.9742	-2.01708	2.01674	-1.00017	0.317231	0.943963	FBgn0000094	#N/A		FBgn0001147	gsb-n
25.0488	-2.00683	2.89936	-0.692163	0.488835	0.989514	FBgn0052656	Muc11A		FBgn0001148	gsb
5.01922	-2.00661	1.51347	-1.32583	0.184895	0.845608	FBgn0033289	CG2121		FBgn0001149	GstD1
3.68487	-2.00526	1.74416	-1.1497	0.250269	NA	FBgn0029924	CG4586		FBgn0001150	gt
2.47182	-2.00223	2.09494	-0.955746	0.339201	NA	FBgn0263326	CG43407		FBgn0001168	h
2.47182	-2.00223	2.09494	-0.955746	0.339201	NA	FBgn0031522	CG3285		FBgn0001169	H
1.25876	-2.0007	2.99249	-0.668574	0.503767	NA	FBgn0041004	CG17715		FBgn0001170	H2.0
1.25876	-2.0007	2.99249	-0.668574	0.503767	NA	FBgn0082928	snoRNA:Me28S-G3255a		FBgn0001174	halo
3.73058	-1.99906	1.72879	-1.15634	0.247544	NA	FBgn0267593	CR45931		FBgn0001179	hay
27.0292	-1.99904	0.667752	-2.99369	0.00275626	0.0789991	FBgn0267118	lncRNA:CR45558		FBgn0001180	hb
1.21305	-1.99414	3.05343	-0.653084	0.513702	NA	FBgn0267115	lncRNA:CR45555		FBgn0001185	her
1.21305	-1.99414	3.05343	-0.653084	0.513702	NA	FBgn0035780	CG18417		FBgn0001186	Hex-A
3.65498	-1.99267	1.76552	-1.12866	0.259043	NA	FBgn0261356	CG42633		FBgn0001187	Hex-C
2.51753	-1.99191	2.18192	-0.91292	0.361285	NA	FBgn0033388	CG8046		FBgn0001189	hfw
81.678	-1.98438	0.393539	-5.04241	4.59716e-07	4.61657e-05	FBgn0000109	#N/A		FBgn0001197	His2Av
8.58455	-1.98424	1.17371	-1.69058	0.0909178	0.662318	FBgn0030054	Caf1-180		FBgn0001202	hook
31.8269	-1.98022	0.608351	-3.25507	0.00113364	0.0401274	FBgn0053269	CG33269		FBgn0001206	Hmr
12.2743	-1.97068	0.983612	-2.00351	0.0451222	0.485108	FBgn0038540	CG14321		FBgn0001208	Hn
42.5183	-1.96689	0.526294	-3.73724	0.000186052	0.0093074	FBgn0032442	Nepl7		FBgn0001215	Hrb98DE
1.22888	-1.96269	3.03981	-0.645664	0.518497	NA	FBgn0031855	meng		FBgn0001216	Hsc70-1
98.5608	-1.96013	0.375893	-5.21459	1.84226e-07	2.01416e-05	FBgn0015919	caup		FBgn0001217	Hsc70-2
1.18317	-1.95435	3.32621	-0.58756	0.556828	NA	FBgn0083990	lncRNA:sphinx		FBgn0001218	Hsc70-3
1.18317	-1.95435	3.32621	-0.58756	0.556828	NA	FBgn0036780	CG7330		FBgn0001220	Hsc70-5
7.28498	-1.95299	1.2534	-1.55815	0.119197	0.727165	FBgn0050158	CG30158		FBgn0001222	Hsf
17.9384	-1.95168	0.821958	-2.37443	0.0175762	0.282824	FBgn0030170	CG2990		FBgn0001223	Hsp22
11.0599	-1.9482	1.21146	-1.60815	0.107803	0.701509	FBgn0261060	Sfp93F		FBgn0001224	Hsp23
13.1473	-1.94689	0.957437	-2.03344	0.0420084	0.463292	FBgn0265204	lncRNA:CR44264		FBgn0001225	Hsp26
7.13379	-1.9462	1.2694	-1.53317	0.125233	0.739456	FBgn0266230	lncRNA:CR44925		FBgn0001226	Hsp27
153.478	-1.9438	0.313858	-6.19323	5.89441e-10	1.14158e-07	FBgn0000640	#N/A		FBgn0001227	Hsp67Ba
5.82931	-1.94181	1.52957	-1.26951	0.204258	0.865499	FBgn0283480	Alp2		FBgn0001228	CG4456
335.064	-1.93491	0.218164	-8.86906	7.3766e-19	4.76212e-16	FBgn0284227	CG46311		FBgn0001229	Hsp67Bc
2.42787	-1.93289	2.28266	-0.846773	0.397122	NA	FBgn0020906	Jon25Bi		FBgn0001230	Hsp68
3.49286	-1.93234	1.87762	-1.02915	0.303411	NA	FBgn0035300	CG1139		FBgn0001233	Hsp83
4.69186	-1.92719	1.55245	-1.24139	0.214463	0.873117	FBgn0086075	snoRNA:Me28S-G3253		FBgn0001234	lncRNA:Hsromega
346.202	-1.92439	0.215189	-8.94281	3.79408e-19	2.70718e-16	FBgn0086674	Tpst		FBgn0001235	hth
1.19899	-1.91962	3.31013	-0.579924	0.561966	NA	FBgn0014949	btn		FBgn0001247	Ide
1.19899	-1.91962	3.31013	-0.579924	0.561966	NA	FBgn0029909	mAChR-C		FBgn0001248	Idh
1.19899	-1.91962	3.31013	-0.579924	0.561966	NA	FBgn0052160	lncRNA:CR32160		FBgn0001250	if
3.58428	-1.91886	1.78383	-1.07569	0.282064	NA	FBgn0034474	Obp56g		FBgn0001253	ImpE1
7.00332	-1.89516	1.2596	-1.50458	0.132432	0.754363	FBgn0265709	lncRNA:CR44516		FBgn0001254	ImpE2
268.185	-1.89464	0.596611	-3.17566	0.00149493	0.0494313	FBgn0263767	lncRNA:CR43684		FBgn0001255	ImpE3
2.27981	-1.88997	2.2916	-0.824738	0.409521	NA	FBgn0051051	CG31051		FBgn0001256	ImpL1
39.4647	-1.88252	0.572154	-3.29023	0.00100104	0.0370348	FBgn0267554	asRNA:CR45894		FBgn0001257	ImpL2
4.73933	-1.8818	1.64838	-1.14161	0.253617	0.904744	FBgn0035022	CG11413		FBgn0001258	Ldh
195.021	-1.8818	0.267589	-7.03241	2.02996e-12	5.39612e-10	FBgn0039685	Obp99b		FBgn0001259	in
49.7548	-1.8801	0.512769	-3.66657	0.00024583	0.0114921	FBgn0011693	Pdh		FBgn0001263	inaD
49.5173	-1.87868	0.509366	-3.68828	0.000225774	0.0107022	FBgn0002564	Lsp1gamma		FBgn0001269	inv
3.37332	-1.87753	1.94895	-0.963353	0.33537	NA	FBgn0085455	CG34426		FBgn0001276	ix
4.49985	-1.87005	1.68084	-1.11257	0.265895	0.914132	FBgn0085250	CG34221		FBgn0001280	janA
6.88378	-1.86798	1.28207	-1.45701	0.145115	0.775046	FBgn0034330	BomS4		FBgn0001281	janB
18.529	-1.86183	0.828831	-2.24633	0.0246832	0.347619	FBgn0038511	cysu		FBgn0001285	Jon44E
4.55826	-1.8605	1.67505	-1.11071	0.266691	0.914572	FBgn0052865	lncRNA:alphagamma-element:CR32865		FBgn0001291	Jra
232.316	-1.83867	0.239603	-7.67382	1.66942e-14	5.80318e-12	FBgn0035374	mRpS35		FBgn0001296	kar
2.26575	-1.8384	2.16097	-0.85073	0.394919	NA	FBgn0036833	CG3819		FBgn0001297	kay
3.40498	-1.83729	1.83229	-1.00273	0.315992	NA	FBgn0039051	CG17109		FBgn0001301	kel
29.3036	-1.83674	0.630532	-2.91301	0.00357968	0.0959085	FBgn0035687	Prdm13		FBgn0001308	Khc
94.85	-1.83401	0.372986	-4.9171	8.78367e-07	8.50572e-05	FBgn0035359	CG1143		FBgn0001311	kkv
9.00324	-1.82804	1.11059	-1.646	0.0997639	0.683629	FBgn0035777	CG8563		FBgn0001313	kl-2
20.2613	-1.8208	0.774116	-2.35211	0.0186674	0.292507	FBgn0054056	CG34056		FBgn0001316	klar
2.23587	-1.81754	2.16817	-0.838283	0.401872	NA	FBgn0016047	nompA		FBgn0001319	kn
4.47173	-1.81749	1.55747	-1.16695	0.24323	0.896784	FBgn0032124	CG17855		FBgn0001320	kni
5.65667	-1.81702	1.44985	-1.25325	0.210115	0.870965	FBgn0267741	CR46072		FBgn0001321	knk
17.9358	-1.81313	0.811078	-2.23545	0.0253877	0.352644	FBgn0031558	CG16704		FBgn0001323	knrl
8.8837	-1.80675	1.12471	-1.60641	0.108183	0.701509	FBgn0043854	slam		FBgn0001324	kto
8.64109	-1.80593	1.3691	-1.31906	0.187148	0.849117	FBgn0035933	CG13309		FBgn0001325	Kr
26.3884	-1.78603	0.65553	-2.72456	0.00643881	0.1477	FBgn0035537	CG11342		FBgn0001330	kz
17.3816	-1.78553	0.835844	-2.13619	0.0326636	0.408129	FBgn0037290	CG1124		FBgn0001341	Mybbp1A
23.8185	-1.78422	0.750431	-2.37759	0.0174263	0.281249	FBgn0260011	NimC4		FBgn0001404	egh
2.13039	-1.78244	2.58337	-0.689966	0.490216	NA	FBgn0010040	GstD4		FBgn0001491	l(1)10Bb
5.40313	-1.78238	1.45724	-1.22312	0.221286	0.874848	FBgn0041711	yellow-e		FBgn0001565	Hlc
21.8913	-1.78152	0.78021	-2.28339	0.0224076	0.326997	FBgn0039486	CAH9		FBgn0001612	Grip91
10.8424	-1.78137	1.21282	-1.46878	0.141892	0.768027	FBgn0034407	DptB		FBgn0001624	dlg1
4.39791	-1.76975	1.62731	-1.08753	0.276801	0.919722	FBgn0038431	CG10405		FBgn0001941	ifc
8.82882	-1.76869	1.15253	-1.53461	0.124879	0.739026	FBgn0266252	lncRNA:CR44947		FBgn0001942	eIF4A
96.0853	-1.7653	0.374845	-4.70942	2.48427e-06	0.00021316	FBgn0266783	lncRNA:CR45248		FBgn0001961	Arpc1
6.41012	-1.76314	1.35053	-1.30552	0.191717	0.855389	FBgn0032085	CG9555		FBgn0001965	Sos
38.8436	-1.76118	0.561912	-3.13427	0.0017228	0.0552152	FBgn0038191	CG9925		FBgn0001967	NimC3
52.7921	-1.76021	0.490646	-3.58753	0.000333827	0.0148384	FBgn0261679	CG42726		FBgn0001970	Pgant35A
52.7921	-1.76021	0.490646	-3.58753	0.000333827	0.0148384	FBgn0261680	CG42727		FBgn0001977	CIAPIN1
28.9892	-1.75589	0.657663	-2.66989	0.0075876	0.165644	FBgn0035434	Drsl5		FBgn0001978	stc
3.21297	-1.75268	1.82636	-0.959657	0.337228	NA	FBgn0036259	CG9760		FBgn0001983	wor
6.47165	-1.75025	1.29741	-1.34903	0.177327	0.834059	FBgn0039031	Gbp3		FBgn0001986	Mtr4
2.19192	-1.74255	2.36056	-0.738193	0.460397	NA	FBgn0040106	lectin-21Cb		FBgn0001987	Gli
2.19192	-1.74255	2.36056	-0.738193	0.460397	NA	FBgn0051568	tRNA:Ala-AGC-2-6		FBgn0001989	ND-B17
3.2288	-1.7331	1.82344	-0.950452	0.341883	NA	FBgn0038732	CG11391		FBgn0001990	wek
3.1532	-1.7227	1.87591	-0.918326	0.358448	NA	FBgn0261638	lncRNA:CR42721		FBgn0001991	Ca-alpha1D
6.33941	-1.72087	1.3441	-1.28031	0.200436	0.864837	FBgn0261453	scaRNA:MeU2-C41		FBgn0001992	Cyp303a1
7.6316	-1.72073	1.36402	-1.26151	0.207124	0.866661	FBgn0004593	Eig71Ef		FBgn0001994	crp
11.7918	-1.71724	0.997163	-1.72213	0.0850458	0.640921	FBgn0000276	#N/A		FBgn0001995	mRpL4
2.16204	-1.71624	2.56807	-0.6683	0.503942	NA	FBgn0265883	lncRNA:CR44672		FBgn0002021	l(2)37Bb
28.2243	-1.71559	0.689138	-2.48947	0.0127934	0.230945	FBgn0053503	Cyp12d1-d		FBgn0002022	Catsup
77.5865	-1.71415	0.522219	-3.28244	0.00102912	0.0378096	FBgn0036262	CG6910		FBgn0002023	Lim3
2.07375	-1.71399	2.61704	-0.654936	0.512509	NA	FBgn0053468	CG33468		FBgn0002031	l(2)37Cc
6.30953	-1.71305	1.33467	-1.2835	0.199317	0.863302	FBgn0030437	hec		FBgn0002036	CG10561
11.4767	-1.70665	1.0035	-1.7007	0.0889989	0.655382	FBgn0267046	CG45490		FBgn0002044	swm
5.16718	-1.69849	1.47923	-1.14823	0.250873	0.902087	FBgn0040607	CG14244		FBgn0002069	AspRS
4.17602	-1.69256	1.61112	-1.05055	0.293467	0.928783	FBgn0264744	CG44002		FBgn0002121	l(2)gl
2.04386	-1.68633	2.42745	-0.694692	0.487248	NA	FBgn0001138	#N/A		FBgn0002174	CG5504
6.14428	-1.68469	1.3757	-1.2246	0.220724	0.874848	FBgn0035795	CG16998		FBgn0002183	dre4
15.3539	-1.67129	0.906563	-1.84354	0.0652495	0.570334	FBgn0267557	lncRNA:CR45897		FBgn0002283	l(3)73Ah
2.01398	-1.66143	2.39336	-0.694183	0.487567	NA	FBgn0031936	CG13794		FBgn0002284	Prosbeta6
10.2939	-1.64807	1.09009	-1.51187	0.130568	0.749555	FBgn0013685	mt:ND6		FBgn0002306	sas
13.3638	-1.64609	0.924336	-1.78084	0.0749385	0.603392	FBgn0033051	Strica		FBgn0002354	l(3)87Df
7.17199	-1.63966	1.28496	-1.27604	0.20194	0.865499	FBgn0039851	mey		FBgn0002413	dco
34.1347	-1.63741	0.616787	-2.65475	0.00793682	0.171337	FBgn0267235	lncRNA:CR45675		FBgn0002431	hyd
5.1123	-1.63354	1.48806	-1.09776	0.272308	0.91826	FBgn0085391	trv		FBgn0002440	l(3)mbn
6.97509	-1.63181	1.30083	-1.25444	0.209682	0.870645	FBgn0265842	lncRNA:CR44631		FBgn0002441	l(3)mbt
32.3194	-1.63165	0.590849	-2.76153	0.00575306	0.137314	FBgn0011279	Obp69a		FBgn0002466	sti
109.43	-1.63132	0.381305	-4.27824	1.88373e-05	0.00123969	FBgn0267627	lncRNA:CR45965		FBgn0002521	pho
9.0633	-1.62942	1.12019	-1.4546	0.14578	0.775465	FBgn0266443	CG45073		FBgn0002522	lab
7.08234	-1.61864	1.24974	-1.29518	0.195258	0.856671	FBgn0032506	CG9395		FBgn0002524	lace
4.02972	-1.6177	1.62493	-0.99555	0.319469	0.944374	FBgn0265869	lncRNA:CR44658		FBgn0002525	Lam
12.1349	-1.61679	0.969154	-1.66825	0.0952655	0.66921	FBgn0053514	CG33514		FBgn0002526	LanA
6.07535	-1.61166	1.35221	-1.19187	0.233313	0.886746	FBgn0266840	lncRNA:CR45302		FBgn0002531	Lcp1
47.8845	-1.6099	0.503243	-3.19906	0.00137879	0.0470391	FBgn0265765	lncRNA:CR44572		FBgn0002533	Lcp2
3.95413	-1.6086	1.65407	-0.972513	0.330795	0.951276	FBgn0051862	CG31862		FBgn0002534	Lcp3
14.8851	-1.60774	0.871835	-1.84409	0.0651698	0.570171	FBgn0265687	lncRNA:CR44494		FBgn0002535	Lcp4
1.99992	-1.60554	2.25816	-0.710997	0.477086	NA	FBgn0042110	CG18765		FBgn0002542	lds
3.02273	-1.60365	1.86975	-0.857679	0.39107	NA	FBgn0265457	lncRNA:CR44357		FBgn0002543	robo2
46.9141	-1.60119	0.497176	-3.22057	0.00127936	0.0443587	FBgn0267128	lncRNA:CR45568		FBgn0002552	lin
3.06844	-1.5987	1.99194	-0.802587	0.422213	NA	FBgn0030775	CG9673		FBgn0002561	l(1)sc
12.9721	-1.59729	1.13602	-1.40605	0.15971	0.803983	FBgn0037004	CG17637		FBgn0002562	Lsp1alpha
56.5705	-1.59549	0.452127	-3.52885	0.000417367	0.0180775	FBgn0035711	CG8519		FBgn0002563	Lsp1beta
5.08419	-1.58816	1.6005	-0.992289	0.321057	0.946193	FBgn0052054	CG32054		FBgn0002564	Lsp1gamma
7.74301	-1.58573	1.29506	-1.22445	0.220784	0.874848	FBgn0040349	CG3699		FBgn0002565	Lsp2
2.96296	-1.57093	1.88948	-0.831409	0.405743	NA	FBgn0051086	CG31086		FBgn0002566	lt
2.96296	-1.57093	1.88948	-0.831409	0.405743	NA	FBgn0267991	lncRNA:CR46258		FBgn0002567	Rab32
4.8574	-1.5668	1.52347	-1.02844	0.303741	0.933746	FBgn0085314	CR34285		FBgn0002569	Mal-A2
3.95589	-1.56552	1.66364	-0.941017	0.346696	0.953107	FBgn0038132	apn		FBgn0002570	Mal-A1
128.359	-1.56343	1.50815	-1.03665	0.299897	0.929985	FBgn0036969	Spn77Bb		FBgn0002571	Mal-A3
31.0451	-1.56247	0.622325	-2.5107	0.0120492	0.221643	FBgn0038977	CG5376		FBgn0002573	sens
176.532	-1.55984	0.262737	-5.93689	2.90488e-09	4.80262e-07	FBgn0267706	lncRNA:CR46039		FBgn0002576	lz
8.81642	-1.55895	1.11549	-1.39755	0.162249	0.807192	FBgn0034128	CG4409		FBgn0002577	m
2.88737	-1.55737	1.97827	-0.787241	0.431141	NA	FBgn0053137	CG33137		FBgn0002578	Kaz-m1
4.87323	-1.55426	1.52258	-1.02081	0.307347	0.938332	FBgn0030992	CG33253		FBgn0002579	RpL36
1.98586	-1.5495	2.39893	-0.645912	0.518336	NA	FBgn0036586	CG13070		FBgn0002590	RpS5a
4.79763	-1.54542	1.61687	-0.955812	0.339167	0.953107	FBgn0264083	lncRNA:CR43752		FBgn0002592	E(spl)m2-BFM
11.4503	-1.53907	1.00295	-1.53454	0.124897	0.739026	FBgn0267047	CG45491		FBgn0002593	RpLP1
14.4449	-1.53692	0.868485	-1.76965	0.0767851	0.609114	FBgn0030777	CG9672		FBgn0002609	E(spl)m3-HLH
2.9032	-1.53639	1.97484	-0.777984	0.436578	NA	FBgn0038084	beat-Vc		FBgn0002622	RpS3
75.0111	-1.53342	0.390335	-3.92848	8.54847e-05	0.00471104	FBgn0040601	CG13643		FBgn0002626	RpL32
74.6033	-1.53018	0.402336	-3.80324	0.000142813	0.00744662	FBgn0036066	CG14160		FBgn0002629	E(spl)m4-BFM
1114.88	-1.5282	0.13319	-11.4738	1.78551e-30	2.68957e-27	FBgn0004885	tok		FBgn0002631	E(spl)m5-HLH
26.9215	-1.52742	0.642352	-2.37785	0.017414	0.281249	FBgn0039591	CG9988		FBgn0002632	E(spl)m6-BFM
13.4709	-1.52705	0.938317	-1.62743	0.103645	0.693343	FBgn0031560	CG16713		FBgn0002633	E(spl)m7-HLH
1.95598	-1.52333	2.45409	-0.62073	0.534777	NA	FBgn0039611	Nepl18		FBgn0002638	Rcc1
49.6493	-1.51855	0.475672	-3.19242	0.00141084	0.0475791	FBgn0034294	Muc55B		FBgn0002641	mal
48.9125	-1.50956	1.21301	-1.24448	0.213323	0.872206	FBgn0038658	CG14292		FBgn0002643	mam
3.79377	-1.49975	1.66976	-0.898184	0.369087	0.955986	FBgn0032436	CG5418		FBgn0002645	Map205
53.0033	-1.49212	0.473797	-3.14927	0.00163676	0.0533404	FBgn0039679	ppk19		FBgn0002673	twe
11.1246	-1.48487	1.01537	-1.46239	0.143635	0.771498	FBgn0051373	CG31373		FBgn0002707	mei-9
605.582	-1.48278	0.924744	-1.60345	0.108835	0.70261	FBgn0010019	Cyp4g1		FBgn0002709	mei-218
4.69705	-1.47879	1.5053	-0.98239	0.325908	0.948472	FBgn0051265	CG31265		FBgn0002715	mei-S332
100.66	-1.47646	0.346612	-4.2597	2.04699e-05	0.00134063	FBgn0034331	BomBc2		FBgn0002716	mei-W68
10.1475	-1.47272	1.05258	-1.39916	0.161765	0.807157	FBgn0035092	Nplp1		FBgn0002719	Men
6.50496	-1.46943	1.27903	-1.14887	0.250612	0.902087	FBgn0035257	CG12011		FBgn0002723	Met
6.55067	-1.4682	1.28163	-1.14557	0.251974	0.902512	FBgn0036600	CG13043		FBgn0002732	E(spl)malpha-BFM
12.0469	-1.46722	0.958822	-1.53023	0.12596	0.740839	FBgn0002562	#N/A		FBgn0002733	E(spl)mbeta-HLH
58.3781	-1.46453	0.441781	-3.31505	0.000916255	0.0345046	FBgn0263493	CR43482		FBgn0002734	E(spl)mdelta-HLH
2.77096	-1.46395	1.93886	-0.75506	0.450213	NA	FBgn0053160	CG33160		FBgn0002735	E(spl)mgamma-HLH
2484.72	-1.46194	0.1427	-10.2448	1.24819e-24	1.05761e-21	FBgn0033926	Arc1		FBgn0002736	mago
6.47508	-1.46175	1.27955	-1.14239	0.253291	0.904126	FBgn0029769	frma		FBgn0002772	Mlc1
12.7831	-1.46025	0.970419	-1.50476	0.132385	0.754363	FBgn0013972	Gycalpha99B		FBgn0002773	Mlc2
270.271	-1.45994	0.242473	-6.02103	1.7331e-09	3.05138e-07	FBgn0031548	CG8852		FBgn0002774	mle
9.21615	-1.4571	1.08037	-1.34871	0.17743	0.834059	FBgn0029765	CG16756		FBgn0002775	msl-3
4.63728	-1.45701	1.54532	-0.942857	0.345754	0.953107	FBgn0032362	spz4		FBgn0002778	mnd
10.8272	-1.44994	1.10442	-1.31285	0.189232	0.850521	FBgn0040735	BomT2		FBgn0002780	mod
2.69536	-1.44978	2.08204	-0.696327	0.486224	NA	FBgn0041238	Gr58b		FBgn0002781	mod(mdg4)
15.392	-1.44507	0.902577	-1.60105	0.109365	0.703351	FBgn0040256	Ugt35C1		FBgn0002783	mor
307.61	-1.44463	0.207173	-6.97306	3.10115e-12	7.966e-10	FBgn0036314	Sf3a2		FBgn0002787	Rpn8
127.901	-1.44348	0.303669	-4.75347	1.9995e-06	0.000177339	FBgn0037624	CG8223		FBgn0002789	Mp20
2.78678	-1.44336	1.93532	-0.745796	0.45579	NA	FBgn0033203	CG2070		FBgn0002791	mr
2.78678	-1.44336	1.93532	-0.745796	0.45579	NA	FBgn0265525	asRNA:CR44375		FBgn0002838	ms(3)K81
5.45226	-1.43693	1.39711	-1.0285	0.303715	0.933746	FBgn0051371	CG31371		FBgn0002842	sa
6.41844	-1.43677	1.37003	-1.04872	0.294308	0.928783	FBgn0266577	asRNA:CR45108		FBgn0002855	Acp26Aa
20.0469	-1.43582	0.744371	-1.92891	0.0537425	0.523709	FBgn0028381	Decay		FBgn0002856	Acp26Ab
8.16345	-1.43392	1.15362	-1.24297	0.213878	0.872506	FBgn0033836	CG18278		FBgn0002862	Mst87F
9.27945	-1.43141	1.1241	-1.27339	0.202881	0.865499	FBgn0038350	AOX4		FBgn0002863	Acp95EF
6.26725	-1.42304	1.36579	-1.04191	0.297452	0.92974	FBgn0033827	CG17047		FBgn0002865	Mst98Ca
29.8864	-1.41997	0.617477	-2.29964	0.0214688	0.319017	FBgn0035719	tow		FBgn0002868	MtnA
1.77803	-1.41906	2.54687	-0.557177	0.577406	NA	FBgn0264698	lncRNA:CR43967		FBgn0002869	MtnB
7.30765	-1.41541	1.21818	-1.16191	0.245273	0.897966	FBgn0032639	CG18563		FBgn0002872	mu2
6.38719	-1.41195	1.33428	-1.05821	0.289959	0.928783	FBgn0051337	CG31337		FBgn0002873	mud
8.03122	-1.40836	1.19573	-1.17782	0.238869	0.89307	FBgn0037627	CG13318		FBgn0002878	mus101
10.7582	-1.40759	1.01315	-1.38932	0.164737	0.810212	FBgn0267658	lncRNA:CR45996		FBgn0002887	mus201
6.2989	-1.40379	1.30501	-1.07569	0.282065	0.922915	FBgn0038866	CG5810		FBgn0002891	PolZ1
3.57188	-1.40221	1.77382	-0.790505	0.429233	NA	FBgn0037288	CG14661		FBgn0002899	mus301
12.7177	-1.39881	0.949431	-1.47332	0.140666	0.766818	FBgn0028422	GluRIID		FBgn0002901	mus304
18.1323	-1.39463	0.849295	-1.64211	0.100568	0.685464	FBgn0260434	CG42529		FBgn0002905	PolQ
18.1323	-1.39463	0.849295	-1.64211	0.100568	0.685464	FBgn0036905	ms(3)76Ca		FBgn0002906	Blm
100.565	-1.39228	0.365434	-3.80995	0.000138995	0.0072755	FBgn0030063	CG1789		FBgn0002909	mus312
1.79385	-1.38525	2.39819	-0.577622	0.563519	NA	FBgn0265642	lncRNA:TS18		FBgn0002914	Myb
1.79385	-1.38525	2.39819	-0.577622	0.563519	NA	FBgn0267753	lncRNA:CR46084		FBgn0002917	na
1.79385	-1.38525	2.39819	-0.577622	0.563519	NA	FBgn0052182	CG32182		FBgn0002921	Atpalpha
218.549	-1.38261	0.23929	-5.77798	7.56031e-09	1.12632e-06	FBgn0028962	AlaRS-m		FBgn0002922	nau
1.83956	-1.38249	2.72764	-0.506844	0.612264	NA	FBgn0040251	Ugt302K1		FBgn0002924	ncd
1.83956	-1.38249	2.72764	-0.506844	0.612264	NA	FBgn0286035	sisRNA:CR46357		FBgn0002926	ndl
8.04881	-1.38016	1.15457	-1.19539	0.231934	0.885099	FBgn0030257	SmydA-4		FBgn0002930	nec
19.6681	-1.37915	0.750357	-1.83799	0.0660646	0.572771	FBgn0051769	CG31769		FBgn0002931	net
7.11565	-1.37159	1.24987	-1.09739	0.272472	0.91826	FBgn0267728	otk2		FBgn0002932	neur
5.33449	-1.36762	1.49679	-0.913706	0.360871	0.954467	FBgn0039593	Sid		FBgn0002933	ng1
7.82203	-1.36329	1.21478	-1.12225	0.261755	0.911013	FBgn0001263	#N/A		FBgn0002936	ninaA
15.8726	-1.36142	0.826107	-1.64799	0.0993543	0.682459	FBgn0038302	CG4210		FBgn0002937	ninaB
3.43652	-1.36121	1.86972	-0.728031	0.466594	NA	FBgn0266652	lncRNA:CR45159		FBgn0002938	ninaC
1.71826	-1.36036	2.53535	-0.536557	0.591574	NA	FBgn0039434	TwdlM		FBgn0002939	ninaD
1.71826	-1.36036	2.53535	-0.536557	0.591574	NA	FBgn0035445	Ids		FBgn0002940	ninaE
3.52794	-1.35687	1.71198	-0.792572	0.428027	NA	FBgn0041224	Gr97a		FBgn0002941	slou
12.1935	-1.35499	0.986187	-1.37397	0.169452	0.816659	FBgn0265796	lncRNA:CR44585		FBgn0002945	nkd
62.444	-1.35469	0.424232	-3.19327	0.00140672	0.0475583	FBgn0287454	Pa1		FBgn0002948	nod
1.80968	-1.3538	2.52994	-0.535111	0.592573	NA	FBgn0250908	beat-VII		FBgn0002962	nos
11.4273	-1.35095	0.968733	-1.39455	0.16315	0.807764	FBgn0030298	Or10a		FBgn0002973	numb
11.4273	-1.35095	0.968733	-1.39455	0.16315	0.807764	FBgn0045502	Gr10a		FBgn0002985	odd
68.5874	-1.34959	0.42009	-3.21262	0.00131532	0.0453733	FBgn0051036	CG31036		FBgn0002989	okr
3.40664	-1.34624	1.88873	-0.712778	0.475983	NA	FBgn0038466	CG8907		FBgn0003002	opa
305.151	-1.3453	0.212115	-6.34232	2.26333e-10	4.64908e-08	FBgn0037811	CG12592		FBgn0003008	or
415.303	-1.34091	0.183905	-7.2913	3.06988e-13	9.04747e-11	FBgn0052296	Mrtf		FBgn0003009	ord
15089.3	-1.34088	0.255575	-5.24651	1.55011e-07	1.75124e-05	FBgn0002862	#N/A		FBgn0003011	ort
8.77591	-1.33901	1.10554	-1.21118	0.225825	0.879238	FBgn0083987	snRNA:U11		FBgn0003015	osk
5.18643	-1.33848	1.42743	-0.937685	0.348406	0.953107	FBgn0033927	CR10102		FBgn0003016	osp
18.1541	-1.33675	0.785571	-1.70162	0.0888258	0.654909	FBgn0052432	CG32432		FBgn0003023	otu
7.01194	-1.33452	1.2327	-1.0826	0.278987	0.921145	FBgn0086348	se		FBgn0003028	ovo
3.37675	-1.33111	1.92166	-0.692689	0.488505	NA	FBgn0053307	CG33307		FBgn0003034	SP
2.54907	-1.32962	2.20324	-0.603483	0.546188	NA	FBgn0040582	BomBc3		FBgn0003041	pbl
3.42246	-1.32909	1.7621	-0.754264	0.450691	NA	FBgn0034460	CG18367		FBgn0003042	Pc
1.73409	-1.32801	2.38471	-0.556886	0.577606	NA	FBgn0038150	yellow-e3		FBgn0003044	Pcl
1.73409	-1.32801	2.38471	-0.556886	0.577606	NA	FBgn0039196	CG17781		FBgn0003046	Pcp
3.46817	-1.32792	1.7182	-0.772855	0.439608	NA	FBgn0034168	CG15614		FBgn0003048	pcx
2.59478	-1.32765	2.21615	-0.599078	0.549121	NA	FBgn0267754	lncRNA:CR46085		FBgn0003053	peb
3.51388	-1.32664	1.73226	-0.765847	0.443768	NA	FBgn0031811	CG13982		FBgn0003057	CG10598
1.7798	-1.32495	2.50439	-0.52905	0.596771	NA	FBgn0038941	CG7080		FBgn0003060	CG9757
1.7798	-1.32495	2.50439	-0.52905	0.596771	NA	FBgn0264909	lncRNA:CR44100		FBgn0003062	Fib
3.55959	-1.32415	1.85303	-0.714588	0.474864	NA	FBgn0036986	CG5282		FBgn0003065	CG2150
15.747	-1.32249	0.87609	-1.50954	0.131161	0.751911	FBgn0039073	CG4408		FBgn0003067	Pepck1
25.1949	-1.32202	0.736786	-1.79431	0.0727639	0.59747	FBgn0250757	CG42235		FBgn0003068	per
2.65319	-1.32167	2.34919	-0.562605	0.573704	NA	FBgn0263400	CG43446		FBgn0003071	Pfk
63.0964	-1.31564	0.47447	-2.77287	0.00555639	0.134275	FBgn0085195	CG34166		FBgn0003074	Pgi
3.484	-1.31198	1.74002	-0.753999	0.45085	NA	FBgn0259219	CG42319		FBgn0003076	Pgm1
13.6522	-1.30832	0.938739	-1.3937	0.163409	0.80822	FBgn0085360	CG34331		FBgn0003079	Raf
2.51918	-1.3081	2.16167	-0.605135	0.545089	NA	FBgn0260955	CG42587		FBgn0003082	phr
10.1809	-1.30751	1.05039	-1.24478	0.213213	0.872206	FBgn0030326	CG2444		FBgn0003086	Pig1
2.56489	-1.30505	2.06211	-0.632871	0.526818	NA	FBgn0085319	CG34290		FBgn0003087	pim
46.1121	-1.30226	0.492428	-2.64458	0.0081793	0.173804	FBgn0032233	dpr19		FBgn0003089	pip
14.9559	-1.29871	3.21659	-0.403754	0.686394	0.99961	FBgn0266455	CG45080		FBgn0003090	pk
1.7042	-1.29853	2.43259	-0.533806	0.593476	NA	FBgn0014849	Eig71Ei		FBgn0003091	Pkc53E
7.90605	-1.29569	1.3581	-0.954049	0.340059	0.953107	FBgn0032139	CG13116		FBgn0003093	Pkc98E
1.74991	-1.29546	2.51734	-0.514616	0.606822	NA	FBgn0266879	lncRNA:CR45340		FBgn0003114	plu
5.14561	-1.29495	1.5116	-0.856678	0.391623	0.96348	FBgn0016675	Lectin-galC1		FBgn0003116	pn
20.5323	-1.29338	0.728425	-1.77559	0.0758013	0.605919	FBgn0035627	Sse		FBgn0003117	pnr
5.98912	-1.2918	1.32121	-0.977745	0.3282	0.949902	FBgn0004514	Oct-TyrR		FBgn0003118	pnt
4.1935	-1.29087	1.60071	-0.806434	0.419993	0.975948	FBgn0085475	CG34446		FBgn0003124	polo
9.1721	-1.28986	1.17239	-1.10019	0.271249	0.91826	FBgn0033830	CG10814		FBgn0003129	Poxm
10.0156	-1.28777	1.10613	-1.16421	0.244341	0.897124	FBgn0040609	CG3348		FBgn0003130	Poxn
194.115	-1.28775	0.255568	-5.03877	4.68531e-07	4.67049e-05	FBgn0034008	CG8152		FBgn0003132	Pp1-13C
2.4893	-1.28702	2.15057	-0.598456	0.549536	NA	FBgn0022700	Cht4		FBgn0003134	Pp1alpha-96A
2.53501	-1.28423	2.02182	-0.635187	0.525307	NA	FBgn0013812	Dhc93AB		FBgn0003137	Ppn
5.95924	-1.2832	1.32587	-0.967822	0.333134	0.953107	FBgn0041336	Cyp6t2Psi		FBgn0003139	PpV
62.6128	-1.28276	0.425695	-3.01333	0.00258397	0.0758243	FBgn0053926	CG33926		FBgn0003140	PpY-55A
20.815	-1.28189	0.858661	-1.49289	0.135465	0.759608	FBgn0039452	CG14245		FBgn0003141	pr
6.74434	-1.28032	1.2512	-1.02327	0.306178	0.936776	FBgn0043002	Chrac-14		FBgn0003145	prd
32.246	-1.27922	0.601121	-2.12806	0.0333324	0.413099	FBgn0038596	CG14312		FBgn0003149	Prm
19.5552	-1.27808	0.748632	-1.70722	0.0877804	0.650222	FBgn0030137	CG15317		FBgn0003159	CG2841
81.9732	-1.27767	1.12838	-1.13231	0.257506	0.907392	FBgn0032022	CG14275		FBgn0003162	Pu
5.88364	-1.27493	1.3488	-0.945231	0.344541	0.953107	FBgn0265907	lncRNA:CR44696		FBgn0003165	pum
10.2459	-1.26948	1.05414	-1.20427	0.228485	0.881243	FBgn0013973	Gycbeta100B		FBgn0003169	put
20.722	-1.26796	0.85984	-1.47465	0.140307	0.766818	FBgn0043578	PGRP-SB1		FBgn0003174	pwn
1.72003	-1.26485	2.56861	-0.492426	0.622419	NA	FBgn0003916	snRNA:U1:21D		FBgn0003175	px
1.72003	-1.26485	2.56861	-0.492426	0.622419	NA	FBgn0086040	snoRNA:Me28S-A3365		FBgn0003187	qua
1.72003	-1.26485	2.56861	-0.492426	0.622419	NA	FBgn0267501	18SrRNA:CR45841		FBgn0003189	r
1.72003	-1.26485	2.56861	-0.492426	0.622419	NA	FBgn0035736	Cpr65Eb		FBgn0003204	ras
42.4613	-1.2629	0.538447	-2.34545	0.019004	0.294443	FBgn0085222	CG34193		FBgn0003205	Ras85D
17.9822	-1.25971	1.05417	-1.19498	0.232096	0.885099	FBgn0262547	CG43101		FBgn0003206	Ras64B
7.48549	-1.25721	1.19436	-1.05263	0.292512	0.928783	FBgn0267112	lncRNA:CR45552		FBgn0003209	raw
16.0888	-1.2572	0.843683	-1.49013	0.136189	0.759608	FBgn0085417	natalisin		FBgn0003210	rb
4.88895	-1.2563	1.61725	-0.776812	0.43727	0.975948	FBgn0031791	AANATL2		FBgn0003218	rdgB
41.8956	-1.25429	0.512045	-2.44957	0.0143028	0.250197	FBgn0038491	CG5292		FBgn0003227	rec
4.19527	-1.25277	1.57669	-0.794557	0.426871	0.975948	FBgn0286723	hll		FBgn0003231	ref(2)P
7.54703	-1.24967	1.18549	-1.05413	0.291823	0.928783	FBgn0035702	CG10147		FBgn0003248	Rh2
562.472	-1.24942	0.183531	-6.80766	9.91984e-12	2.40149e-09	FBgn0262616	CR43142		FBgn0003249	Rh3
6.65781	-1.24769	1.34277	-0.929193	0.352789	0.953643	FBgn0000337	#N/A		FBgn0003250	Rh4
3.30605	-1.24693	1.81746	-0.686084	0.49266	NA	FBgn0037765	CG9458		FBgn0003254	rib
5.93112	-1.246	1.40882	-0.884427	0.376466	0.957807	FBgn0037213	CG12581		FBgn0003255	rk
814.09	-1.24547	0.14112	-8.8256	1.08874e-18	6.41742e-16	FBgn0002905	#N/A		FBgn0003256	rl
2.52095	-1.24257	2.00585	-0.619475	0.535604	NA	FBgn0267482	asRNA:CR45832		FBgn0003257	r-l
11.5313	-1.23311	0.981308	-1.2566	0.208899	0.870329	FBgn0046878	Obp83cd		FBgn0003261	Rm62
4.96631	-1.23253	1.44013	-0.855848	0.392082	0.963653	FBgn0050371	CG30371		FBgn0003267	ro
8.28818	-1.23159	1.12974	-1.09015	0.275648	0.919722	FBgn0034769	Obp58c		FBgn0003268	rod
13.8853	-1.23137	0.940017	-1.30994	0.190215	0.851912	FBgn0016684	NaPi-T		FBgn0003270	amos
1.69014	-1.23025	2.80343	-0.438839	0.660778	NA	FBgn0032144	CG17633		FBgn0003274	RpLP2
1.69014	-1.23025	2.80343	-0.438839	0.660778	NA	FBgn0264994	lncRNA:CR44145		FBgn0003275	Polr2F
9.19323	-1.22951	1.10444	-1.11324	0.265604	0.91396	FBgn0037206	CG12768		FBgn0003277	Polr2A
468.064	-1.22789	0.560633	-2.19019	0.0285107	0.376721	FBgn0039529	CG5612		FBgn0003278	Polr1B
4.1355	-1.22729	1.63251	-0.751782	0.452182	0.9825	FBgn0264724	lncRNA:CR43992		FBgn0003279	RpL4
4.03138	-1.22682	1.777	-0.690386	0.489951	0.989514	FBgn0053993	CG33993		FBgn0003285	rst
17.2134	-1.22426	0.850313	-1.43977	0.149932	0.783243	FBgn0039151	CG13607		FBgn0003292	rt
6.52245	-1.2232	1.29964	-0.941179	0.346613	0.953107	FBgn0039666	Diedel		FBgn0003295	ru
2.44536	-1.22236	2.04036	-0.599089	0.549114	NA	FBgn0041721	snRNA:U12		FBgn0003300	run
2.49107	-1.22199	2.01193	-0.607374	0.543603	NA	FBgn0265427	lncRNA:CR44339		FBgn0003301	rut
37.8501	-1.21936	0.53618	-2.27417	0.022956	0.332432	FBgn0013772	Cyp6a8		FBgn0003302	rux
300.638	-1.21779	0.207162	-5.87844	4.14151e-09	6.60547e-07	FBgn0035900	ZC3H3		FBgn0003308	ry
151.962	-1.21738	0.297337	-4.09427	4.23506e-05	0.00259795	FBgn0004644	hh		FBgn0003310	S
14.0273	-1.21456	0.877327	-1.38439	0.16624	0.81303	FBgn0083936	Acp54A1		FBgn0003312	sad
11.3991	-1.21341	0.971684	-1.24877	0.21175	0.872206	FBgn0265151	lncRNA:CR44220		FBgn0003313	sala
5.75317	-1.20854	1.34336	-0.899633	0.368316	0.955504	FBgn0051832	CG31832		FBgn0003317	sax
537.642	-1.20819	0.167238	-7.22437	5.03436e-13	1.42189e-10	FBgn0287423	Nplp2		FBgn0003319	Sb
15.3992	-1.20691	0.875272	-1.37889	0.167928	0.815986	FBgn0036605	CG13041		FBgn0003321	sbr
19.4166	-1.20519	0.7734	-1.5583	0.119161	0.727165	FBgn0267865	lncRNA:CR46153		FBgn0003326	sca
9.63336	-1.20497	1.10513	-1.09034	0.275565	0.919705	FBgn0003515	st		FBgn0003330	Sce
50.5368	-1.2026	0.491376	-2.4474	0.014389	0.251057	FBgn0266683	lncRNA:CR45173		FBgn0003334	Scm
2.46118	-1.20098	2.03617	-0.589822	0.55531	NA	FBgn0261799	dsx-c73A		FBgn0003339	Scr
52.7331	-1.19898	0.461535	-2.59782	0.00938178	0.188428	FBgn0039886	CG2003		FBgn0003345	sd
7.37085	-1.19782	1.22394	-0.978665	0.327746	0.949818	FBgn0038611	CG14309		FBgn0003346	RanGAP
27.5901	-1.19707	0.626312	-1.9113	0.0559663	0.534634	FBgn0259099	DCX-EMAP		FBgn0003353	sei
202.513	-1.19406	0.251226	-4.75292	2.00501e-06	0.000177339	FBgn0042213	CG18731		FBgn0003356	Jon99Cii
141.595	-1.19106	0.300111	-3.96873	7.22579e-05	0.00413776	FBgn0038073	CG14395		FBgn0003357	Jon99Ciii
4.84677	-1.18941	1.52622	-0.77932	0.435791	0.975948	FBgn0029930	CG12541		FBgn0003358	Jon99Ci
22.0057	-1.18906	0.706504	-1.68301	0.0923723	0.665951	FBgn0050033	CG30033		FBgn0003360	sesB
4.93819	-1.18889	1.51599	-0.784232	0.432904	0.975948	FBgn0267682	asRNA:CR46018		FBgn0003366	sev
4.87978	-1.18613	1.53417	-0.773136	0.439442	0.975948	FBgn0031957	TwdlE		FBgn0003371	sgg
4.07886	-1.18412	1.61785	-0.731909	0.464224	0.985542	FBgn0001148	#N/A		FBgn0003372	Sgs1
136.944	-1.18371	0.342458	-3.4565	0.000547234	0.0228977	FBgn0040736	BomS3		FBgn0003373	Sgs3
7.21966	-1.18344	1.21086	-0.977355	0.328393	0.949902	FBgn0015039	Cyp9b2		FBgn0003374	Sgs4
60.6457	-1.18338	0.435512	-2.71721	0.00658344	0.149751	FBgn0267932	lncRNA:CR46212		FBgn0003375	Sgs5
3.18651	-1.18243	1.80677	-0.654445	0.512825	NA	FBgn0003295	#N/A		FBgn0003377	Sgs7
3.18651	-1.18243	1.80677	-0.654445	0.512825	NA	FBgn0035661	CG10477		FBgn0003378	Sgs8
2.47701	-1.17744	2.16988	-0.542628	0.587386	NA	FBgn0042104	CG18747		FBgn0003380	Sh
10.709	-1.17695	1.12865	-1.04279	0.297044	0.929384	FBgn0031902	Wnt6		FBgn0003382	sha
24.7717	-1.17499	0.672738	-1.74658	0.0807107	0.623118	FBgn0264436	lncRNA:CR43854		FBgn0003386	Shaw
140.732	-1.1739	0.310208	-3.78426	0.00015417	0.00791696	FBgn0024289	Sodh-1		FBgn0003388	shd
8.11064	-1.17309	1.1874	-0.98795	0.323177	0.946372	FBgn0036044	Zasp67		FBgn0003390	shf
326.849	-1.17308	0.204305	-5.74178	9.36848e-09	1.38053e-06	FBgn0038186	CG14362		FBgn0003391	shg
24.2151	-1.17204	0.670416	-1.74822	0.0804252	0.621923	FBgn0037882	CG17187		FBgn0003392	shi
5.58793	-1.17137	1.41119	-0.830062	0.406504	0.96781	FBgn0015011	AhcyL2		FBgn0003396	shn
4.04897	-1.17108	1.60269	-0.730696	0.464965	0.985542	FBgn0265942	lncRNA:CR44729		FBgn0003401	shu
12.6894	-1.16884	0.947852	-1.23315	0.217521	0.874848	FBgn0052111	lncRNA:CR32111		FBgn0003410	sina
89.5971	-1.16743	0.357025	-3.26988	0.00107593	0.0385884	FBgn0035267	CG13921		FBgn0003411	sisA
3.11092	-1.16629	2.02978	-0.574588	0.56557	NA	FBgn0086078	snoRNA:Me28S-A774b		FBgn0003415	skd
19.8651	-1.16613	0.752365	-1.54996	0.121152	0.728687	FBgn0030162	CG1986		FBgn0003416	sl
6.35897	-1.16595	1.30358	-0.894426	0.371094	0.956392	FBgn0001180	#N/A		FBgn0003423	slgA
4.68288	-1.16548	1.63925	-0.710987	0.477092	0.986175	FBgn0260793	2mit		FBgn0003429	slo
4.72859	-1.16389	1.52056	-0.765432	0.444014	0.978158	FBgn0263257	Cngl		FBgn0003430	slp1
16.77	-1.16279	0.802168	-1.44956	0.147181	0.777247	FBgn0051326	CG31326		FBgn0003435	sm
28.0826	-1.16121	4.57153	-0.25401	0.799488	0.99961	FBgn0031176	whe		FBgn0003444	smo
6.5088	-1.16063	1.61307	-0.719517	0.471823	0.986042	FBgn0263323	lncRNA:CR43404		FBgn0003447	sn
56.5829	-1.15476	0.440473	-2.62164	0.00875083	0.181399	FBgn0267686	lncRNA:CR46022		FBgn0003448	sna
119.908	-1.15472	0.326528	-3.53635	0.000405694	0.0176849	FBgn0039098	GILT3		FBgn0003449	snf
73.8863	-1.15178	0.392568	-2.93397	0.00334655	0.0918403	FBgn0038038	Sccpdh2		FBgn0003450	snk
20.7153	-1.15167	0.717775	-1.6045	0.108603	0.701759	FBgn0264428	lncRNA:CR43846		FBgn0003459	stwl
3.21816	-1.14983	1.80207	-0.638062	0.523433	NA	FBgn0036225	CG5883		FBgn0003460	so
3.94349	-1.14471	1.61094	-0.71058	0.477344	0.986175	FBgn0020642	Lcp65Ac		FBgn0003462	Sod1
19.7175	-1.14462	0.750906	-1.52432	0.127429	0.743689	FBgn0052641	CG32641		FBgn0003463	sog
8.70374	-1.14295	1.09446	-1.0443	0.296345	0.929314	FBgn0030262	Vago		FBgn0003464	sol
16.6694	-1.14272	0.824184	-1.38649	0.165598	0.811985	FBgn0037646	CAHbeta		FBgn0003475	spir
39.0171	-1.14242	0.61586	-1.85501	0.0635953	0.566839	FBgn0067905	Dso2		FBgn0003479	spn-A
4.85166	-1.14168	1.53279	-0.744836	0.456371	0.983416	FBgn0267037	asRNA:CR45481		FBgn0003480	spn-B
4.85166	-1.14168	1.53279	-0.744836	0.456371	0.983416	FBgn0267289	lncRNA:CR45725		FBgn0003482	spn-D
8.71956	-1.137	1.09475	-1.03859	0.298994	0.929985	FBgn0262567	CG43107		FBgn0003483	spn-E
8.71956	-1.137	1.09475	-1.03859	0.298994	0.929985	FBgn0265536	asRNA:CR44386		FBgn0003486	spo
7.07336	-1.13635	1.24863	-0.910081	0.36278	0.955116	FBgn0265426	lncRNA:CR44338		FBgn0003495	spz
19.6563	-1.13303	0.842392	-1.34502	0.17862	0.835162	FBgn0034471	Obp56e		FBgn0003499	sr
30.5327	-1.1301	0.658577	-1.71597	0.0861679	0.646116	FBgn0015035	Cyp4e3		FBgn0003502	Btk29A
1.54208	-1.12959	2.9109	-0.388054	0.697976	NA	FBgn0029696	CG15571		FBgn0003507	srp
2.41724	-1.12899	2.42669	-0.465237	0.641762	NA	FBgn0266594	lncRNA:CR45119		FBgn0003510	Sry-alpha
80.7093	-1.1288	0.387461	-2.91333	0.00357598	0.0959085	FBgn0041630	Hexo1		FBgn0003511	Sry-beta
22.8052	-1.12818	0.687293	-1.64149	0.100697	0.685464	FBgn0267959	lncRNA:CR46239		FBgn0003512	Sry-delta
122.966	-1.12561	0.313674	-3.58847	0.000332622	0.0148384	FBgn0052601	betaNACtes3		FBgn0003513	ss
11.8811	-1.12509	0.965642	-1.16512	0.243969	0.897124	FBgn0266051	lncRNA:CR44816		FBgn0003514	sqh
7.93447	-1.12467	1.17424	-0.957793	0.338167	0.953107	FBgn0267245	lncRNA:CR45685		FBgn0003515	st
15.7775	-1.1243	0.848322	-1.32532	0.185064	0.845608	FBgn0038460	CG18622		FBgn0003517	sta
87.0725	-1.12325	0.358637	-3.132	0.00173618	0.0555126	FBgn0002939	#N/A		FBgn0003520	stau
30.683	-1.12138	0.594214	-1.88717	0.0591375	0.548002	FBgn0030406	CG1463		FBgn0003525	stg
40.921	-1.12035	0.552094	-2.02928	0.0424302	0.466535	FBgn0050295	Ipk1		FBgn0003527	stil
5.42581	-1.11966	1.39444	-0.802948	0.422005	0.975948	FBgn0262008	CG42826		FBgn0003545	sub
36.0332	-1.11963	0.547918	-2.04342	0.0410106	0.457598	FBgn0032381	Mal-B1		FBgn0003557	Su(dx)
4.70048	-1.11923	1.47596	-0.758311	0.448265	0.980997	FBgn0038888	CheB93a		FBgn0003559	su(f)
221.866	-1.11908	0.242486	-4.61502	3.93065e-06	0.000313458	FBgn0264339	CG43795		FBgn0003567	su(Hw)
99.9243	-1.11651	0.342298	-3.26181	0.00110705	0.0394955	FBgn0267158	lncRNA:CR45598		FBgn0003575	su(sable)
12.3638	-1.11634	0.957147	-1.16632	0.243487	0.897124	FBgn0038199	CCHa1		FBgn0003598	Su(var)3-7
13.8303	-1.11409	0.945477	-1.17833	0.238663	0.89307	FBgn0033979	Cyp6a19		FBgn0003607	Su(var)205
94.7763	-1.11296	0.349982	-3.18005	0.00147247	0.0489272	FBgn0260396	CG42521		FBgn0003612	Su(var)2-10
38.2616	-1.10971	0.534431	-2.07644	0.0378537	0.442322	FBgn0265708	lncRNA:CR44515		FBgn0003638	su(w[a])
4.76201	-1.10819	1.519	-0.729553	0.465664	0.986042	FBgn0267266	lncRNA:CR45702		FBgn0003651	svp
8.66156	-1.10611	1.1394	-0.970787	0.331655	0.951988	FBgn0034883	Eglp2		FBgn0003654	sw
27.341	-1.10555	0.852083	-1.29747	0.194469	0.856493	FBgn0030593	CG9512		FBgn0003655	swa
2.32895	-1.10471	2.29693	-0.480951	0.630551	NA	FBgn0039628	CG11841		FBgn0003656	sws
78.7913	-1.10389	0.383463	-2.87873	0.00399283	0.104298	FBgn0047199	CG31517		FBgn0003660	Syb
18.6855	-1.10368	0.753189	-1.46534	0.142829	0.770209	FBgn0040733	BomS6		FBgn0003676	CCT1
24.914	-1.10367	0.654558	-1.68614	0.0917697	0.66428	FBgn0031805	Nepl4		FBgn0003683	term
5.45746	-1.10084	1.37497	-0.800625	0.423349	0.975948	FBgn0041247	Gr28a		FBgn0003687	Tbp
23.9302	-1.10049	0.683915	-1.6091	0.107595	0.701509	FBgn0039321	CG10550		FBgn0003701	thr
1.55791	-1.09215	2.71138	-0.402801	0.687095	NA	FBgn0037662	CG11997		FBgn0003710	tipE
1.5122	-1.09059	2.70168	-0.403671	0.686455	NA	FBgn0011281	Obp83a		FBgn0003714	tko
24.6433	-1.09049	0.674668	-1.61634	0.10602	0.697725	FBgn0033791	Drl-2		FBgn0003716	tkv
3.91538	-1.09037	1.69563	-0.643048	0.520193	0.990797	FBgn0263094	CG43362		FBgn0003719	tld
73.1512	-1.08573	0.45439	-2.38943	0.0168747	0.275295	FBgn0025454	Cyp6g1		FBgn0003720	tll
29.94	-1.08547	0.609718	-1.78028	0.0750294	0.603392	FBgn0264430	lncRNA:CR43848		FBgn0003721	Tm1
14.6365	-1.08532	0.849719	-1.27727	0.201506	0.865499	FBgn0039840	pHCl-2		FBgn0003731	Egfr
31.5264	-1.0848	0.585963	-1.85132	0.064124	0.56895	FBgn0265854	lncRNA:CR44643		FBgn0003733	tor
2.25335	-1.07932	2.25241	-0.479186	0.631807	NA	FBgn0262477	FoxP		FBgn0003741	tra
19.8957	-1.07784	0.837451	-1.28705	0.198078	0.860963	FBgn0265702	asRNA:CR44509		FBgn0003742	tra2
11.6153	-1.07745	0.971739	-1.10879	0.267523	0.914705	FBgn0010038	GstD2		FBgn0003744	trc
9.25778	-1.0758	1.18753	-0.905918	0.364979	0.955256	FBgn0041233	Gr59e		FBgn0003747	Gr5a
28.0228	-1.075	0.680359	-1.58005	0.114095	0.716106	FBgn0287465	lncRNA:CR46454		FBgn0003748	Treh
106.322	-1.07404	0.341447	-3.14555	0.00165777	0.0538879	FBgn0040532	CG8369		FBgn0003751	trk
145.41	-1.07015	0.282923	-3.78246	0.000155284	0.00794411	FBgn0035477	CG14982		FBgn0003861	trp
3.82708	-1.07014	1.68148	-0.636426	0.524499	0.993335	FBgn0039500	CG5984		FBgn0003862	trx
29.8538	-1.0695	0.598723	-1.7863	0.074051	0.598991	FBgn0027578	Nepl21		FBgn0003863	alphaTry
117.722	-1.06776	0.312923	-3.41222	0.000644362	0.0261546	FBgn0037722	CG8319		FBgn0003865	tsg
33.4098	-1.06718	0.589721	-1.80963	0.0703525	0.590277	FBgn0039883	RhoGAP100F		FBgn0003866	tsh
12.1595	-1.06662	0.934814	-1.141	0.253869	0.904998	FBgn0030174	CG15312		FBgn0003867	tsl
25.9385	-1.06624	0.643436	-1.6571	0.0974985	0.67576	FBgn0030230	Rph		FBgn0003870	ttk
6.00484	-1.06482	1.39119	-0.765407	0.444029	0.978158	FBgn0030551	CG11674		FBgn0003882	tub
214.483	-1.06453	0.24375	-4.3673	1.25792e-05	0.000883608	FBgn0032797	Hasp		FBgn0003884	alphaTub84B
17.4675	-1.06175	0.796765	-1.33258	0.182669	0.840042	FBgn0034322	CG18536		FBgn0003885	alphaTub84D
31.8663	-1.06154	0.593321	-1.78914	0.0735918	0.597705	FBgn0030157	CG1468		FBgn0003886	alphaTub85E
14.3404	-1.06032	0.917206	-1.15604	0.247666	0.899923	FBgn0013697	mt:tRNA:Lys-CTT		FBgn0003888	betaTub60D
16.5639	-1.06007	0.869738	-1.21884	0.222905	0.875654	FBgn0265053	asRNA:CR44168		FBgn0003889	betaTub85D
2.3606	-1.05871	2.45703	-0.430891	0.666548	NA	FBgn0262023	CG42834		FBgn0003890	betaTub97EF
48.1987	-1.0582	0.539687	-1.96077	0.0499061	0.506041	FBgn0054002	CG34002		FBgn0003891	tud
2.31489	-1.05678	2.13235	-0.495595	0.62018	NA	FBgn0265938	lncRNA:CR44725		FBgn0003892	ptc
1.52802	-1.05556	2.53419	-0.416527	0.677024	NA	FBgn0266804	lncRNA:CR45266		FBgn0003896	tup
2.26918	-1.055	2.1016	-0.501998	0.615669	NA	FBgn0038901	Burs		FBgn0003900	twi
2.22347	-1.05497	2.24917	-0.469049	0.639034	NA	FBgn0087040	alphaTub67C		FBgn0003916	snRNA:U1:21D
846.079	-1.05449	0.139703	-7.54802	4.4191e-14	1.46121e-11	FBgn0259163	CG42268		FBgn0003920	snRNA:U2:14B
1.48231	-1.05441	2.69213	-0.391664	0.695306	NA	FBgn0032116	Mco1		FBgn0003922	snRNA:U2:38ABa
1.48231	-1.05441	2.69213	-0.391664	0.695306	NA	FBgn0039448	TwdlQ		FBgn0003923	snRNA:U2:38ABb
1.48231	-1.05441	2.69213	-0.391664	0.695306	NA	FBgn0266046	asRNA:bsAS		FBgn0003930	snRNA:U4:39B
1.48231	-1.05441	2.69213	-0.391664	0.695306	NA	FBgn0036146	nkt		FBgn0003931	snRNA:U4:38AB
25.051	-1.05283	0.659693	-1.59593	0.110503	0.707398	FBgn0265052	St3		FBgn0003933	snRNA:U5:14B
9.75497	-1.05237	1.08363	-0.971155	0.331471	0.951839	FBgn0041232	CG32395		FBgn0003934	snRNA:U5:23D
47.6105	-1.0505	0.529745	-1.98302	0.0473649	0.496234	FBgn0039488	CG6066		FBgn0003935	snRNA:U5:34A
12.5131	-1.05027	2.3696	-0.443227	0.657601	0.99961	FBgn0039755	CG15531		FBgn0003936	snRNA:U5:35D
111.488	-1.04858	0.318735	-3.28981	0.00100256	0.0370348	FBgn0039602	CG1647		FBgn0003938	snRNA:U5:63BC
10.6034	-1.04842	1.00293	-1.04536	0.295859	0.929166	FBgn0011834	Ser6		FBgn0003941	RpL40
32.4802	-1.04687	0.582359	-1.79764	0.0722348	0.59747	FBgn0038188	Art9		FBgn0003942	RpS27A
4.59989	-1.04519	1.53944	-0.678946	0.497172	0.990654	FBgn0035670	CG10472		FBgn0003943	Ubi-p63E
14.4779	-1.04352	0.865337	-1.20591	0.227854	0.880666	FBgn0267160	asRNA:CR45600		FBgn0003944	Ubx
4.50847	-1.04348	1.51424	-0.68911	0.490754	0.989514	FBgn0047095	CG33939		FBgn0003950	unc
55.0827	-1.04331	0.447893	-2.32938	0.0198387	0.303217	FBgn0263657	lncRNA:CR43648		FBgn0003961	Uro
15.8561	-1.04261	0.835531	-1.24784	0.212091	0.872206	FBgn0031860	Daao2		FBgn0003963	ush
3.81302	-1.04237	1.65411	-0.630174	0.528581	0.993711	FBgn0265797	lncRNA:CR44586		FBgn0003964	usp
101.258	-1.04048	0.360802	-2.88379	0.00392921	0.102835	FBgn0024836	stan		FBgn0003965	v
3.07187	-1.03957	1.86291	-0.558038	0.576819	NA	FBgn0039203	CG13618		FBgn0003969	vap
6.70205	-1.03935	1.27378	-0.815957	0.414525	0.97311	FBgn0033133	Tsp42Ek		FBgn0003975	vg
16.0376	-1.03809	0.846735	-1.22599	0.220202	0.874848	FBgn0035582	CG13705		FBgn0003977	vir
2.93474	-1.03698	1.99803	-0.519002	0.60376	NA	FBgn0030829	CG12998		FBgn0003978	vls
14.4969	-1.03477	0.913846	-1.13232	0.257499	0.907392	FBgn0039719	CG15515		FBgn0003979	Vm26Aa
4.57001	-1.03326	1.52161	-0.679053	0.497104	0.990654	FBgn0037175	CG14455		FBgn0003980	Vm26Ab
4.58271	-1.03325	1.78971	-0.577332	0.563715	0.998784	FBgn0040107	lectin-21Ca		FBgn0003983	Vm34Ca
22.4513	-1.03309	0.701714	-1.47223	0.140959	0.766818	FBgn0267602	lncRNA:CR45940		FBgn0003984	vn
14.1769	-1.03301	0.879329	-1.17477	0.240087	0.893945	FBgn0037076	ebd2		FBgn0003996	w
82.8792	-1.03271	0.395777	-2.60931	0.00907244	0.185513	FBgn0086604	side-VIII		FBgn0003997	hid
8.95717	-1.03167	1.08799	-0.948228	0.343013	0.953107	FBgn0035760	CG8607		FBgn0004003	wbl
2.23929	-1.03132	2.0976	-0.491668	0.622954	NA	FBgn0265577	IBIN		FBgn0004034	y
4.38717	-1.03127	1.69458	-0.608572	0.542808	0.997353	FBgn0017561	Ork1		FBgn0004045	Yp1
29.7037	-1.03015	0.655091	-1.57253	0.115828	0.722147	FBgn0030859	CG12990		FBgn0004047	Yp3
3.82885	-1.02914	1.68745	-0.609877	0.541944	0.997353	FBgn0264618	lncRNA:CR43958		FBgn0004049	yrt
123.45	-1.02913	0.31308	-3.28713	0.00101215	0.0372871	FBgn0061188	lncRNA:Yu		FBgn0004050	z
66.4222	-1.02893	0.424897	-2.4216	0.0154522	0.262513	FBgn0053519	Unc-89		FBgn0004052	Z600
63.7033	-1.02838	0.42234	-2.43497	0.014893	0.25661	FBgn0265951	lncRNA:CR44738		FBgn0004053	zen
27.7801	-1.02628	0.623649	-1.64561	0.099844	0.683629	FBgn0266329	lncRNA:CR44994		FBgn0004054	zen2
39.2622	-1.02586	0.573522	-1.78871	0.0736621	0.597705	FBgn0265180	CG44245		FBgn0004055	uzip
21.1993	-1.02474	0.736779	-1.39083	0.164276	0.809849	FBgn0038290	CG6912		FBgn0004057	Zw
45.8746	-1.02447	0.523784	-1.9559	0.0504772	0.506528	FBgn0036975	CG5618		FBgn0004066	Prosalpha4
42.4587	-1.02441	0.518425	-1.976	0.0481548	0.496248	FBgn0036335	mRpL20		FBgn0004087	Dhfr
23.3345	-1.02422	0.683637	-1.4982	0.134081	0.759123	FBgn0034454	CG15120		FBgn0004101	bs
19.5971	-1.02365	0.74755	-1.36933	0.170895	0.820516	FBgn0031973	Spn28Dc		FBgn0004102	oc
1.54385	-1.02289	2.68055	-0.381596	0.702761	NA	FBgn0264544	CG43923		FBgn0004103	Pp1-87B
1.54385	-1.02289	2.68055	-0.381596	0.702761	NA	FBgn0264545	CG43924		FBgn0004106	Cdk1
2.99627	-1.02042	1.81989	-0.560705	0.574999	NA	FBgn0086693	iav		FBgn0004107	Cdk2
1.49814	-1.02039	2.52345	-0.404365	0.685944	NA	FBgn0036939	CG7365		FBgn0004108	Nrt
1.49814	-1.02039	2.52345	-0.404365	0.685944	NA	FBgn0020640	Lcp65Ae		FBgn0004110	tin
13.2877	-1.01837	0.953236	-1.06833	0.285373	0.925509	FBgn0085452	CG34423		FBgn0004117	Tm2
1.45243	-1.01792	2.7367	-0.371952	0.709929	NA	FBgn0031910	CG15818		FBgn0004118	nAChRbeta2
1.45243	-1.01792	2.7367	-0.371952	0.709929	NA	FBgn0032132	CG4382		FBgn0004132	boca
1.45243	-1.01792	2.7367	-0.371952	0.709929	NA	FBgn0085786	CR41501		FBgn0004133	blow
1.45243	-1.01792	2.7367	-0.371952	0.709929	NA	FBgn0035929	CG13311		FBgn0004143	nullo
51.7284	-1.01661	0.473755	-2.14585	0.0318848	0.402946	FBgn0029766	CG15784		FBgn0004167	kst
13.2705	-1.01534	0.925421	-1.09716	0.272571	0.91826	FBgn0267785	lncRNA:CR46116		FBgn0004168	5-HT1A
3.84468	-1.01508	1.81084	-0.560558	0.575099	0.99961	FBgn0030300	Sk1		FBgn0004169	up
3.75326	-1.01385	1.63968	-0.618324	0.536362	NA	FBgn0085219	CG34190		FBgn0004170	sc
55.8462	-1.0132	0.454607	-2.22875	0.0258306	0.356968	FBgn0260870	CG42580		FBgn0004171	Mst98Cb
12.6081	-1.0118	0.950607	-1.06437	0.287162	0.927643	FBgn0262983	CG43291		FBgn0004172	Mst84Da
5.96266	-1.01144	1.30895	-0.772711	0.439693	0.975948	FBgn0039396	CCAP-R		FBgn0004173	Mst84Db
24.442	-1.01115	0.673807	-1.50065	0.133447	0.756961	FBgn0043001	Chrac-16		FBgn0004174	Mst84Dc
50.9237	-1.00983	1.29533	-0.779592	0.435631	0.975948	FBgn0004240	DptA		FBgn0004175	Mst84Dd
2.25512	-1.00955	2.09289	-0.482373	0.629541	NA	FBgn0010403	Obp83b		FBgn0004177	mts
2.25512	-1.00955	2.09289	-0.482373	0.629541	NA	FBgn0261973	snoRNA:Or-CD9a		FBgn0004179	Csp
26.4971	-1.0093	0.682412	-1.47902	0.139135	0.764763	FBgn0010043	GstD7		FBgn0004181	Ebp
40.5435	-1.00789	0.544565	-1.85082	0.064196	0.56895	FBgn0267255	CG45691		FBgn0004183	snRNA:U1:82Eb
8.88334	-1.00788	1.08723	-0.92702	0.353916	0.954467	FBgn0261987	Pxt		FBgn0004185	snRNA:U1:95Ca
2.20941	-1.00743	2.11663	-0.475958	0.634104	NA	FBgn0266687	lncRNA:CR45177		FBgn0004186	snRNA:U1:95Cb
2.1637	-1.00567	2.32448	-0.432645	0.665273	NA	FBgn0030980	CG7406		FBgn0004187	snRNA:U1:95Cc
3.05781	-1.00439	1.97579	-0.508347	0.61121	NA	FBgn0037099	CG7173		FBgn0004188	snRNA:U6:96Aa
10.3846	-1.0024	1.04112	-0.962806	0.335645	0.953107	FBgn0032322	CG16743		FBgn0004189	snRNA:U6:96Ab
2.92068	-1.00077	1.88595	-0.530648	0.595663	NA	FBgn0037562	Nazo		FBgn0004190	snRNA:U6:96Ac
2.92068	-1.00077	1.88595	-0.530648	0.595663	NA	FBgn0039193	CG13613		FBgn0004191	snRNA:U2:34ABa
3.72337	-0.999446	1.64707	-0.606803	0.543982	NA	FBgn0034103	prim		FBgn0004192	snRNA:U2:34ABb
251.818	-0.999365	0.220372	-4.5349	5.7631e-06	0.000443923	FBgn0264431	lncRNA:CR43849		FBgn0004197	Ser
7.44674	-0.999283	1.18429	-0.84378	0.398792	0.966614	FBgn0034540	Lrt		FBgn0004198	ct
260.189	-0.999208	0.221558	-4.50991	6.48563e-06	0.000493965	FBgn0003041	#N/A		FBgn0004227	nonA
8.29514	-0.998667	1.17885	-0.847154	0.396909	0.966614	FBgn0037124	CG14568		FBgn0004228	mex1
4.48035	-0.997358	1.51588	-0.65794	0.510577	0.990771	FBgn0265345	lncRNA:CR44299		FBgn0004237	Hrb87F
4.43464	-0.996315	1.51785	-0.656397	0.511569	0.990771	FBgn0038660	Sgsh		FBgn0004240	DptA
26.5952	-0.995002	0.632363	-1.57346	0.115611	0.721812	FBgn0030746	CG9981		FBgn0004242	Syt1
11.6858	-0.994298	0.980503	-1.01407	0.31055	0.9406	FBgn0038548	CG17806		FBgn0004244	Rdl
40.0063	-0.994296	0.523238	-1.90027	0.0573973	0.542633	FBgn0000024	#N/A		FBgn0004359	T48
51.4953	-0.991865	0.467307	-2.12251	0.0337945	0.417261	FBgn0036278	CrzR		FBgn0004360	Wnt2
14.821	-0.989808	0.850513	-1.16378	0.244514	0.897124	FBgn0267284	lncRNA:CR45720		FBgn0004362	HmgD
58.1727	-0.988318	0.441226	-2.23994	0.025095	0.350735	FBgn0285879	disco-r		FBgn0004363	porin
115.194	-0.98821	0.333116	-2.96657	0.00301143	0.0843511	FBgn0041243	Gr43a		FBgn0004367	mei-41
101.597	-0.988184	0.385933	-2.56051	0.0104519	0.203421	FBgn0267041	asRNA:CR45485		FBgn0004368	Ptp4E
101.597	-0.988184	0.385933	-2.56051	0.0104519	0.203421	FBgn0286508	Had1		FBgn0004369	Ptp99A
1.51396	-0.986977	2.67051	-0.369584	0.711692	NA	FBgn0043576	PGRP-SC1a		FBgn0004370	Ptp10D
1.51396	-0.986977	2.67051	-0.369584	0.711692	NA	FBgn0264787	lncRNA:CR44017		FBgn0004372	aly
2.98222	-0.985834	1.85325	-0.53195	0.594761	NA	FBgn0286937	lncRNA:CR46431		FBgn0004373	fwd
2.22523	-0.985528	2.11182	-0.466673	0.640734	NA	FBgn0038485	CG5255		FBgn0004374	neb
1.46825	-0.984526	2.5642	-0.38395	0.701015	NA	FBgn0065096	sncRNA:359		FBgn0004378	Klp61F
1.46825	-0.984526	2.5642	-0.38395	0.701015	NA	FBgn0030913	kairos		FBgn0004379	Klp67A
30.7636	-0.98435	0.606878	-1.62199	0.104806	0.693774	FBgn0037180	CG14452		FBgn0004380	Klp64D
2.93651	-0.984155	1.85852	-0.529538	0.596433	NA	FBgn0038087	beat-Va		FBgn0004381	Klp68D
2.93651	-0.984155	1.85852	-0.529538	0.596433	NA	FBgn0036859	CG14085		FBgn0004387	Klp98A
54.8329	-0.982305	0.45707	-2.14914	0.0316235	0.401484	FBgn0040650	CG15456		FBgn0004389	bnk
105.778	-0.981464	0.325532	-3.01495	0.00257023	0.0758243	FBgn0026602	Adk3		FBgn0004390	RasGAP1
81.4175	-0.981283	0.371133	-2.64402	0.00819284	0.173819	FBgn0041097	robo3		FBgn0004391	shtd
17.8177	-0.981069	0.822021	-1.19348	0.23268	0.885783	FBgn0038506	CG5860		FBgn0004394	pdm2
121.208	-0.980917	0.30667	-3.1986	0.00138095	0.0470391	FBgn0052706	CG32706		FBgn0004395	unk
1.42254	-0.979964	2.99186	-0.327543	0.743257	NA	FBgn0045474	Gr77a		FBgn0004396	CrebA
1.42254	-0.979964	2.99186	-0.327543	0.743257	NA	FBgn0036577	CG13073		FBgn0004397	Vinc
10.1736	-0.979946	1.03253	-0.949074	0.342583	0.953107	FBgn0034070	SP2353		FBgn0004400	rhi
11.5835	-0.979372	1.0444	-0.937741	0.348378	0.953107	FBgn0033702	CG8854		FBgn0004401	Pep
23.5268	-0.976046	0.683926	-1.42712	0.153545	0.789101	FBgn0029137	Patsas		FBgn0004403	RpS14a
53.3097	-0.975817	0.458347	-2.12899	0.0332548	0.412853	FBgn0267757	lncRNA:CR46088		FBgn0004404	RpS14b
39.5911	-0.972892	0.535161	-1.81794	0.0690731	0.585106	FBgn0052227	gogo		FBgn0004406	PolG1
4.512	-0.972829	1.67474	-0.580884	0.561319	0.997719	FBgn0250841	CG17242		FBgn0004407	PolG2
5.78472	-0.968521	1.37438	-0.704696	0.480999	0.987418	FBgn0038487	TwdlW		FBgn0004414	msopa
2.95233	-0.967256	1.88047	-0.51437	0.606994	NA	FBgn0029965	Ir7b		FBgn0004419	me31B
8.69134	-0.967187	1.10129	-0.878227	0.37982	0.960871	FBgn0037974	CG12224		FBgn0004425	LysB
40.5202	-0.966535	0.544221	-1.776	0.0757332	0.605732	FBgn0030554	CG1434		FBgn0004426	LysC
51.721	-0.964881	0.487711	-1.97839	0.0478852	0.496248	FBgn0002563	#N/A		FBgn0004427	LysD
172.424	-0.964553	0.263737	-3.65725	0.000254939	0.0117959	FBgn0053221	CR33221		FBgn0004428	LysE
83.8132	-0.963711	0.363437	-2.65166	0.00800968	0.171458	FBgn0016672	Ipp		FBgn0004429	LysP
25.3487	-0.962825	0.657335	-1.46474	0.142992	0.770209	FBgn0040477	cid		FBgn0004430	LysS
2.24106	-0.961667	2.25415	-0.426621	0.669655	NA	FBgn0085232	CG34203		FBgn0004431	LysX
2.24106	-0.961667	2.25415	-0.426621	0.669655	NA	FBgn0265144	lncRNA:CR44213		FBgn0004432	Cyp1
10.8695	-0.961455	1.10991	-0.866248	0.386354	0.962781	FBgn0001235	#N/A		FBgn0004435	Galphaq
852.411	-0.961298	0.431918	-2.22565	0.0260377	0.359098	FBgn0262845	CG43209		FBgn0004436	Ubc6
2.19535	-0.960645	2.16258	-0.444213	0.656888	NA	FBgn0032470	Ttc30		FBgn0004449	Ten-m
21.5765	-0.960018	0.747584	-1.28416	0.199086	0.862853	FBgn0037835	CG14687		FBgn0004456	mew
8.57003	-0.959991	1.1682	-0.821773	0.411206	0.970553	FBgn0035044	CG3663		FBgn0004463	Polr3B
7.95018	-0.959086	1.14427	-0.838166	0.401937	0.967768	FBgn0030634	CG9164		FBgn0004465	Su(P)
7.90447	-0.958484	1.16526	-0.82255	0.410764	0.970553	FBgn0032753	CG17572		FBgn0004507	GlyP
5.70912	-0.958412	1.40903	-0.680193	0.496382	0.990654	FBgn0266025	lncRNA:CR44790		FBgn0004509	Fur1
10.7984	-0.958012	1.03015	-0.929977	0.352383	0.953495	FBgn0034911	GlyT		FBgn0004510	Ets97D
17.2346	-0.956497	0.831848	-1.14985	0.250207	0.902087	FBgn0265346	lncRNA:CR44300		FBgn0004511	dy
12.2368	-0.95628	0.951312	-1.00522	0.31479	0.941472	FBgn0266116	lncRNA:CR44842		FBgn0004512	Mdr49
8.54015	-0.95353	1.17847	-0.809126	0.418443	0.975948	FBgn0266845	CG45307		FBgn0004513	Mdr65
1.48408	-0.949849	2.71445	-0.349922	0.726397	NA	FBgn0037488	CG14607		FBgn0004514	Oct-TyrR
1.48408	-0.949849	2.71445	-0.349922	0.726397	NA	FBgn0033135	Tsp42En		FBgn0004516	Gad1
1.48408	-0.949849	2.71445	-0.349922	0.726397	NA	FBgn0035286	CG13924		FBgn0004552	Akh
1.48408	-0.949849	2.71445	-0.349922	0.726397	NA	FBgn0052055	CG32055		FBgn0004554	Edg91
75.8225	-0.948435	2.14798	-0.441548	0.658816	0.99961	FBgn0054034	CG34034		FBgn0004556	Dbp73D
59.1578	-0.948329	0.465459	-2.03741	0.0416094	0.461619	FBgn0034325	CG18539		FBgn0004567	slp2
981.357	-0.948228	0.134759	-7.03646	1.97187e-12	5.34652e-10	FBgn0016041	Tom40		FBgn0004569	aos
4.40653	-0.947555	1.62361	-0.583611	0.559482	0.997719	FBgn0032896	CG14400		FBgn0004573	5-HT7
5.05939	-0.945783	1.44141	-0.65615	0.511728	0.990771	FBgn0034785	CG3649		FBgn0004574	Rop
1.43837	-0.945597	2.78115	-0.340003	0.733854	NA	FBgn0000659	#N/A		FBgn0004575	Syn
1.43837	-0.945597	2.78115	-0.340003	0.733854	NA	FBgn0264373	lncRNA:CR43825		FBgn0004577	Pxd
17.2192	-0.945347	0.802625	-1.17782	0.238869	0.89307	FBgn0030769	CG13012		FBgn0004580	Cbp53E
7.36198	-0.94493	1.24884	-0.756648	0.449261	0.981059	FBgn0031563	CG10031		FBgn0004581	bgcn
14.251	-0.944583	0.902851	-1.04622	0.295458	0.928783	FBgn0004910	Eip63F-1		FBgn0004583	ex
32.6703	-0.944469	0.579332	-1.63027	0.103044	0.693283	FBgn0040907	mRpL33		FBgn0004584	Rrp1
209.372	-0.944081	0.705177	-1.33879	0.18064	0.836834	FBgn0030160	CG9691		FBgn0004587	B52
8.61751	-0.942574	1.1053	-0.852773	0.393785	0.963878	FBgn0001120	#N/A		FBgn0004588	Eig71Ea
43.4564	-0.941756	0.502442	-1.87436	0.0608812	0.554029	FBgn0015575	alpha-Est7		FBgn0004589	Eig71Eb
26.7326	-0.940456	0.641311	-1.46646	0.142523	0.769513	FBgn0038946	rdhB		FBgn0004590	Eig71Ec
7.95195	-0.939969	1.13899	-0.825268	0.40922	0.969214	FBgn0051216	Naam		FBgn0004591	Eig71Ed
153.073	-0.938921	0.334768	-2.80469	0.00503651	0.124599	FBgn0262894	CG43249		FBgn0004592	Eig71Ee
18.0567	-0.937481	0.769261	-1.21868	0.222967	0.875654	FBgn0033917	SmydA-1		FBgn0004593	Eig71Ef
16.4812	-0.935603	0.80644	-1.16017	0.245981	0.898095	FBgn0265733	lncRNA:CR44540		FBgn0004594	Eig71Eg
493.231	-0.935414	0.173502	-5.39137	6.99217e-08	8.5399e-06	FBgn0262937	Rabex-5		FBgn0004595	pros
121.168	-0.935273	0.309083	-3.02596	0.00247845	0.0735237	FBgn0040606	CG6503		FBgn0004597	CycC
9.36043	-0.934988	1.06733	-0.876008	0.381025	0.960871	FBgn0265763	lncRNA:CR44570		FBgn0004598	Fur2
7.14926	-0.934144	1.2058	-0.774706	0.438514	0.975948	FBgn0053093	CG33093		FBgn0004606	zfh1
12.8601	-0.932747	0.907532	-1.02779	0.304051	0.934081	FBgn0265448	lncRNA:CR44348		FBgn0004607	zfh2
19.4353	-0.932472	0.735957	-1.26702	0.205148	0.865499	FBgn0033867	Cpr50Ca		FBgn0004611	Plc21C
43.1888	-0.931955	0.500448	-1.86224	0.0625688	0.562124	FBgn0085465	CG34436		FBgn0004618	gl
11.3761	-0.930516	0.973665	-0.955684	0.339232	0.953107	FBgn0032614	CG13284		FBgn0004619	GluRIA
6.43799	-0.928991	1.26051	-0.736994	0.461126	0.984815	FBgn0038412	Zip89B		FBgn0004620	GluRIIA
11.6204	-0.928958	0.982255	-0.94574	0.344281	0.953107	FBgn0267260	lncRNA:CR45696		FBgn0004622	TkR99D
51.7401	-0.928667	0.501748	-1.85086	0.0641893	0.56895	FBgn0034094	Tsf3		FBgn0004623	Gbeta76C
22.2852	-0.9281	0.692599	-1.34003	0.180237	0.836233	FBgn0035677	CG13293		FBgn0004629	Cys
16.0586	-0.927184	0.890734	-1.04092	0.297912	0.92974	FBgn0032895	twit		FBgn0004635	rho
6.34657	-0.92699	1.32156	-0.701436	0.483031	0.989342	FBgn0085325	CG34296		FBgn0004636	Rap1
7.93789	-0.926824	1.15364	-0.803392	0.421748	0.975948	FBgn0053289	ppk5		FBgn0004638	drk
35.3271	-0.925951	0.61373	-1.50873	0.131369	0.752414	FBgn0035189	CG9119		FBgn0004643	Zw10
9.99924	-0.923861	1.021	-0.904857	0.365541	0.955256	FBgn0085192	CG34163		FBgn0004644	hh
12.8162	-0.92036	0.912518	-1.00859	0.31317	0.940867	FBgn0004181	#N/A		FBgn0004646	ogre
17.196	-0.919686	0.782466	-1.17537	0.239847	0.89379	FBgn0033725	Cpr49Ac		FBgn0004647	N
101.132	-0.916598	0.333671	-2.74701	0.00601408	0.140802	FBgn0267400	lncRNA:CR45762		FBgn0004648	svr
400.176	-0.915866	0.240912	-3.80167	0.000143726	0.00746551	FBgn0010039	GstD3		FBgn0004649	yl
52.604	-0.915736	0.457442	-2.00186	0.0452997	0.485909	FBgn0039316	CG11893		FBgn0004650	fs(1)N
14.8731	-0.915141	1.10553	-0.827789	0.40779	0.968198	FBgn0043539	Obp22a		FBgn0004652	fru
191.421	-0.915087	0.27209	-3.36318	0.000770489	0.0299299	FBgn0000406	#N/A		FBgn0004654	Pgd
268.285	-0.913497	0.757563	-1.20584	0.227881	0.880666	FBgn0002863	#N/A		FBgn0004655	wapl
34.9868	-0.912225	0.555446	-1.64233	0.100522	0.685464	FBgn0050381	PIG-X		FBgn0004656	fs(1)h
250.448	-0.912065	0.278612	-3.2736	0.00106186	0.0384911	FBgn0004169	#N/A		FBgn0004657	mys
35.6098	-0.911001	0.558382	-1.6315	0.102785	0.69257	FBgn0031627	fipi		FBgn0004666	sim
8.31513	-0.910241	2.89999	-0.313878	0.753614	0.99961	FBgn0262621	CG43145		FBgn0004687	Mlc-c
34.3041	-0.910221	0.569694	-1.59774	0.110101	0.705686	FBgn0050082	CG30082		FBgn0004698	Xpc
30.5314	-0.909427	0.591033	-1.53871	0.123876	0.737218	FBgn0265680	lncRNA:CR44487		FBgn0004777	Ccp84Ag
49.6737	-0.908851	0.488722	-1.85965	0.0629354	0.563375	FBgn0035393	CG16753		FBgn0004778	Ccp84Af
45.5608	-0.908751	0.558754	-1.62639	0.103867	0.693343	FBgn0031417	CG3597		FBgn0004779	Ccp84Ae
415.316	-0.907835	0.503823	-1.80189	0.0715625	0.595103	FBgn0039682	Obp99c		FBgn0004780	Ccp84Ad
111.781	-0.907238	0.326225	-2.78102	0.00541889	0.131892	FBgn0035272	mRpL46		FBgn0004781	Ccp84Ac
215.447	-0.906848	0.250575	-3.61906	0.00029567	0.0134261	FBgn0036028	CG16717		FBgn0004782	Ccp84Ab
17.1837	-0.904465	0.806339	-1.12169	0.261993	0.911428	FBgn0052206	CG32206		FBgn0004783	Ccp84Aa
24.6549	-0.904387	0.673653	-1.34251	0.17943	0.835162	FBgn0064237	Idgf5		FBgn0004784	inaC
9.28973	-0.903107	1.06535	-0.847709	0.3966	0.966614	FBgn0043575	PGRP-SC2		FBgn0004795	retn
31.139	-0.902313	0.594169	-1.51861	0.12886	0.746882	FBgn0067629	CG33332		FBgn0004797	mdy
30.4277	-0.900499	0.598681	-1.50414	0.132546	0.754377	FBgn0029828	CG6067		FBgn0004811	fs(2)ltoPP43
92.2703	-0.899538	0.915125	-0.982968	0.325623	0.948329	FBgn0033820	CG4716		FBgn0004828	His3.3B
14.8069	-0.899484	0.861036	-1.04465	0.296184	0.929166	FBgn0030613	Rab3-GEF		FBgn0004832	Xpac
174.656	-0.89902	0.26553	-3.38576	0.00070982	0.02822	FBgn0266378	lncRNA:CR45020		FBgn0004837	Su(H)
4.16704	-0.898078	1.60429	-0.559799	0.575617	0.99961	FBgn0033792	CG13325		FBgn0004838	Hrb27C
14.6982	-0.89683	0.880606	-1.01842	0.308476	0.938332	FBgn0265196	lncRNA:CR44256		FBgn0004839	otk
12.0641	-0.896728	0.937192	-0.956824	0.338656	0.953107	FBgn0259229	CG42329		FBgn0004841	TkR86C
64.2577	-0.895202	0.411508	-2.17542	0.029599	0.38473	FBgn0265795	lncRNA:CR44584		FBgn0004842	RYa-R
7.80565	-0.894126	1.15738	-0.772544	0.439792	0.975948	FBgn0031182	Cyp6t1		FBgn0004852	Ac76E
25.0497	-0.89264	0.710743	-1.25592	0.209143	0.870543	FBgn0266358	lncRNA:CR45006		FBgn0004854	B-H2
9.22996	-0.891117	1.06497	-0.836752	0.402732	0.967768	FBgn0039596	CG10000		FBgn0004855	Polr2I
11.8971	-0.890244	0.943853	-0.943202	0.345577	0.953107	FBgn0052698	CARPB		FBgn0004856	Bx42
4.27429	-0.890164	1.54705	-0.575395	0.565024	0.998915	FBgn0286926	CR46423		FBgn0004858	elB
57.4572	-0.889198	0.449044	-1.9802	0.0476808	0.496248	FBgn0053105	p24-2		FBgn0004859	ci
57.4572	-0.889198	0.449044	-1.9802	0.0476808	0.496248	FBgn0260463	Unc-115b		FBgn0004860	ph-d
4.86426	-0.888821	1.48996	-0.596538	0.550816	0.9976	FBgn0263620	asRNA:CR43629		FBgn0004861	ph-p
4.18287	-0.886526	1.56136	-0.567792	0.570177	0.99961	FBgn0267562	lncRNA:CR45902		FBgn0004862	bap
53.8645	-0.886245	0.483872	-1.83157	0.0670156	0.576593	FBgn0004575	#N/A		FBgn0004863	C15
4.13716	-0.884763	1.62396	-0.544818	0.585879	0.99961	FBgn0032057	CG9287		FBgn0004864	hop
12.6559	-0.883965	0.906766	-0.974855	0.329632	0.950892	FBgn0259236	comm3		FBgn0004865	Eip78C
5.01721	-0.883375	1.48788	-0.593714	0.552703	0.9976	FBgn0039641	CG14511		FBgn0004867	RpS2
3.50148	-0.882975	1.68895	-0.522794	0.601118	NA	FBgn0085506	CG40635		FBgn0004868	Gdi
10.4587	-0.882536	1.00829	-0.875278	0.381423	0.960871	FBgn0033724	CG8501		FBgn0004870	bab1
4.9715	-0.882314	1.45078	-0.608164	0.543079	0.997353	FBgn0027070	Ugt36E1		FBgn0004872	piwi
6.91154	-0.881247	1.25961	-0.69962	0.484165	0.989514	FBgn0025627	CG4194		FBgn0004875	enc
86.4902	-0.881192	0.358249	-2.45972	0.0139045	0.244176	FBgn0010194	Wnt5		FBgn0004876	cdi
4.92579	-0.88083	1.44722	-0.608635	0.542766	0.997353	FBgn0029531	CG13362		FBgn0004878	cas
62.0986	-0.877211	0.444211	-1.97476	0.0482951	0.496248	FBgn0028537	CG31775		FBgn0004880	scrt
62.0986	-0.877211	0.444211	-1.97476	0.0482951	0.496248	FBgn0260954	CG42586		FBgn0004882	orb
5.54877	-0.87598	1.40955	-0.621462	0.534296	0.995839	FBgn0051084	asRNA:CR31084		FBgn0004885	tok
5.54877	-0.87598	1.40955	-0.621462	0.534296	0.995839	FBgn0085320	CG34291		FBgn0004888	Scsalpha1
12.4761	-0.87513	0.946054	-0.925032	0.354949	0.954467	FBgn0028940	Cyp28a5		FBgn0004889	tws
41.5671	-0.874823	0.522603	-1.67397	0.0941361	0.66773	FBgn0000227	#N/A		FBgn0004892	sob
17.5834	-0.874194	0.789928	-1.10667	0.268435	0.916205	FBgn0086704	stops		FBgn0004893	bowl
11.869	-0.872837	0.938929	-0.92961	0.352573	0.953495	FBgn0040942	CG12643		FBgn0004895	FoxL1
17.5992	-0.871314	0.797606	-1.09241	0.274652	0.918302	FBgn0038300	Mau2		FBgn0004896	fd59A
4.10727	-0.87121	1.65667	-0.52588	0.598972	0.99961	FBgn0035134	CG1231		FBgn0004897	fd96Ca
4.94162	-0.870925	1.46513	-0.594434	0.552222	0.9976	FBgn0039536	unc80		FBgn0004898	fd96Cb
7.08032	-0.870694	1.23519	-0.704907	0.480868	0.987402	FBgn0026388	Or46a		FBgn0004901	Prat
7.08032	-0.870694	1.23519	-0.704907	0.480868	0.987402	FBgn0263444	asRNA:CR43467		FBgn0004903	Rb97D
105.372	-0.869674	0.420099	-2.07016	0.038437	0.445304	FBgn0264880	asRNA:CR44071		FBgn0004907	14-3-3zeta
67.7675	-0.868734	0.40665	-2.13632	0.0326536	0.408129	FBgn0026393	Or43b		FBgn0004908	Arl2
14.6008	-0.867398	0.877355	-0.988651	0.322834	0.946193	FBgn0262163	betaNACtes5		FBgn0004910	Eip63F-1
7.68612	-0.865429	1.15766	-0.74757	0.45472	0.983296	FBgn0260027	CG42495		FBgn0004911	asRNA:Eig63F-2
13.9936	-0.865001	0.86488	-1.00014	0.317243	0.943963	FBgn0035791	CG8539		FBgn0004913	Gnf1
5.59312	-0.863885	1.43347	-0.602651	0.546741	0.9976	FBgn0050047	CG30047		FBgn0004914	Hnf4
29.9133	-0.862397	0.595596	-1.44796	0.147629	0.777706	FBgn0283681	Tcs3		FBgn0004915	TfIIB
48.3836	-0.861571	0.615952	-1.39876	0.161884	0.807159	FBgn0036970	Spn77Bc		FBgn0004919	gol
8.37063	-0.858513	1.14558	-0.749415	0.453607	0.982612	FBgn0044046	Ilp7		FBgn0004921	Ggamma1
79.8605	-0.854792	0.371391	-2.30159	0.0213581	0.31889	FBgn0264261	lncRNA:CR43761		FBgn0004924	Top1
8.93071	-0.853658	1.08931	-0.783668	0.433235	0.975948	FBgn0033753	Cyp301a1		FBgn0004926	eIF2beta
376.67	-0.853547	0.187793	-4.54514	5.48995e-06	0.000425299	FBgn0037634	hng2		FBgn0004956	upd1
32.1754	-0.853257	0.602112	-1.41711	0.156452	0.795877	FBgn0035954	Doc3		FBgn0004957	por
4.27606	-0.852616	1.7117	-0.498112	0.618405	0.99961	FBgn0266254	lncRNA:CR44949		FBgn0004959	phm
576.598	-0.85049	0.880138	-0.966314	0.333887	0.953107	FBgn0031980	RpL36A		FBgn0005198	gig
410.022	-0.850281	0.18038	-4.71384	2.43091e-06	0.00020991	FBgn0266464	Nsf2		FBgn0005278	Sam-S
9.03796	-0.850221	1.0728	-0.792523	0.428056	0.975948	FBgn0038315	CG14866		FBgn0005322	nmd
526.666	-0.84893	0.181048	-4.68897	2.7459e-06	0.000231219	FBgn0034933	CG3735		FBgn0005355	Su(fu)
18.0175	-0.84875	0.825072	-1.0287	0.303622	0.933746	FBgn0031942	CG7203		FBgn0005386	ash1
22.7781	-0.844584	0.686415	-1.23043	0.218537	0.874848	FBgn0003450	#N/A		FBgn0005390	fs(1)M3
43.4219	-0.844497	0.558559	-1.51192	0.130554	0.749555	FBgn0032055	Sgp		FBgn0005391	Yp2
29.6146	-0.843044	0.808152	-1.04317	0.296867	0.929314	FBgn0261989	CG42807		FBgn0005411	U2af50
8.96236	-0.84302	1.06961	-0.788155	0.430606	0.975948	FBgn0286893	CG46412		FBgn0005427	ewg
6.85354	-0.84293	1.24538	-0.676845	0.498504	0.990654	FBgn0035982	CG4461		FBgn0005533	RpS17
2.80604	-0.841161	1.92169	-0.437719	0.66159	NA	FBgn0262808	CG43179		FBgn0005536	Mbs
15.1802	-0.840848	0.82764	-1.01596	0.309649	0.940466	FBgn0031725	DIP-eta		FBgn0005558	ey
33.851	-0.839676	0.569814	-1.4736	0.14059	0.766818	FBgn0036531	CG6244		FBgn0005561	sv
116.337	-0.83953	0.326123	-2.57427	0.010045	0.197937	FBgn0267935	lncRNA:CR46215		FBgn0005564	Shal
580.88	-0.8375	0.168254	-4.97758	6.4383e-07	6.3711e-05	FBgn0038878	CG3301		FBgn0005585	Calr
758.207	-0.836792	0.606716	-1.37921	0.167829	0.815795	FBgn0040679	CG11373		FBgn0005586	Rab3
2.0174	-0.83637	2.3929	-0.349521	0.726698	NA	FBgn0038005	Cyp313a5		FBgn0005590	scw
2.71462	-0.834512	1.91978	-0.434691	0.663786	NA	FBgn0267955	lncRNA:CR46235		FBgn0005593	RpL7
38.2648	-0.833589	0.540296	-1.54284	0.12287	0.734665	FBgn0040234	c12.2		FBgn0005596	yem
43.7714	-0.831732	0.501148	-1.65965	0.096984	0.673917	FBgn0041194	Prat2		FBgn0005612	Sox14
85.3129	-0.831162	0.446683	-1.86074	0.0627806	0.562908	FBgn0039312	CG10514		FBgn0005613	Sox15
4.06333	-0.830274	1.81058	-0.458569	0.646544	0.99961	FBgn0263868	lncRNA:CR43715		FBgn0005614	trpl
3.32041	-0.828434	2.14498	-0.386221	0.699333	NA	FBgn0020546	lncRNA:iab4		FBgn0005616	msl-2
78.7338	-0.827356	0.374153	-2.21128	0.0270168	0.366267	FBgn0028526	CG15293		FBgn0005617	msl-1
8.31263	-0.826566	1.13316	-0.729431	0.465738	0.986042	FBgn0063449	Uhg2		FBgn0005619	Hdc
101.197	-0.82608	0.335482	-2.46237	0.0138023	0.243438	FBgn0266979	lncRNA:CR45430		FBgn0005624	Psc
3.51907	-0.824896	1.85437	-0.444839	0.656436	NA	FBgn0037501	Ir84a		FBgn0005626	ple
46.0481	-0.82408	0.507651	-1.62332	0.104521	0.693343	FBgn0259730	tal-1A		FBgn0005631	robo1
46.0481	-0.82408	0.507651	-1.62332	0.104521	0.693343	FBgn0259731	tal-2A		FBgn0005632	faf
46.0481	-0.82408	0.507651	-1.62332	0.104521	0.693343	FBgn0259732	tal-3A		FBgn0005633	fln
46.0481	-0.82408	0.507651	-1.62332	0.104521	0.693343	FBgn0259733	tal-AA		FBgn0005636	nvy
129.039	-0.82298	0.299932	-2.74389	0.00607163	0.140947	FBgn0039687	Naa40		FBgn0005638	slbo
49.7832	-0.822824	0.468906	-1.75478	0.0792976	0.619329	FBgn0030011	Gbeta5		FBgn0005640	Eip63E
10.9517	-0.82263	0.969719	-0.848318	0.396261	0.966614	FBgn0264272	mwh		FBgn0005642	wdn
47.313	-0.822103	0.483147	-1.70156	0.088838	0.654909	FBgn0265060	lncRNA:CR44171		FBgn0005648	Pabp2
25.1653	-0.821706	0.658485	-1.24787	0.212078	0.872206	FBgn0015270	Orc2		FBgn0005649	Rox8
352.428	-0.819035	0.190621	-4.29667	1.73387e-05	0.00116809	FBgn0034451	TBCB		FBgn0005654	Orc3
87.5284	-0.817958	0.356384	-2.29516	0.0217242	0.320473	FBgn0030347	CG15739		FBgn0005655	PCNA
31.9608	-0.817949	0.580906	-1.40806	0.159114	0.802495	FBgn0264481	asRNA:CR43889		FBgn0005658	Ets65A
2.73044	-0.817584	1.89146	-0.43225	0.66556	NA	FBgn0004034	#N/A		FBgn0005659	Ets98B
2.73044	-0.817584	1.89146	-0.43225	0.66556	NA	FBgn0038153	Ir87a		FBgn0005660	Ets21C
2.73044	-0.817584	1.89146	-0.43225	0.66556	NA	FBgn0265640	lncRNA:CR44447		FBgn0005664	Crys
844.146	-0.817347	0.668915	-1.2219	0.221746	0.874848	FBgn0034196	CG15605		FBgn0005666	bt
10.8303	-0.815706	0.991511	-0.822689	0.410685	0.970553	FBgn0085330	CG34301		FBgn0005670	Cyp4d1
710.284	-0.815244	0.154879	-5.26375	1.41145e-07	1.64957e-05	FBgn0031430	CG3528		FBgn0005671	Vha55
8.87584	-0.814709	1.11911	-0.727995	0.466617	0.986042	FBgn0262532	CR43086		FBgn0005672	spi
8.95007	-0.814494	1.09792	-0.741855	0.458175	0.983416	FBgn0039277	Nepl16		FBgn0005674	GluProRS
365.809	-0.814042	0.259548	-3.13638	0.00171047	0.0552115	FBgn0029754	CG15930		FBgn0005677	dac
99.6325	-0.813998	0.353551	-2.30235	0.0213153	0.318601	FBgn0035271	CG2021		FBgn0005683	pie
2.68473	-0.813968	1.94351	-0.418813	0.675353	NA	FBgn0039609	Nepl17		FBgn0005694	Aef1
15.004	-0.812657	0.834465	-0.973865	0.330124	0.951072	FBgn0039816	CG11317		FBgn0005695	gcl
60.8822	-0.811871	0.435519	-1.86415	0.0623012	0.561581	FBgn0038568	CG14315		FBgn0005696	PolA2
24.0157	-0.81173	0.679386	-1.1948	0.232165	0.885114	FBgn0085411	CG34382		FBgn0005771	noc
8.73871	-0.811553	1.12988	-0.718268	0.472592	0.986042	FBgn0032472	CG9928		FBgn0005775	Con
29.2195	-0.81152	0.606209	-1.33868	0.180675	0.836834	FBgn0053169	CG33169		FBgn0005777	PpD3
711.05	-0.810985	0.15442	-5.2518	1.50621e-07	1.73049e-05	FBgn0267738	asRNA:CR46069		FBgn0005778	PpD5
3.97504	-0.808725	1.76422	-0.458403	0.646663	0.99961	FBgn0015714	Cyp6a17		FBgn0005779	PpD6
248.46	-0.808535	0.222465	-3.63444	0.000278587	0.0127595	FBgn0036316	nebu		FBgn0008635	betaCOP
1.98752	-0.807289	2.36485	-0.34137	0.732825	NA	FBgn0038009	CG17738		FBgn0008636	hbn
1.98752	-0.807289	2.36485	-0.34137	0.732825	NA	FBgn0036145	CG7607		FBgn0008646	E5
4.82521	-0.807055	1.48473	-0.543568	0.586739	0.99961	FBgn0029690	CG6414		FBgn0008651	lbl
10.1648	-0.805182	1.00671	-0.799815	0.423818	0.975948	FBgn0042201	Nplp3		FBgn0010014	CanB
31.2246	-0.804857	0.584473	-1.37707	0.168492	0.816659	FBgn0267949	lncRNA:CR46229		FBgn0010015	CanA1
6.7213	-0.803953	1.24773	-0.644332	0.51936	0.990797	FBgn0265756	lncRNA:CR44563		FBgn0010019	Cyp4g1
24.5648	-0.80355	0.66618	-1.20621	0.227738	0.880666	FBgn0026876	CG11403		FBgn0010038	GstD2
358.252	-0.803427	0.193147	-4.15966	3.18715e-05	0.00201908	FBgn0262018	CadN2		FBgn0010039	GstD3
48.2623	-0.803078	0.474826	-1.69131	0.0907777	0.662318	FBgn0266843	asRNA:CR45305		FBgn0010040	GstD4
4.12799	-0.802969	1.679	-0.478241	0.632478	0.99961	FBgn0023180	Orc6		FBgn0010041	GstD5
18.9351	-0.802932	0.745393	-1.07719	0.281395	0.922611	FBgn0001174	#N/A		FBgn0010042	GstD6
2.74627	-0.800674	1.91365	-0.418402	0.675653	NA	FBgn0035104	CG13875		FBgn0010043	GstD7
14.2629	-0.800337	0.855832	-0.935156	0.349708	0.953107	FBgn0034712	Alp8		FBgn0010044	GstD8
25.5967	-0.798839	0.647861	-1.23304	0.21756	0.874848	FBgn0263934	esn		FBgn0010051	Itpr
39.2696	-0.798084	0.525914	-1.51752	0.129136	0.747157	FBgn0034931	CG2812		FBgn0010052	Jhe
77.5175	-0.797089	0.38384	-2.07662	0.037837	0.442322	FBgn0266855	lncRNA:CR45316		FBgn0010053	Jheh1
2.70056	-0.79703	1.91521	-0.416158	0.677295	NA	FBgn0267804	asRNA:CR46129		FBgn0010078	RpL23
8.10167	-0.796598	1.14539	-0.695485	0.486752	0.989514	FBgn0264827	asRNA:CR44035		FBgn0010097	gammaTub37C
20.1942	-0.796194	0.736584	-1.08093	0.279729	0.92142	FBgn0051778	CG31778		FBgn0010100	mAcon1
145.259	-0.796186	0.285104	-2.79262	0.00522837	0.128175	FBgn0003076	#N/A		FBgn0010105	comm
10.1964	-0.796012	1.01268	-0.786048	0.431839	0.975948	FBgn0042105	CG18748		FBgn0010109	dpn
5022.21	-0.795857	0.123691	-6.43426	1.24079e-10	2.67007e-08	FBgn0037888	scpr-B		FBgn0010113	hdc
294.038	-0.794693	0.618661	-1.28454	0.198954	0.862853	FBgn0035490	CG1136		FBgn0010114	hig
29.5278	-0.794549	0.611639	-1.29905	0.193927	0.856493	FBgn0030876	CG6762		FBgn0010173	RpA-70
75.7635	-0.794384	0.38035	-2.08856	0.0367475	0.436275	FBgn0033485	RpLP0-like		FBgn0010194	Wnt5
8.74047	-0.793811	1.09039	-0.728008	0.466609	0.986042	FBgn0035476	CG12766		FBgn0010197	Gyc32E
10.258	-0.792137	1.03839	-0.76285	0.445553	0.979073	FBgn0266591	CG45116		FBgn0010198	RpS15Aa
3.45931	-0.79092	1.90009	-0.416254	0.677224	NA	FBgn0267145	lncRNA:CR45585		FBgn0010213	Sod2
22.9594	-0.79091	0.676497	-1.16913	0.242353	0.896422	FBgn0038516	P5cr-2		FBgn0010215	alpha-Cat
560.468	-0.789903	0.827738	-0.954292	0.339936	0.953107	FBgn0035916	GAPsec		FBgn0010217	ATPsynbeta
3.4136	-0.789577	1.82362	-0.432972	0.665035	NA	FBgn0263344	asRNA:CR43425		FBgn0010220	Dbp45A
47.8796	-0.788731	0.486024	-1.62282	0.104627	0.693343	FBgn0031117	GstT3		FBgn0010222	Nmdmc
89.2335	-0.788451	0.366471	-2.15147	0.0314393	0.400586	FBgn0028956	mthl3		FBgn0010223	Galphaf
9.51505	-0.788174	1.05243	-0.748909	0.453912	0.982612	FBgn0034497	Mpcp1		FBgn0010225	Gel
2.04905	-0.788047	2.22346	-0.354424	0.723021	NA	FBgn0034509	Obp57c		FBgn0010226	GstS1
41.1095	-0.787902	0.508887	-1.54828	0.121554	0.729808	FBgn0020617	Rx		FBgn0010228	HmgZ
23.6426	-0.787845	0.669125	-1.17743	0.239025	0.893091	FBgn0031918	CG6055		FBgn0010235	Klc
26.1775	-0.787824	0.640675	-1.22968	0.218818	0.874848	FBgn0033913	CG8468		FBgn0010238	Lac
87.7304	-0.787184	0.359488	-2.18973	0.0285435	0.376721	FBgn0000633	#N/A		FBgn0010240	Lcch3
11.307	-0.785414	1.02628	-0.7653	0.444093	0.978158	FBgn0027929	NimB1		FBgn0010241	Mdr50
14.1434	-0.784376	0.858676	-0.913472	0.360995	0.954467	FBgn0036321	CG14120		FBgn0010246	Myo61F
11.5799	-0.784042	0.978982	-0.800875	0.423204	0.975948	FBgn0016131	Cdk4		FBgn0010247	Parp
2.00334	-0.782562	2.20131	-0.355498	0.722217	NA	FBgn0065108	ppk16		FBgn0010258	Rbp4
2.00334	-0.782562	2.20131	-0.355498	0.722217	NA	FBgn0065109	ppk11		FBgn0010263	Rbp9
2.00334	-0.782562	2.20131	-0.355498	0.722217	NA	FBgn0265691	lncRNA:CR44498		FBgn0010265	RpS13
16.0096	-0.782247	0.823419	-0.949998	0.342113	0.953107	FBgn0038181	CG9297		FBgn0010269	Dsor1
36.8633	-0.781854	0.539436	-1.44939	0.147228	0.777247	FBgn0265002	CG44153		FBgn0010278	Ssrp
4.71973	-0.781233	1.46012	-0.535049	0.592616	0.99961	FBgn0032770	CG13086		FBgn0010280	Taf4
153.082	-0.780427	0.285692	-2.73171	0.00630068	0.145363	FBgn0038147	CCHa2		FBgn0010282	TfIIFalpha
145.881	-0.780422	0.307247	-2.54005	0.0110838	0.210249	FBgn0265069	lncRNA:CR44180		FBgn0010287	Trf
18.0002	-0.780412	0.788414	-0.98985	0.322247	0.946193	FBgn0261925	CG42792		FBgn0010288	Uch
6.67736	-0.780137	1.23683	-0.630753	0.528202	0.993711	FBgn0032331	CG14913		FBgn0010292	bys
2.71638	-0.779877	1.93723	-0.402573	0.687263	NA	FBgn0266534	CG45095		FBgn0010294	ng2
13.9935	-0.779354	0.883635	-0.881986	0.377784	0.958746	FBgn0263664	lncRNA:CR43655		FBgn0010295	ng3
7.31616	-0.778983	1.24179	-0.627305	0.530459	0.994572	FBgn0033932	Dh44-R1		FBgn0010296	ng4
116.648	-0.778899	0.309895	-2.51343	0.0119563	0.220533	FBgn0265897	lncRNA:CR44686		FBgn0010300	brat
23.2501	-0.778312	0.697477	-1.1159	0.264466	0.91396	FBgn0034605	Ugt49C1		FBgn0010303	hep
44.6169	-0.778226	0.515551	-1.5095	0.13117	0.751911	FBgn0051781	lncRNA:CR31781		FBgn0010309	pigeon
15.814	-0.7782	0.8928	-0.87164	0.383405	0.961669	FBgn0267045	CG45489		FBgn0010313	corto
896.758	-0.778042	0.188715	-4.12284	3.74233e-05	0.00232728	FBgn0000055	#N/A		FBgn0010314	Cks30A
138.8	-0.77789	0.303039	-2.56697	0.0102593	0.201281	FBgn0011296	l(2)efl		FBgn0010315	CycD
74.9878	-0.775388	0.39222	-1.97692	0.0480507	0.496248	FBgn0031908	CG5177		FBgn0010316	dap
895.549	-0.774956	0.188539	-4.11033	3.95091e-05	0.00244578	FBgn0000056	#N/A		FBgn0010317	CycJ
6.7516	-0.774805	1.51469	-0.511529	0.608981	0.99961	FBgn0261058	Sfp38D		FBgn0010323	Gsc
68.5422	-0.774557	0.403731	-1.9185	0.055048	0.52928	FBgn0038063	Octbeta2R		FBgn0010328	woc
40.9522	-0.774342	0.528737	-1.46451	0.143054	0.770209	FBgn0028434	Ercc1		FBgn0010329	Tbh
192.852	-0.773519	0.248984	-3.1067	0.0018919	0.0600668	FBgn0042627	FASN2		FBgn0010333	Rac1
22.8747	-0.773093	0.692953	-1.11565	0.264572	0.91396	FBgn0029898	CG14439		FBgn0010339	128up
27.5188	-0.771952	0.623586	-1.23792	0.215744	0.874848	FBgn0263005	Chpf		FBgn0010340	140up
8.5594	-0.77188	1.14611	-0.67348	0.500642	0.990654	FBgn0262004	CG42822		FBgn0010341	Cdc42
73.5698	-0.771314	0.385772	-1.9994	0.0455648	0.486968	FBgn0037186	CG11241		FBgn0010342	Map60
9.91124	-0.770868	1.04622	-0.736815	0.461235	0.984815	FBgn0040321	GNBP3		FBgn0010348	Arf79F
7.28628	-0.770814	1.22816	-0.627614	0.530257	0.994572	FBgn0052695	CG32695		FBgn0010350	Cds
6.84614	-0.770401	1.33039	-0.57908	0.562535	0.998467	FBgn0085466	CG34437		FBgn0010352	Ogdh
4.68984	-0.769174	1.47272	-0.522283	0.601474	0.99961	FBgn0030272	CG15201		FBgn0010355	Taf1
23.8608	-0.769168	0.683668	-1.12506	0.260563	0.910084	FBgn0039650	Mesh1		FBgn0010356	Taf5
17.9721	-0.768573	0.768771	-0.999742	0.317435	0.944114	FBgn0039023	Nepl14		FBgn0010357	betaTry
14.7083	-0.768468	0.839291	-0.915615	0.359869	0.954467	FBgn0037844	CG4570		FBgn0010358	deltaTry
13.1908	-0.767306	0.927973	-0.826862	0.408315	0.968433	FBgn0266940	CR45391		FBgn0010359	gammaTry
4.64413	-0.766716	1.49511	-0.512814	0.608081	0.99961	FBgn0013699	mt:tRNA:Leu-TAA		FBgn0010379	Akt
308.356	-0.766262	0.207698	-3.68932	0.000224856	0.0106961	FBgn0265137	Spn42Da		FBgn0010380	AP-1-2beta
5.35717	-0.766061	1.45134	-0.527832	0.597616	0.99961	FBgn0040823	dpr6		FBgn0010382	CycE
176.936	-0.765141	0.270475	-2.82887	0.00467122	0.117491	FBgn0032685	CG10211		FBgn0010383	Cyp18a1
70.7972	-0.765124	0.392717	-1.94828	0.0513815	0.512412	FBgn0033980	Cyp6a20		FBgn0010385	Def
57.1303	-0.764804	0.462547	-1.65346	0.0982369	0.679142	FBgn0034232	CG4866		FBgn0010387	Acbp2
243.543	-0.763254	0.223922	-3.40858	0.000653025	0.026427	FBgn0036301	CG4069		FBgn0010388	Dro
97.3863	-0.762907	0.367978	-2.07324	0.0381497	0.443944	FBgn0031320	CG5126		FBgn0010389	htl
13.874	-0.762834	0.878905	-0.867938	0.385429	0.962471	FBgn0051777	CG31777		FBgn0010391	SrpRalpha
146.04	-0.761239	0.304671	-2.49856	0.01247	0.227565	FBgn0037513	pyd3		FBgn0010395	Itgbn
2.73221	-0.760685	2.07779	-0.366102	0.714289	NA	FBgn0032266	CG18302		FBgn0010397	LamC
2.01917	-0.760114	2.19579	-0.346168	0.729216	NA	FBgn0284409	lncRNA:TS1		FBgn0010398	Lrr47
24.1386	-0.759204	0.682186	-1.1129	0.265752	0.91396	FBgn0267668	lncRNA:CR46006		FBgn0010399	Nmdar1
38.77	-0.759175	0.537884	-1.41141	0.158123	0.798802	FBgn0036757	Ir75a		FBgn0010401	Os-C
8.03097	-0.758731	1.13486	-0.668567	0.503772	0.990669	FBgn0259716	Nepl6		FBgn0010403	Obp83b
1070.89	-0.758596	0.129972	-5.83659	5.32791e-09	8.11578e-07	FBgn0003900	#N/A		FBgn0010406	RNaseX25
15.3774	-0.75795	0.837903	-0.904579	0.365689	0.955256	FBgn0003751	#N/A		FBgn0010407	Ror
233.708	-0.757906	0.27889	-2.71759	0.00657602	0.149751	FBgn0034140	Lst		FBgn0010408	RpS9
8.45392	-0.756958	1.22974	-0.615544	0.538196	0.997338	FBgn0039789	CG9717		FBgn0010409	RpL18A
3.27959	-0.754946	1.80389	-0.418511	0.675573	NA	FBgn0034731	CG10384		FBgn0010411	RpS18
1.97346	-0.754437	2.21066	-0.341273	0.732898	NA	FBgn0086054	snoRNA:Me18S-G1358b		FBgn0010412	RpS19a
74.1442	-0.754015	0.387561	-1.94554	0.0517098	0.512824	FBgn0266856	lncRNA:CR45317		FBgn0010414	SerT
11.3549	-0.752884	0.987663	-0.762289	0.445888	0.979248	FBgn0038250	CG3505		FBgn0010415	Sdc
8.51546	-0.752874	1.15496	-0.651862	0.51449	0.990797	FBgn0267223	asRNA:CR45663		FBgn0010416	TH1
5.87467	-0.752698	1.35628	-0.55497	0.578915	0.99961	FBgn0263971	CG43725		FBgn0010417	Taf6
22.5899	-0.752404	0.68444	-1.0993	0.271638	0.91826	FBgn0031974	CG12560		FBgn0010421	TfIIFbeta
15.1362	-0.751609	0.840272	-0.894482	0.371064	0.956392	FBgn0262142	lncRNA:CR42868		FBgn0010422	TfIIS
86.0754	-0.750539	0.386399	-1.94239	0.0520894	0.515518	FBgn0000592	#N/A		FBgn0010423	TpnC47D
22.2871	-0.749821	0.716482	-1.04653	0.295316	0.928783	FBgn0264713	asRNA:CR43981		FBgn0010424	TpnC73F
219.861	-0.749472	0.247642	-3.02643	0.00247457	0.0735237	FBgn0033903	CG8323		FBgn0010425	epsilonTry
46.8366	-0.749082	0.594303	-1.26044	0.207511	0.867626	FBgn0050277	Oatp58Da		FBgn0010431	mtrm
7.90967	-0.748756	1.13925	-0.657235	0.51103	0.990771	FBgn0034095	CG15701		FBgn0010433	ato
19.1147	-0.747373	0.741913	-1.00736	0.313762	0.940867	FBgn0050299	tRNA:Thr-AGT-1-2		FBgn0010434	cora
6.60353	-0.747334	1.27388	-0.586661	0.557431	0.997719	FBgn0037761	CG8534		FBgn0010435	emp
14.4218	-0.746305	0.892207	-0.836471	0.40289	0.967768	FBgn0036485	FucTA		FBgn0010438	mtSSB
16.0795	-0.746299	0.842486	-0.885829	0.375709	0.957666	FBgn0034289	CG10910		FBgn0010441	pll
140.256	-0.745215	0.296349	-2.51465	0.0119149	0.220369	FBgn0266698	lncRNA:CR45188		FBgn0010452	trn
69.4456	-0.744984	0.400638	-1.85949	0.0629573	0.563375	FBgn0003866	#N/A		FBgn0010453	Wnt4
115.681	-0.744208	0.310753	-2.39486	0.0166269	0.272565	FBgn0265065	asRNA:CR44176		FBgn0010470	Fkbp14
8.59282	-0.743617	1.11832	-0.664943	0.506087	0.990669	FBgn0264678	lncRNA:CR43963		FBgn0010473	tutl
12.68	-0.742951	0.948409	-0.783366	0.433412	0.975948	FBgn0051437	CG31437		FBgn0010482	l(2)01289
4.58436	-0.741001	1.5866	-0.467038	0.640472	0.99961	FBgn0263597	Acp98AB		FBgn0010488	NAT1
9.91478	-0.740699	1.02068	-0.725691	0.468028	0.986042	FBgn0030723	dpr18		FBgn0010497	dmGlut
3.29542	-0.740495	1.76612	-0.419278	0.675013	NA	FBgn0041239	Gr58a		FBgn0010501	Dcp-1
3.29542	-0.740495	1.76612	-0.419278	0.675013	NA	FBgn0263080	CG43348		FBgn0010504	kermit
25.6159	-0.739005	0.644745	-1.1462	0.251714	0.902512	FBgn0264508	lncRNA:CR43907		FBgn0010516	wal
16.3228	-0.737968	0.817997	-0.902165	0.366969	0.955322	FBgn0261284	bou		FBgn0010520	Bka
15.6554	-0.737488	0.842667	-0.875183	0.381475	0.960871	FBgn0267918	lncRNA:CR46199		FBgn0010531	Ccs
84.8434	-0.736146	0.407499	-1.8065	0.0708407	0.592832	FBgn0030828	CG5162		FBgn0010548	Aldh-III
329.935	-0.736074	0.199034	-3.69823	0.000217111	0.0104746	FBgn0004198	#N/A		FBgn0010549	l(2)03659
136.911	-0.735209	0.301982	-2.43461	0.0149078	0.25661	FBgn0261612	CngA		FBgn0010551	Phb2
252.769	-0.735079	0.224282	-3.27747	0.0010474	0.0381743	FBgn0031913	CG5958		FBgn0010583	dock
9.21756	-0.73347	1.05243	-0.696929	0.485847	0.989514	FBgn0003380	#N/A		FBgn0010590	Prosbeta1
21.1705	-0.733059	0.727294	-1.00793	0.31349	0.940867	FBgn0053527	SIFa		FBgn0010591	Sply
63.9016	-0.732844	0.448215	-1.63503	0.102043	0.691317	FBgn0038045	NANS		FBgn0010602	lwr
1.98929	-0.731954	2.20502	-0.331949	0.739928	NA	FBgn0038214	CG9616		FBgn0010607	l(2)05714
8.55024	-0.73183	1.106	-0.661693	0.508168	0.990771	FBgn0038358	Ttc26		FBgn0010611	Hmgs
27.0297	-0.731116	0.634368	-1.15251	0.249111	0.901142	FBgn0032154	mtDNA-helicase		FBgn0010612	ATPsynG
174.406	-0.729468	0.272867	-2.67334	0.00750999	0.164686	FBgn0085736	CG40472		FBgn0010620	CG10939
65.2014	-0.727778	0.441836	-1.64717	0.0995233	0.682812	FBgn0035831	Pop4		FBgn0010621	CCT5
15.6115	-0.727007	0.830962	-0.874898	0.38163	0.960871	FBgn0266807	lncRNA:CR45269		FBgn0010622	DCTN3-p24
6.37811	-0.726941	1.46227	-0.497133	0.619095	0.99961	FBgn0039184	CG6432		FBgn0010638	Sec61beta
23.3446	-0.726783	0.7552	-0.962371	0.335863	0.953107	FBgn0028411	Nxt1		FBgn0010651	MFS14
28.5207	-0.72628	0.651917	-1.11407	0.26525	0.91396	FBgn0265892	lncRNA:CR44681		FBgn0010660	Nup214
1.94358	-0.725681	2.25729	-0.321483	0.747845	NA	FBgn0035317	Oseg2		FBgn0010741	Pfdn2
41.9458	-0.72433	0.505818	-1.432	0.152145	0.784866	FBgn0266621	lncRNA:CR45128		FBgn0010747	Srp54k
4.66173	-0.722951	1.58979	-0.454747	0.649291	0.99961	FBgn0035578	CG13707		FBgn0010750	atms
100.858	-0.722249	0.333239	-2.16736	0.0302072	0.389276	FBgn0266260	lncRNA:CR44955		FBgn0010762	simj
24.2536	-0.721013	0.668719	-1.0782	0.280944	0.922611	FBgn0033593	Listericin		FBgn0010768	sqz
221.367	-0.720638	0.235397	-3.06137	0.00220328	0.0674264	FBgn0024987	ssx		FBgn0010770	ppan
24.6353	-0.719988	0.680668	-1.05777	0.290161	0.928783	FBgn0008646	#N/A		FBgn0010772	Xe7
3.9944	-0.719819	1.63505	-0.440242	0.659762	0.99961	FBgn0267295	lncRNA:CR45731		FBgn0010774	Ref1
52.5377	-0.71865	0.462178	-1.55492	0.119965	0.727607	FBgn0032187	CG4839		FBgn0010786	l(3)02640
1.89787	-0.718313	2.64928	-0.271136	0.786287	NA	FBgn0039307	CR13656		FBgn0010803	TrpRS
1165.84	-0.71785	0.126596	-5.67038	1.42479e-08	2.03325e-06	FBgn0036518	RhoGAP71E		FBgn0010808	Chchd3
155.388	-0.716959	0.336126	-2.13301	0.0329242	0.410629	FBgn0286729	snoRNA:Or-CD15		FBgn0010812	unc-45
3.17411	-0.716592	1.93372	-0.370577	0.710953	NA	FBgn0041225	Gr94a		FBgn0010825	Gug
71.5339	-0.715816	0.411733	-1.73855	0.0821146	0.629298	FBgn0265679	lncRNA:CR44486		FBgn0010830	l(3)04053
8.39905	-0.715446	1.11944	-0.639109	0.522752	0.992709	FBgn0003430	#N/A		FBgn0010877	l(3)05822
97.5083	-0.714533	1.19227	-0.599303	0.548971	0.9976	FBgn0039305	CG11858		FBgn0010894	sinu
277.359	-0.713588	0.212808	-3.3532	0.000798819	0.0308177	FBgn0001179	#N/A		FBgn0010905	Spn
133.118	-0.712729	0.300679	-2.3704	0.0177688	0.282953	FBgn0053002	mRpL27		FBgn0010909	msn
48.2739	-0.712156	0.476693	-1.49395	0.135188	0.759608	FBgn0028990	Spn27A		FBgn0010926	l(3)07882
66.806	-0.710665	0.417126	-1.70372	0.0884341	0.654164	FBgn0029642	CG3592		FBgn0011016	SsRbeta
5.83385	-0.710425	1.38226	-0.513958	0.607281	0.99961	FBgn0085242	CG34213		FBgn0011020	Sas-4
33.1908	-0.709305	0.565801	-1.25363	0.209977	0.870965	FBgn0029851	CG14445		FBgn0011202	dia
35.2245	-0.709181	0.555189	-1.27737	0.201472	0.865499	FBgn0015380	drl		FBgn0011204	cue
2.00511	-0.707835	2.35689	-0.300325	0.763929	NA	FBgn0031961	CG7102		FBgn0011205	fbl
2.00511	-0.707835	2.35689	-0.300325	0.763929	NA	FBgn0038734	CG11453		FBgn0011206	bol
114.066	-0.70725	0.323792	-2.18427	0.0289424	0.37859	FBgn0000463	#N/A		FBgn0011207	pelo
20.5372	-0.706695	0.759893	-0.929992	0.352375	0.953495	FBgn0010531	#N/A		FBgn0011211	blw
9.70695	-0.705368	1.03034	-0.684595	0.4936	0.989755	FBgn0016976	stnA		FBgn0011217	eff
9.70695	-0.705368	1.03034	-0.684595	0.4936	0.989755	FBgn0016975	stnB		FBgn0011224	heph
34.2115	-0.705347	0.606683	-1.16263	0.24498	0.897863	FBgn0034988	cN-IIIB		FBgn0011225	jar
7.70183	-0.704764	1.18094	-0.59678	0.550655	0.9976	FBgn0050076	CG30076		FBgn0011227	ox
26.2196	-0.704612	0.657271	-1.07203	0.283708	0.923244	FBgn0265678	lncRNA:CR44485		FBgn0011230	poe
44.9662	-0.704379	0.491187	-1.43403	0.151562	0.784301	FBgn0264000	GluRIB		FBgn0011232	scat
37.9018	-0.703504	0.543948	-1.29333	0.195897	0.857678	FBgn0050343	Tsen15		FBgn0011236	ken
1.9594	-0.70291	2.25148	-0.312199	0.754889	NA	FBgn0264834	lncRNA:CR44042		FBgn0011239	ms(2)35Ci
1.9594	-0.70291	2.25148	-0.312199	0.754889	NA	FBgn0035699	CG13300		FBgn0011244	Hsp60B
174.294	-0.70145	0.261791	-2.67943	0.00737477	0.162603	FBgn0034221	CG10764		FBgn0011259	Sema1a
3.18994	-0.701443	1.79244	-0.391334	0.695551	NA	FBgn0002440	#N/A		FBgn0011260	Sema2a
9.17539	-0.699395	1.09546	-0.638452	0.52318	0.992825	FBgn0036709	Or74a		FBgn0011270	Pglym87
38.164	-0.69682	0.52931	-1.31647	0.188017	0.850288	FBgn0034093	CG15706		FBgn0011272	RpL13
384.794	-0.696784	0.185396	-3.75836	0.000171033	0.00868424	FBgn0031782	WDR79		FBgn0011273	Acam
5.71255	-0.696282	1.41585	-0.491775	0.622878	0.99961	FBgn0051104	CG31104		FBgn0011274	Dif
139.395	-0.69487	0.288076	-2.4121	0.0158607	0.266449	FBgn0265451	asRNA:CR44351		FBgn0011276	HLH3B
1.91369	-0.694659	2.44797	-0.283769	0.776587	NA	FBgn0035751	CG14829		FBgn0011277	HLH4C
26.8007	-0.694142	0.687064	-1.0103	0.312351	0.940867	FBgn0260867	CG42577		FBgn0011278	lbe
19.796	-0.693977	0.768553	-0.902965	0.366545	0.955256	FBgn0032343	CG6201		FBgn0011279	Obp69a
597.029	-0.693009	0.15819	-4.38087	1.18206e-05	0.000834642	FBgn0031164	CG1724		FBgn0011280	Obp19d
71.2453	-0.692879	0.438627	-1.57965	0.114186	0.716344	FBgn0040398	CG14629		FBgn0011281	Obp83a
86.6975	-0.691807	0.474048	-1.45936	0.144466	0.773673	FBgn0032835	CG16772		FBgn0011282	Obp84a
26.5135	-0.69154	0.633489	-1.09164	0.274993	0.918698	FBgn0264789	asRNA:CR44019		FBgn0011283	Obp28a
21.907	-0.691199	0.711143	-0.971956	0.331073	0.951417	FBgn0029524	CG3176		FBgn0011284	RpS4
57.2017	-0.690993	0.444155	-1.55575	0.119768	0.727607	FBgn0267774	asRNA:CR46105		FBgn0011286	RyR
630.705	-0.690408	0.154824	-4.45932	8.22199e-06	0.000609101	FBgn0035090	CG2736		FBgn0011288	Snap25
59.5602	-0.689007	0.42942	-1.60451	0.108603	0.701759	FBgn0003301	#N/A		FBgn0011289	TfIIA-L
11.0008	-0.688369	0.967669	-0.711368	0.476856	0.986175	FBgn0031906	CG5160		FBgn0011290	Taf12
89.7543	-0.688216	0.356884	-1.9284	0.0538049	0.523709	FBgn0033744	Dh44-R2		FBgn0011291	Taf11
65.5189	-0.687538	0.421632	-1.63066	0.102963	0.693283	FBgn0010407	#N/A		FBgn0011293	a10
34.2487	-0.687518	0.558956	-1.23	0.218695	0.874848	FBgn0038564	CG7785		FBgn0011294	a5
30.1611	-0.687451	0.603909	-1.13833	0.254981	0.905911	FBgn0033153	Gadd45		FBgn0011296	l(2)efl
127.968	-0.686368	0.301576	-2.27594	0.0228498	0.331665	FBgn0034761	CG4250		FBgn0011297	Alg3
8.88843	-0.686303	1.11641	-0.614741	0.538726	0.997338	FBgn0031775	CG9150		FBgn0011300	babo
42.4526	-0.685888	0.50153	-1.36759	0.17144	0.821377	FBgn0033876	Syngr		FBgn0011305	Rsf1
13.5392	-0.684879	0.880787	-0.777576	0.436819	0.975948	FBgn0266389	lncRNA:CR45029		FBgn0011327	Uch-L5
6.51878	-0.684552	1.2676	-0.54004	0.58917	0.99961	FBgn0032613	Nepl9		FBgn0011335	vers
29.5382	-0.684325	0.598803	-1.14282	0.253112	0.904126	FBgn0015032	Cyp4c3		FBgn0011336	Stt3B
16.8522	-0.684298	0.801584	-0.853682	0.393281	0.963653	FBgn0264883	lncRNA:CR44074		FBgn0011361	ND-ACP
58.9849	-0.683911	0.435137	-1.57172	0.116017	0.722147	FBgn0267680	lncRNA:CR46016		FBgn0011455	ND-SGDH
199.567	-0.683684	0.250753	-2.72653	0.00640044	0.147069	FBgn0037975	CG3397		FBgn0011474	PR-Set7
6.42735	-0.680575	1.25707	-0.5414	0.588232	0.99961	FBgn0264502	CG43901		FBgn0011476	l(3)neo43
183.545	-0.680285	0.255379	-2.66382	0.00772586	0.167834	FBgn0029514	CG9166		FBgn0011481	Ssdp
8.40258	-0.680147	1.12153	-0.606444	0.54422	0.99752	FBgn0260995	dpr21		FBgn0011509	SrpRbeta
14.1468	-0.679998	0.855072	-0.795253	0.426466	0.975948	FBgn0083950	side-VI		FBgn0011554	etaTry
45.4017	-0.679943	0.502274	-1.35373	0.175823	0.830532	FBgn0003731	#N/A		FBgn0011555	thetaTry
5.7442	-0.679508	1.33824	-0.507762	0.61162	0.99961	FBgn0031808	Nepl5		FBgn0011556	zetaTry
1.97523	-0.677717	2.4066	-0.281608	0.778244	NA	FBgn0266251	lncRNA:CR44946		FBgn0011559	Acp36DE
23.7658	-0.676733	0.670292	-1.00961	0.312682	0.940867	FBgn0266242	lncRNA:CR44937		FBgn0011566	Smyd3
27.1248	-0.676226	0.713193	-0.948167	0.343044	0.953107	FBgn0086026	snoRNA:Me28S-G2596		FBgn0011569	can
1.29207	-0.675452	2.90323	-0.232655	0.816029	NA	FBgn0037503	CG14598		FBgn0011570	cpb
1.29207	-0.675452	2.90323	-0.232655	0.816029	NA	FBgn0039454	CG14247		FBgn0011573	Cdc37
106.113	-0.674812	0.340371	-1.98258	0.0474143	0.496248	FBgn0085384	CG34355		FBgn0011576	Cyp4d2
500.782	-0.674478	0.168283	-4.00801	6.12335e-05	0.0035782	FBgn0032693	Cyp310a1		FBgn0011581	Ms
4.51366	-0.673902	1.48964	-0.452393	0.650986	0.99961	FBgn0259864	Su(Ste):CR42433		FBgn0011582	Dop1R1
8.34417	-0.673001	1.13793	-0.591428	0.554234	0.997719	FBgn0264573	lncRNA:CR43945		FBgn0011584	Trp1
396.811	-0.670594	0.19487	-3.44124	0.000579049	0.0239334	FBgn0001991	#N/A		FBgn0011586	e(r)
13.5111	-0.669612	0.879276	-0.761549	0.446329	0.979742	FBgn0027106	Inx7		FBgn0011589	Elk
14.6045	-0.669481	0.854008	-0.783929	0.433082	0.975948	FBgn0053099	CG33099		FBgn0011591	fng
72.2665	-0.668769	0.420405	-1.59077	0.11166	0.710424	FBgn0036038	defl		FBgn0011592	fra
4.42224	-0.667878	1.52198	-0.438821	0.660791	0.99961	FBgn0032304	CG17134		FBgn0011596	fzo
43.4508	-0.666678	0.495402	-1.34573	0.178389	0.835162	FBgn0033261	udd		FBgn0011603	ine
51.9008	-0.666154	0.461546	-1.44331	0.148934	0.781675	FBgn0030048	CG12112		FBgn0011604	Iswi
109.562	-0.665689	0.360291	-1.84764	0.0646538	0.569678	FBgn0267620	lncRNA:CR45958		FBgn0011606	Klp3A
1.24636	-0.664448	2.91286	-0.228109	0.819562	NA	FBgn0053349	ppk25		FBgn0011638	La
1.24636	-0.664448	2.91286	-0.228109	0.819562	NA	FBgn0030844	ppk23		FBgn0011640	lark
1.24636	-0.664448	2.91286	-0.228109	0.819562	NA	FBgn0032898	CR9337		FBgn0011642	Zyx
104.201	-0.664216	0.327318	-2.02927	0.0424311	0.466535	FBgn0265464	Traf6		FBgn0011648	Mad
54.6727	-0.663166	0.469344	-1.41296	0.157666	0.797866	FBgn0267711	asRNA:CR46044		FBgn0011653	mas
48.3923	-0.663118	0.471565	-1.40621	0.159663	0.803983	FBgn0031189	CG14618		FBgn0011655	Med
8.86031	-0.662869	1.0882	-0.609142	0.542431	0.997353	FBgn0265001	ppk18		FBgn0011656	Mef2
44.123	-0.662545	0.492223	-1.34603	0.178294	0.835162	FBgn0063498	GstE2		FBgn0011659	Mlh1
13.3441	-0.662228	0.884486	-0.748716	0.454029	0.982612	FBgn0033072	CG17994		FBgn0011660	Pms2
7.76691	-0.661998	1.18172	-0.5602	0.575343	0.99961	FBgn0029970	Nek2		FBgn0011661	Moe
3.84633	-0.660423	1.70344	-0.387699	0.698238	0.99961	FBgn0266864	lncRNA:CR45325		FBgn0011666	msi
45.9388	-0.659455	0.536179	-1.22992	0.218728	0.874848	FBgn0015033	Cyp4d8		FBgn0011668	Mst57Da
2.59997	-0.658981	2.18302	-0.301866	0.762754	NA	FBgn0050279	CR30279		FBgn0011669	Mst57Db
133.695	-0.658767	0.290722	-2.26597	0.0234534	0.336108	FBgn0053506	CG33506		FBgn0011670	Mst57Dc
13.5129	-0.658542	0.895413	-0.735463	0.462058	0.984815	FBgn0023534	CG17778		FBgn0011672	Mvl
108.04	-0.657417	0.332138	-1.97935	0.0477772	0.496248	FBgn0032249	TBC1D16		FBgn0011674	insc
18.3155	-0.65725	0.76823	-0.855537	0.392254	0.963653	FBgn0038243	CG8066		FBgn0011676	Nos
144.689	-0.655605	0.309209	-2.12026	0.0339839	0.418456	FBgn0015582	dare		FBgn0011692	pav
45.1285	-0.655504	0.488195	-1.34271	0.179367	0.835162	FBgn0265766	lncRNA:CR44573		FBgn0011693	Pdh
4.39236	-0.654724	1.54169	-0.424679	0.671071	0.99961	FBgn0050471	CG30471		FBgn0011694	EbpII
31.6613	-0.654639	0.584534	-1.11993	0.262743	0.912632	FBgn0053339	CG33339		FBgn0011695	EbpIII
20.9928	-0.653634	0.70707	-0.924425	0.355265	0.954467	FBgn0265944	lncRNA:CR44731		FBgn0011701	repo
28.6841	-0.653407	0.606899	-1.07663	0.281645	0.922633	FBgn0063493	GstE7		FBgn0011703	RnrL
58.1129	-0.653168	0.439731	-1.48538	0.137443	0.761157	FBgn0037477	CG14610		FBgn0011704	RnrS
87.2533	-0.652793	0.368773	-1.77018	0.076698	0.608795	FBgn0263870	lncRNA:CR43717		FBgn0011705	rost
293.255	-0.651766	0.219584	-2.96819	0.0029956	0.0840815	FBgn0262998	lncRNA:CR43306		FBgn0011706	rpr
203.831	-0.651638	0.239792	-2.71751	0.00657746	0.149751	FBgn0025457	Bub3		FBgn0011708	Syx5
63.0246	-0.650621	0.416702	-1.56136	0.118439	0.726428	FBgn0051704	CG31704		FBgn0011710	Septin1
57.859	-0.650527	0.442267	-1.47089	0.141321	0.766818	FBgn0267573	lncRNA:CR45913		FBgn0011715	Snr1
36.56	-0.650363	0.573734	-1.13356	0.256979	0.907392	FBgn0032670	CG5783		FBgn0011722	Tig
102.606	-0.649952	0.333651	-1.948	0.0514147	0.512412	FBgn0020912	Ptx1		FBgn0011723	byn
8.20881	-0.649875	1.1174	-0.581594	0.56084	0.997719	FBgn0034440	CG10073		FBgn0011725	twin
13.4531	-0.649772	0.898643	-0.723059	0.469643	0.986042	FBgn0032638	SPH93		FBgn0011726	tsr
21.5705	-0.648647	0.697594	-0.929834	0.352457	0.953495	FBgn0264723	lncRNA:CR43991		FBgn0011737	Wee1
704.302	-0.648127	0.150118	-4.31745	1.57839e-05	0.00107529	FBgn0037901	Exd2		FBgn0011739	wts
4.45389	-0.648077	1.50135	-0.431663	0.665986	0.99961	FBgn0267549	asRNA:CR45889		FBgn0011740	alpha-Man-IIa
12.2067	-0.647925	0.963449	-0.672505	0.501262	0.990654	FBgn0040366	CG11398		FBgn0011741	Arp6
311.809	-0.647864	0.203178	-3.18865	0.0014294	0.0479663	FBgn0039689	CIA30		FBgn0011742	Arp2
60.1535	-0.647412	0.422942	-1.53073	0.125835	0.740724	FBgn0030467	CG1764		FBgn0011743	Arp53D
6.8425	-0.647362	1.42436	-0.454492	0.649474	0.99961	FBgn0029588	CR14798		FBgn0011745	Arp1
20.9661	-0.646945	0.746479	-0.866662	0.386127	0.962781	FBgn0050046	CG30046		FBgn0011746	ana
19.7939	-0.646156	0.739802	-0.873417	0.382436	0.961294	FBgn0029936	CG4617		FBgn0011747	Ank
1332.51	-0.646026	0.150492	-4.29275	1.76473e-05	0.00117854	FBgn0025115	Acyp		FBgn0011754	PhKgamma
29.7983	-0.644397	0.601562	-1.07121	0.284077	0.923713	FBgn0032495	CG16820		FBgn0011758	B-H1
10.1243	-0.644139	1.01259	-0.636129	0.524692	0.993335	FBgn0003961	#N/A		FBgn0011760	ctp
34.8769	-0.643966	0.56516	-1.13944	0.25452	0.905412	FBgn0010329	#N/A		FBgn0011761	dhd
1.94534	-0.643857	2.62675	-0.245115	0.806367	NA	FBgn0264709	lncRNA:CR43978		FBgn0011762	Prim1
46.3091	-0.643833	0.487458	-1.3208	0.186569	0.847625	FBgn0030891	Ada3		FBgn0011763	Dp
15.9476	-0.642815	0.823339	-0.780742	0.434954	0.975948	FBgn0038893	Archease		FBgn0011766	E2f1
8.01327	-0.642706	1.39021	-0.462308	0.64386	0.99961	FBgn0050042	Cpr49Ab		FBgn0011768	Fdh
123.783	-0.642259	0.304268	-2.11083	0.034787	0.422587	FBgn0038257	smp-30		FBgn0011769	Fdx1
14.8843	-0.64202	0.948616	-0.676797	0.498535	0.990654	FBgn0037427	Osi17		FBgn0011770	Gip
52.0697	-0.641929	0.480812	-1.33509	0.181846	0.838816	FBgn0031314	IntS14		FBgn0011771	Hem
1.3079	-0.64097	3.10082	-0.20671	0.836236	NA	FBgn0029961	Ir7a		FBgn0011774	Irbp
1.3079	-0.64097	3.10082	-0.20671	0.836236	NA	FBgn0264903	CG44094		FBgn0011785	BRWD3
78.1275	-0.640851	0.379	-1.6909	0.0908554	0.662318	FBgn0266893	lncRNA:CR45353		FBgn0011787	mRpL12
8.83219	-0.639514	1.10047	-0.581126	0.561156	0.997719	FBgn0052225	CG32225		FBgn0011802	Gem3
44.973	-0.63928	0.490018	-1.30461	0.192027	0.855389	FBgn0027073	Ugt49B1		FBgn0011812	Lcp1Psi
31.6254	-0.63911	0.593519	-1.07681	0.281563	0.922633	FBgn0013773	Cyp6a22		FBgn0011817	nmo
6.93256	-0.638979	1.20824	-0.528849	0.59691	0.99961	FBgn0032286	CG7300		FBgn0011818	oaf
21.5139	-0.638804	0.699923	-0.912677	0.361412	0.954467	FBgn0031538	CG3246		FBgn0011822	Pgcl
14.9744	-0.638215	0.869317	-0.734157	0.462853	0.984815	FBgn0034329	BomS1		FBgn0011824	CG4038
18.2606	-0.63763	0.765466	-0.832996	0.404847	0.96778	FBgn0085409	smal		FBgn0011826	Pp2B-14D
51.6929	-0.63698	0.454765	-1.40068	0.161309	0.805774	FBgn0010269	#N/A		FBgn0011828	Pxn
5.73191	-0.63602	1.33891	-0.475029	0.634766	0.99961	FBgn0284417	lncRNA:TS20		FBgn0011829	Ret
87.3053	-0.635874	0.363072	-1.75137	0.0798821	0.619691	FBgn0033422	Or45b		FBgn0011832	Ser12
56.4973	-0.63583	0.445983	-1.42568	0.153961	0.790024	FBgn0052671	Rab9Fa		FBgn0011834	Ser6
44.549	-0.635471	0.503053	-1.26323	0.206507	0.866219	FBgn0037618	ouib		FBgn0011836	Taf2
17.639	-0.634424	0.802538	-0.790522	0.429223	0.975948	FBgn0032040	CG13386		FBgn0011837	Tis11
559.628	-0.633639	0.162667	-3.89531	9.80728e-05	0.00532518	FBgn0019990	Gcn2		FBgn0011840	tRNA:Ala-AGC-2-3
5.6862	-0.633537	1.33617	-0.474145	0.635396	0.99961	FBgn0033464	CG1441		FBgn0011844	tRNA:Asp-GTC-1-10
92.3959	-0.632979	0.351455	-1.80102	0.071699	0.595238	FBgn0001981	#N/A		FBgn0011845	tRNA:Asp-GTC-1-11
329.269	-0.632756	0.210406	-3.00731	0.0026357	0.0766784	FBgn0039590	CG10011		FBgn0011848	tRNA:Glu-TTC-1-6
189.331	-0.631428	0.252896	-2.49679	0.0125324	0.228056	FBgn0029849	Efr		FBgn0011849	tRNA:Glu-TTC-1-5
64.5471	-0.631155	0.4264	-1.48019	0.138821	0.764494	FBgn0033507	CG12909		FBgn0011850	tRNA:Glu-TTC-1-4
107.869	-0.630794	0.871286	-0.72398	0.469078	0.986042	FBgn0029896	CG3168		FBgn0011851	tRNA:Glu-CTC-3-4
33.1941	-0.630416	0.582209	-1.0828	0.278897	0.921145	FBgn0028936	NimB5		FBgn0011852	tRNA:Glu-CTC-3-5
317.948	-0.630265	0.212976	-2.95933	0.00308312	0.0860039	FBgn0054029	CG34029		FBgn0011853	tRNA:Glu-CTC-3-6
35.7344	-0.629044	0.559387	-1.12452	0.260791	0.910084	FBgn0030872	Ucp4A		FBgn0011854	tRNA:Glu-CTC-3-8
1.26219	-0.628145	2.72051	-0.230892	0.817399	NA	FBgn0011276	#N/A		FBgn0011855	tRNA:Glu-CTC-3-9
1.26219	-0.628145	2.72051	-0.230892	0.817399	NA	FBgn0036790	AstC-R1		FBgn0011858	tRNA:Phe-GAA-1-8
1.26219	-0.628145	2.72051	-0.230892	0.817399	NA	FBgn0036203	Muc68D		FBgn0011859	tRNA:Gly-GCC-1-1
1.26219	-0.628145	2.72051	-0.230892	0.817399	NA	FBgn0265742	lncRNA:CR44549		FBgn0011860	tRNA:Gly-GCC-1-2
59.3487	-0.627144	0.433651	-1.4462	0.148122	0.779442	FBgn0261702	asRNA:CR42738		FBgn0011861	tRNA:Gly-GCC-1-3
31.9179	-0.627094	0.586669	-1.06891	0.285112	0.925265	FBgn0032934	CG8679		FBgn0011862	tRNA:Gly-GCC-1-4
31.2303	-0.626781	0.608044	-1.03081	0.302628	0.933711	FBgn0265649	lncRNA:CR44456		FBgn0011863	tRNA:Gly-GCC-1-5
78.2188	-0.626512	0.381676	-1.64148	0.100699	0.685464	FBgn0020269	mspo		FBgn0011864	tRNA:Gly-GCC-1-6
17.6693	-0.625929	0.771642	-0.811166	0.41727	0.975245	FBgn0052195	CG32195		FBgn0011865	tRNA:Gly-GCC-1-7
67.1981	-0.625545	0.407056	-1.53675	0.124354	0.738766	FBgn0266772	lncRNA:CR45237		FBgn0011866	tRNA:Gly-GCC-2-1
27.0836	-0.625536	0.632519	-0.988959	0.322683	0.946193	FBgn0266207	lncRNA:CR44902		FBgn0011867	tRNA:Gly-GCC-1-8
25.9744	-0.625457	0.669646	-0.934011	0.350298	0.953202	FBgn0045478	Gr64b		FBgn0011868	tRNA:Gly-GCC-1-9
25.9744	-0.625457	0.669646	-0.934011	0.350298	0.953202	FBgn0045477	Gr64c		FBgn0011869	tRNA:Gly-GCC-1-10
2171.71	-0.624645	0.111053	-5.62476	1.85764e-08	2.5698e-06	FBgn0260936	scny		FBgn0011870	tRNA:Gly-GCC-1-11
14.872	-0.623456	0.875132	-0.712413	0.476209	0.986175	FBgn0000826	#N/A		FBgn0011871	tRNA:Gly-GCC-1-12
4.95733	-0.622905	1.44483	-0.431126	0.666377	0.99961	FBgn0033872	CG6329		FBgn0011872	tRNA:Gly-GCC-1-13
2.47867	-0.622604	1.994	-0.312238	0.754859	NA	FBgn0037764	CG9459		FBgn0011877	tRNA:His-GTG-2-1Psi
23.2957	-0.622561	0.681905	-0.912972	0.361257	0.954467	FBgn0037515	Sp7		FBgn0011878	tRNA:His-GTG-1-4
24.4837	-0.622107	0.65563	-0.948869	0.342687	0.953107	FBgn0034360	CG10927		FBgn0011879	tRNA:Ala-TGC-2-1
93.825	-0.621773	0.345799	-1.79808	0.0721646	0.59747	FBgn0266152	lncRNA:CR44858		FBgn0011880	tRNA:Ile-AAT-1-1
459.33	-0.621198	0.171919	-3.61332	0.000302301	0.0135705	FBgn0053499	Sdic4		FBgn0011881	tRNA:Ile-AAT-1-3
50.0797	-0.620721	0.479657	-1.29409	0.195633	0.857485	FBgn0038819	Cpr92F		FBgn0011882	tRNA:Ile-AAT-1-4
6.35529	-0.620284	1.39765	-0.443806	0.657183	0.99961	FBgn0261568	CG42682		FBgn0011883	tRNA:Ile-AAT-1-5
42.109	-0.619839	0.504528	-1.22855	0.219239	0.874848	FBgn0031286	CG3862		FBgn0011884	tRNA:Ile-AAT-1-6
112.731	-0.61983	0.313908	-1.97456	0.0483181	0.496248	FBgn0039774	CDase		FBgn0011885	tRNA:Ile-AAT-1-7
57.2557	-0.618593	0.44347	-1.39489	0.163048	0.807764	FBgn0030555	Fbxl4		FBgn0011887	tRNA:Lys-CTT-1-4
124.203	-0.618306	0.349267	-1.77029	0.0766781	0.608795	FBgn0283471	wupA		FBgn0011888	tRNA:Lys-CTT-1-3
47.7227	-0.617926	0.476678	-1.29632	0.194866	0.856493	FBgn0263745	CR43670		FBgn0011889	tRNA:Lys-CTT-1-2
2.43296	-0.617504	2.16902	-0.284693	0.77588	NA	FBgn0264719	lncRNA:CR43987		FBgn0011890	tRNA:Lys-CTT-1-5
11.1013	-0.617378	1.00768	-0.612671	0.540094	0.997353	FBgn0037817	Cyp12e1		FBgn0011891	tRNA:Lys-CTT-1-1
57.1344	-0.61705	0.441783	-1.39673	0.162496	0.807192	FBgn0266595	lncRNA:CR45120		FBgn0011892	tRNA:Lys-CTT-1-6
1.21648	-0.616988	2.9369	-0.210081	0.833604	NA	FBgn0038654	CG14298		FBgn0011893	tRNA:Lys-CTT-1-7
93.0145	-0.615777	0.351588	-1.75141	0.0798746	0.619691	FBgn0010770	#N/A		FBgn0011894	tRNA:Lys-CTT-1-8
87.1579	-0.615082	0.35773	-1.7194	0.0855408	0.64355	FBgn0032726	CG10621		FBgn0011895	tRNA:Lys-CTT-1-9
56.7116	-0.614923	0.440756	-1.39516	0.162969	0.807764	FBgn0036298	nst		FBgn0011896	tRNA:Lys-CTT-1-10
87.6411	-0.61456	0.3685	-1.66773	0.0953688	0.66921	FBgn0052224	asRNA:CR32224		FBgn0011897	tRNA:Lys-CTT-1-11
72.6976	-0.614428	0.390683	-1.5727	0.115788	0.722147	FBgn0031876	Atac1		FBgn0011902	tRNA:Lys-TTT-1-1
47.8019	-0.613219	0.488396	-1.25558	0.20927	0.870645	FBgn0025382	Rab27		FBgn0011904	tRNA:Lys-TTT-2-4
3.75668	-0.613044	1.62123	-0.378136	0.70533	NA	FBgn0035543	CG15020		FBgn0011905	tRNA:Lys-TTT-2-5
22.4487	-0.611855	0.684216	-0.894242	0.371192	0.956392	FBgn0034137	CG4945		FBgn0011906	tRNA:Leu-CAG-1-1
43.4537	-0.611845	0.525363	-1.16461	0.244176	0.897124	FBgn0265545	lncRNA:CR44395		FBgn0011909	tRNA:Leu-CAA-2-1
378.98	-0.611839	0.188903	-3.2389	0.00119991	0.0422523	FBgn0050417	tbrd-3		FBgn0011910	tRNA:Leu-CAA-1-1
50.1135	-0.61167	0.464507	-1.31681	0.187901	0.850288	FBgn0063670	CG40228		FBgn0011915	tRNA:Met-CAT-1-1
2.5402	-0.611334	1.99231	-0.306846	0.75896	NA	FBgn0002533	#N/A		FBgn0011916	tRNA:Met-CAT-1-2
24.7902	-0.611262	0.665054	-0.919116	0.358035	0.954467	FBgn0267209	lncRNA:CR45649		FBgn0011919	tRNA:Met-CAT-1-5
57.6427	-0.611097	0.436137	-1.40116	0.161167	0.80565	FBgn0265958	lncRNA:CR44745		FBgn0011921	tRNA:iMet-CAT-2-1
7.46765	-0.611097	1.1656	-0.524278	0.600085	0.99961	FBgn0030271	CG15202		FBgn0011927	tRNA:iMet-CAT-1-4
16.259	-0.610755	0.800723	-0.762755	0.445609	0.979073	FBgn0069923	CG41128		FBgn0011928	tRNA:iMet-CAT-1-5
22.6175	-0.610006	0.697157	-0.874991	0.381579	0.960871	FBgn0265590	lncRNA:CR44417		FBgn0011931	tRNA:Asn-GTT-1-6
6.25118	-0.60997	1.26925	-0.480574	0.63082	0.99961	FBgn0266201	asRNA:CR44896		FBgn0011932	tRNA:Asn-GTT-1-5
230.034	-0.60992	0.231079	-2.63945	0.00830415	0.174818	FBgn0041147	ida		FBgn0011933	tRNA:Asn-GTT-1-4
23.6353	-0.609628	0.667601	-0.913161	0.361158	0.954467	FBgn0051032	CR31032		FBgn0011934	tRNA:Asn-GTT-1-8
3.71097	-0.609017	1.63717	-0.371995	0.709897	NA	FBgn0265940	lncRNA:CR44727		FBgn0011935	tRNA:Asn-GTT-1-7
5.73368	-0.609008	1.42416	-0.427627	0.668923	0.99961	FBgn0031800	CG9497		FBgn0011936	tRNA:Asn-GTT-1-3
19.3611	-0.608965	0.73413	-0.829506	0.406818	0.968008	FBgn0030805	wus		FBgn0011937	tRNA:Asn-GTT-1-2
38.0232	-0.608691	0.526822	-1.1554	0.247926	0.900006	FBgn0039086	Ugt303B1		FBgn0011938	tRNA:Asn-GTT-1-1
5.0347	-0.608327	1.42183	-0.427847	0.668763	0.99961	FBgn0013949	Elal		FBgn0011944	tRNA:Pro-TGG-1-1
4.88174	-0.608228	1.51142	-0.402422	0.687374	0.99961	FBgn0038262	CG14857		FBgn0011945	tRNA:Pro-TGG-1-2
103.345	-0.608226	0.943883	-0.644387	0.519325	0.990797	FBgn0030999	Mur18B		FBgn0011948	tRNA:Arg-TCG-3-1
33.2315	-0.607756	0.586337	-1.03653	0.299955	0.929985	FBgn0032253	LManI		FBgn0011949	tRNA:Arg-TCG-3-2
173.549	-0.607436	0.275281	-2.2066	0.0273421	0.368466	FBgn0034084	CG8435		FBgn0011950	tRNA:Arg-TCG-3-3
106.208	-0.607378	0.330237	-1.83922	0.0658827	0.572179	FBgn0031060	Tcs4		FBgn0011951	tRNA:Arg-TCG-3-4
14.9054	-0.607202	0.834226	-0.727863	0.466697	0.986042	FBgn0260868	CG42578		FBgn0011952	tRNA:Arg-TCG-2-1
112.027	-0.607002	0.342016	-1.77478	0.075935	0.60663	FBgn0004117	#N/A		FBgn0011953	tRNA:Arg-TCG-1-1
167.098	-0.606677	0.274327	-2.21151	0.0270006	0.366267	FBgn0020513	Paics		FBgn0011954	tRNA:Arg-TCG-2-2
143.845	-0.605435	0.333298	-1.8165	0.0692944	0.586041	FBgn0026879	CG13364		FBgn0011955	tRNA:Arg-ACG-1-5
4.98899	-0.605266	1.41251	-0.428505	0.668284	0.99961	FBgn0261801	CG42747		FBgn0011956	tRNA:Arg-ACG-1-3
306.663	-0.604666	0.629162	-0.961065	0.33652	0.953107	FBgn0037602	SLIRP2		FBgn0011957	tRNA:Arg-ACG-1-2
10.4498	-0.604517	1.03499	-0.584078	0.559168	0.997719	FBgn0267248	lncRNA:CR45688		FBgn0011958	tRNA:Arg-ACG-1-1
11.7735	-0.604373	0.954584	-0.633127	0.526651	0.993335	FBgn0265964	lncRNA:CR44751		FBgn0011959	tRNA:Arg-ACG-1-10
56.5943	-0.604355	0.448515	-1.34746	0.177833	0.835162	FBgn0030808	RhoGAP15B		FBgn0011960	tRNA:Arg-ACG-1-9
45.2355	-0.604105	0.493691	-1.22365	0.221085	0.874848	FBgn0259715	CG42369		FBgn0011961	tRNA:Arg-ACG-1-8
201.945	-0.602324	0.249347	-2.41561	0.0157088	0.264415	FBgn0034253	CG10936		FBgn0011962	tRNA:Arg-ACG-1-7
4.94328	-0.60219	1.42535	-0.422486	0.67267	0.99961	FBgn0053270	CG33270		FBgn0011963	tRNA:Arg-ACG-1-6
8.06251	-0.602152	1.15486	-0.521406	0.602084	0.99961	FBgn0033775	Cyp9h1		FBgn0011965	tRNA:Arg-TCG-4-1
34.1927	-0.601699	0.559009	-1.07637	0.281763	0.922633	FBgn0261402	Ir75b		FBgn0011966	tRNA:Arg-TCG-2-3
163.488	-0.601502	0.344921	-1.74388	0.0811797	0.626026	FBgn0034011	CG8160		FBgn0011970	tRNA:Ser-GCT-2-1
3.07353	-0.600451	2.047	-0.293332	0.769268	NA	FBgn0034139	CG4927		FBgn0011971	tRNA:Ser-GCT-2-2
260.398	-0.599819	0.215501	-2.78337	0.00537979	0.13165	FBgn0038146	CG9799		FBgn0011974	tRNA:Ser-AGA-1-1
18.0677	-0.599222	0.852647	-0.702778	0.482194	0.988823	FBgn0036972	CR6434		FBgn0011975	tRNA:Ser-CGA-1-1
8.12405	-0.598737	1.16401	-0.514373	0.606991	0.99961	FBgn0037225	TwdlG		FBgn0011976	tRNA:Ser-CGA-1-2
15.8048	-0.598679	0.88605	-0.675672	0.499249	0.990654	FBgn0037399	Or83c		FBgn0011977	tRNA:Ser-CGA-1-3
65.727	-0.598506	0.407366	-1.46921	0.141777	0.767905	FBgn0031344	CG7420		FBgn0011980	tRNA:Ser-AGA-3-1
26.9567	-0.598442	0.657816	-0.909741	0.362959	0.955116	FBgn0031516	CG9663		FBgn0011981	tRNA:Ser-AGA-3-2
15.1059	-0.598418	0.868392	-0.689111	0.490754	0.989514	FBgn0266276	asRNA:CR44961		FBgn0011982	tRNA:Ser-AGA-2-1
18.6797	-0.59821	0.746097	-0.801786	0.422677	0.975948	FBgn0020257	Ppa		FBgn0011983	tRNA:Ser-AGA-2-2
5.00481	-0.596597	1.41944	-0.420303	0.674264	0.99961	FBgn0030899	Hesr		FBgn0011984	tRNA:Ser-AGA-2-4
52.7986	-0.596165	0.45706	-1.30435	0.192115	0.855389	FBgn0032494	CG5945		FBgn0011985	tRNA:Ser-AGA-2-3
56.4556	-0.595609	0.460089	-1.29455	0.195476	0.857071	FBgn0034638	CG10433		FBgn0011986	tRNA:Ser-AGA-2-5
27.2285	-0.595494	0.624272	-0.953903	0.340133	0.953107	FBgn0001137	#N/A		FBgn0011987	tRNA:SeC-TCA-1-1
165.675	-0.595442	0.263544	-2.25937	0.0238607	0.339432	FBgn0035534	mRpS6		FBgn0011993	tRNA:Thr-AGT-1-5
46.3673	-0.595415	0.488343	-1.21925	0.222748	0.87544	FBgn0267001	Ten-a		FBgn0011994	tRNA:Thr-AGT-1-6
96.6172	-0.595337	0.362933	-1.64035	0.100932	0.685839	FBgn0029167	Hml		FBgn0011998	tRNA:Val-CAC-2-2
173.025	-0.595114	0.260408	-2.28531	0.0222946	0.32605	FBgn0265591	lncRNA:CR44418		FBgn0011999	tRNA:Val-CAC-2-1
1.27801	-0.593949	2.88578	-0.205819	0.836932	NA	FBgn0037832	Desi		FBgn0012000	tRNA:Val-CAC-2-3
1.27801	-0.593949	2.88578	-0.205819	0.836932	NA	FBgn0082995	snoRNA:Psi28S-1837b		FBgn0012001	tRNA:Val-CAC-2-4
1.27801	-0.593949	2.88578	-0.205819	0.836932	NA	FBgn0267910	lncRNA:CR34335		FBgn0012002	tRNA:Val-CAC-1-1
130.692	-0.593509	0.29751	-1.99492	0.0460513	0.488894	FBgn0036207	CG10907		FBgn0012003	tRNA:Val-CAC-2-5
42.5477	-0.593178	0.509699	-1.16378	0.244513	0.897124	FBgn0265421	lncRNA:CR44333		FBgn0012004	tRNA:Val-CAC-2-6
110.247	-0.593116	0.321028	-1.84755	0.0646669	0.569678	FBgn0086055	snoRNA:Me18S-C1096		FBgn0012009	tRNA:Val-AAC-2-4
50.323	-0.593028	0.462483	-1.28227	0.199748	0.864066	FBgn0028931	CG16863		FBgn0012010	tRNA:Val-AAC-2-3
194.39	-0.592952	0.270544	-2.19171	0.0284008	0.376721	FBgn0032900	CG14401		FBgn0012011	tRNA:Val-AAC-1-1
65.7667	-0.592108	0.411737	-1.43807	0.150413	0.783992	FBgn0031630	CG15629		FBgn0012016	tRNA:Tyr-GTA-1-3
27.5047	-0.592004	0.675518	-0.87637	0.380829	0.960871	FBgn0085209	CG34180		FBgn0012017	tRNA:Tyr-GTA-1-2
54.7347	-0.591676	0.452372	-1.30794	0.190893	0.853822	FBgn0031414	eys		FBgn0012018	tRNA:Tyr-GTA-1-9
102.729	-0.59156	0.352271	-1.67927	0.0930985	0.665951	FBgn0267525	asRNA:CR45865		FBgn0012024	tRNA:Tyr-GTA-1-8
48.725	-0.590746	0.476556	-1.23961	0.215118	0.874209	FBgn0032763	CG17568		FBgn0012025	tRNA:Tyr-GTA-1-7
123.899	-0.590148	0.306664	-1.92441	0.0543026	0.526381	FBgn0038465	Irc		FBgn0012026	tRNA:Tyr-GTA-1-6
3.78833	-0.589822	1.67279	-0.352599	0.724389	0.99961	FBgn0052523	CG32523		FBgn0012027	tRNA:Tyr-GTA-1-5
64.0315	-0.589674	0.421261	-1.39978	0.161578	0.806821	FBgn0038189	Art6		FBgn0012028	tRNA:Tyr-GTA-1-4
33.1944	-0.589504	0.576621	-1.02234	0.306619	0.937092	FBgn0031398	daed		FBgn0012034	AcCoAS
167.351	-0.588828	0.268562	-2.19252	0.0283416	0.376325	FBgn0250755	CG42233		FBgn0012036	Aldh
6.1457	-0.588511	1.29136	-0.455729	0.648585	0.99961	FBgn0267305	lncRNA:CR45741		FBgn0012037	Ance
58.1906	-0.588329	0.468024	-1.25705	0.208736	0.870329	FBgn0261586	lncRNA:CR42696		FBgn0012042	AttA
42.0351	-0.58718	0.501375	-1.17114	0.241542	0.896166	FBgn0035355	CG16985		FBgn0012051	CalpA
76.0832	-0.586575	0.378229	-1.55085	0.120938	0.728687	FBgn0035065	CG3589		FBgn0012058	Cdc27
4.36737	-0.586573	1.62161	-0.361723	0.717559	0.99961	FBgn0024366	CG11409		FBgn0012344	Dh44
23.4736	-0.586367	0.676721	-0.866482	0.386226	0.962781	FBgn0262719	CG43163		FBgn0013263	Trl
124.278	-0.585939	0.306607	-1.91104	0.0559991	0.534634	FBgn0030678	CG11679		FBgn0013269	Fkbp39
3.74262	-0.585887	1.63433	-0.358487	0.719979	NA	FBgn0041183	Tep1		FBgn0013272	Gp150
106.119	-0.585609	0.334354	-1.75146	0.079866	0.619691	FBgn0039686	CG15506		FBgn0013275	Hsp70Aa
9.94986	-0.584613	1.02514	-0.570276	0.568491	0.99961	FBgn0026878	CG4325		FBgn0013276	Hsp70Ab
94.7397	-0.584083	0.344892	-1.69352	0.0903562	0.660356	FBgn0263612	lncRNA:CR43621		FBgn0013277	Hsp70Ba
66.1354	-0.584063	0.432924	-1.34911	0.177301	0.834059	FBgn0053493	CG33493		FBgn0013278	Hsp70Bb
64.4357	-0.583972	0.444856	-1.31272	0.189276	0.850521	FBgn0014031	Agxt		FBgn0013279	Hsp70Bc
37.2149	-0.583646	0.540165	-1.08049	0.279922	0.921764	FBgn0031663	CG8891		FBgn0013300	ProtA
173.896	-0.58331	0.272149	-2.14335	0.0320849	0.403876	FBgn0036019	Or67b		FBgn0013301	ProtB
20.2344	-0.582082	0.728899	-0.798577	0.424536	0.975948	FBgn0267413	CG45766		FBgn0013303	Nca
1.2323	-0.581998	2.74119	-0.212316	0.831861	NA	FBgn0013767	Crz		FBgn0013305	Nmda1
1.2323	-0.581998	2.74119	-0.212316	0.831861	NA	FBgn0004897	#N/A		FBgn0013307	Odc1
1.2323	-0.581998	2.74119	-0.212316	0.831861	NA	FBgn0034660	Loxl2		FBgn0013308	Odc2
1.2323	-0.581998	2.74119	-0.212316	0.831861	NA	FBgn0024232	gprs		FBgn0013323	Ptth
1.2323	-0.581998	2.74119	-0.212316	0.831861	NA	FBgn0264747	CG44005		FBgn0013325	RpL11
1.2323	-0.581998	2.74119	-0.212316	0.831861	NA	FBgn0036890	CG9368		FBgn0013334	Sap47
1.2323	-0.581998	2.74119	-0.212316	0.831861	NA	FBgn0004594	#N/A		FBgn0013342	nSyb
1.2323	-0.581998	2.74119	-0.212316	0.831861	NA	FBgn0040828	CG13306		FBgn0013343	Syx1A
1.2323	-0.581998	2.74119	-0.212316	0.831861	NA	FBgn0053003	CG33003		FBgn0013347	TfIIA-S
2.46461	-0.581765	1.98279	-0.293406	0.769211	NA	FBgn0263512	Vsx2		FBgn0013348	TpnC41C
2.46461	-0.581765	1.98279	-0.293406	0.769211	NA	FBgn0265931	lncRNA:CR44720		FBgn0013432	bcn92
3.69691	-0.581647	1.63842	-0.355005	0.722586	NA	FBgn0266568	lncRNA:yar		FBgn0013433	beat-Ia
11.2437	-0.58149	0.990661	-0.586972	0.557223	0.997719	FBgn0034288	CG5084		FBgn0013435	Cdc2rk
7.3653	-0.581402	1.26452	-0.459781	0.645674	0.99961	FBgn0040299	Myo28B1		FBgn0013467	igl
1907.58	-0.58089	0.110961	-5.23506	1.6493e-07	1.83275e-05	FBgn0285955	cv-c		FBgn0013469	klu
421.377	-0.580848	0.956553	-0.607231	0.543698	0.997353	FBgn0085199	CG34170		FBgn0013531	MED20
7.97286	-0.57963	1.13326	-0.511472	0.609021	0.99961	FBgn0085334	CG34305		FBgn0013548	l(2)dtl
45.0981	-0.579001	0.487619	-1.18741	0.235068	0.889675	FBgn0266417	ringer		FBgn0013563	Pex1
11.6241	-0.57888	0.947497	-0.610957	0.541228	0.997353	FBgn0052544	CG32544		FBgn0013576	mtd
5.50825	-0.578838	1.36845	-0.422989	0.672303	0.99961	FBgn0039022	Nepl13		FBgn0013672	mt:ATPase6
53.2397	-0.578345	0.458692	-1.26086	0.20736	0.867382	FBgn0039543	CROT		FBgn0013673	mt:ATPase8
6.8478	-0.577783	1.25181	-0.461557	0.644399	0.99961	FBgn0033587	CG13218		FBgn0013674	mt:CoI
977.324	-0.576583	0.132903	-4.33838	1.43538e-05	0.000992827	FBgn0033490	CG12917		FBgn0013675	mt:CoII
51.3686	-0.576046	0.469679	-1.22647	0.220023	0.874848	FBgn0031317	Charon		FBgn0013676	mt:CoIII
117.678	-0.575901	0.316174	-1.82147	0.0685356	0.582896	FBgn0033429	CG12929		FBgn0013678	mt:Cyt-b
103.924	-0.575474	0.325654	-1.76713	0.0772066	0.610671	FBgn0028507	CG3793		FBgn0013679	mt:ND1
2.4189	-0.574934	2.06203	-0.27882	0.780383	NA	FBgn0265299	lncRNA:CR44272		FBgn0013680	mt:ND2
44.2307	-0.574615	0.502348	-1.14386	0.252683	0.903619	FBgn0034012	Hr51		FBgn0013681	mt:ND3
103.224	-0.574283	0.350966	-1.6363	0.101778	0.689901	FBgn0025558	CG4101		FBgn0013683	mt:ND4L
29.473	-0.573489	0.600079	-0.955688	0.33923	0.953107	FBgn0261401	Ir75c		FBgn0013684	mt:ND5
133.736	-0.573254	0.294939	-1.94363	0.0519398	0.514728	FBgn0262898	lncRNA:CR43253		FBgn0013685	mt:ND6
36.8699	-0.572434	0.534554	-1.07086	0.284231	0.923837	FBgn0267622	asRNA:CR45960		FBgn0013686	mt:lrRNA
573.45	-0.571999	0.667802	-0.85654	0.391699	0.96348	FBgn0034817	Art7		FBgn0013688	mt:srRNA
28.075	-0.57116	0.623292	-0.916361	0.359477	0.954467	FBgn0035153	ebd1		FBgn0013689	mt:tRNA:Ala-TGC
16.555	-0.570786	0.79702	-0.716151	0.473898	0.986175	FBgn0085789	CR41506		FBgn0013690	mt:tRNA:Cys-GCA
57.6298	-0.570762	0.454973	-1.2545	0.209662	0.870645	FBgn0038032	CG10096		FBgn0013691	mt:tRNA:Asp-GTC
57.6298	-0.570762	0.454973	-1.2545	0.209662	0.870645	FBgn0038033	CG10097		FBgn0013692	mt:tRNA:Glu-TTC
53.3208	-0.570342	0.450335	-1.26649	0.205339	0.865499	FBgn0039538	CG12883		FBgn0013693	mt:tRNA:Phe-GAA
78.914	-0.570196	0.376359	-1.51503	0.129764	0.747647	FBgn0029867	CG3847		FBgn0013694	mt:tRNA:Gly-TCC
39.9612	-0.569487	0.587076	-0.970038	0.332027	0.952817	FBgn0039764	CG15535		FBgn0013695	mt:tRNA:His-GTG
50.293	-0.569029	0.459958	-1.23713	0.216038	0.874848	FBgn0013548	#N/A		FBgn0013696	mt:tRNA:Ile-GAT
8.00451	-0.568814	1.12701	-0.50471	0.613763	0.99961	FBgn0050468	Ir52c		FBgn0013697	mt:tRNA:Lys-CTT
398.347	-0.568628	0.199251	-2.85383	0.00431962	0.110911	FBgn0052581	sordd2		FBgn0013698	mt:tRNA:Leu-TAG
7.85156	-0.568238	1.17958	-0.481727	0.63	0.99961	FBgn0050195	CG30195		FBgn0013699	mt:tRNA:Leu-TAA
19.6761	-0.568174	0.727003	-0.781529	0.434491	0.975948	FBgn0051690	CG31690		FBgn0013700	mt:tRNA:Met-CAT
4.29177	-0.567887	1.54464	-0.36765	0.713134	0.99961	FBgn0036128	Elo68beta		FBgn0013701	mt:tRNA:Asn-GTT
147.468	-0.56756	0.283408	-2.00263	0.0452173	0.485746	FBgn0086408	stl		FBgn0013702	mt:tRNA:Pro-TGG
1.18659	-0.567462	3.21345	-0.17659	0.859831	NA	FBgn0267087	lncRNA:CR45531		FBgn0013703	mt:tRNA:Gln-TTG
5.58561	-0.566209	1.37976	-0.410366	0.681537	0.99961	FBgn0000808	#N/A		FBgn0013704	mt:tRNA:Arg-TCG
27.6507	-0.566197	0.616632	-0.91821	0.358509	0.954467	FBgn0035755	CG14830		FBgn0013705	mt:tRNA:Ser-GCT
3.66703	-0.565462	1.66806	-0.338994	0.734614	NA	FBgn0020639	Lcp65Af		FBgn0013706	mt:tRNA:Ser-TGA
11.7331	-0.565386	0.947184	-0.596912	0.550566	0.9976	FBgn0038291	CG3984		FBgn0013707	mt:tRNA:Thr-TGT
294.757	-0.565145	0.204482	-2.76379	0.00571335	0.136848	FBgn0032517	CG7099		FBgn0013708	mt:tRNA:Val-TAC
40.326	-0.565024	0.518756	-1.08919	0.27607	0.919722	FBgn0031589	Naprt		FBgn0013709	mt:tRNA:Trp-TCA
11.5801	-0.564897	0.95127	-0.593835	0.552622	0.9976	FBgn0032787	CG10195		FBgn0013710	mt:tRNA:Tyr-GTA
12.7382	-0.564778	0.937082	-0.602699	0.546709	0.9976	FBgn0004087	#N/A		FBgn0013717	not
20.1795	-0.564098	0.717818	-0.785851	0.431955	0.975948	FBgn0286868	lncRNA:SMRG		FBgn0013718	nuf
13.453	-0.56408	0.874224	-0.645235	0.518775	0.990797	FBgn0003525	#N/A		FBgn0013720	pck
3.05947	-0.562818	1.86233	-0.302212	0.762491	NA	FBgn0266993	lncRNA:CR45444		FBgn0013725	phyl
76.0005	-0.56131	0.384027	-1.46164	0.14384	0.771676	FBgn0037448	CG15186		FBgn0013726	pnut
1338.98	-0.561139	0.126028	-4.45249	8.48818e-06	0.000625404	FBgn0003302	#N/A		FBgn0013732	sced
9.11551	-0.560464	1.0666	-0.525469	0.599257	0.99961	FBgn0039197	CG17780		FBgn0013733	shot
7.36707	-0.56036	1.22468	-0.457558	0.64727	0.99961	FBgn0262951	lncRNA:CR43270		FBgn0013746	alien
221.583	-0.560227	0.23643	-2.36952	0.0178111	0.283077	FBgn0004197	#N/A		FBgn0013749	Arf102F
30.1944	-0.560017	0.61086	-0.916768	0.359264	0.954467	FBgn0038926	CG13409		FBgn0013750	Arf51F
11.6747	-0.559839	0.991695	-0.564527	0.572395	0.99961	FBgn0085382	CG34353		FBgn0013751	Awh
9.22276	-0.559389	1.05671	-0.529366	0.596552	0.99961	FBgn0265541	CR44391		FBgn0013753	Bgb
36.7553	-0.559301	0.540404	-1.03497	0.300684	0.930522	FBgn0262029	d		FBgn0013755	Bro
415.627	-0.559085	0.533533	-1.04789	0.294689	0.928783	FBgn0033209	CG12107		FBgn0013756	Mtor
10.9427	-0.558676	0.971479	-0.575078	0.565239	0.998915	FBgn0262620	lncRNA:CR43144		FBgn0013759	CASK
31.1982	-0.558325	0.589635	-0.9469	0.34369	0.953107	FBgn0052797	CG32797		FBgn0013762	Cdk5
6.02752	-0.558171	1.36699	-0.408322	0.683037	0.99961	FBgn0037976	Tk		FBgn0013763	Idgf6
4.15464	-0.557767	1.733	-0.321851	0.747565	0.99961	FBgn0267996	asRNA:CR46263		FBgn0013764	Chi
14.6255	-0.557424	0.83989	-0.663686	0.506891	0.990669	FBgn0287610	asRNA:CR46479		FBgn0013765	cnn
371.374	-0.55677	0.656175	-0.848509	0.396155	0.966614	FBgn0032247	CG5188		FBgn0013767	Crz
151.032	-0.55655	0.296163	-1.8792	0.060217	0.551458	FBgn0030177	CG2972		FBgn0013770	Cp1
71.5353	-0.556106	0.396945	-1.40096	0.161225	0.80565	FBgn0267587	asRNA:CR45925		FBgn0013771	Cyp6a9
26.2703	-0.555966	0.636377	-0.873643	0.382313	0.961294	FBgn0286042	sisRNA:CR46364		FBgn0013772	Cyp6a8
104.261	-0.554942	0.338552	-1.63916	0.10118	0.686533	FBgn0031008	CG8010		FBgn0013773	Cyp6a22
47.637	-0.554832	0.521633	-1.06364	0.28749	0.927763	FBgn0052667	ssp7		FBgn0013799	Deaf1
10.9585	-0.554729	0.965916	-0.574304	0.565762	0.998915	FBgn0267171	asRNA:CR45611		FBgn0013810	Dhc36C
77.3773	-0.553949	0.377419	-1.46773	0.142178	0.769036	FBgn0011824	#N/A		FBgn0013811	Dhc62B
43.7254	-0.553847	0.504048	-1.0988	0.271856	0.91826	FBgn0030508	CG15760		FBgn0013812	Dhc93AB
169.361	-0.553188	0.306542	-1.80461	0.0711364	0.59322	FBgn0010053	#N/A		FBgn0013813	Dhc98D
2.96805	-0.553174	1.99096	-0.277843	0.781133	NA	FBgn0262537	CG43091		FBgn0013949	Elal
99.9981	-0.55218	0.331875	-1.66382	0.0961487	0.671167	FBgn0027375	RecQ5		FBgn0013953	Esp
57.9882	-0.551654	0.441856	-1.24849	0.211851	0.872206	FBgn0034990	CG11406		FBgn0013954	Fkbp12
67.6858	-0.551629	0.399129	-1.38208	0.166946	0.81435	FBgn0260985	RfC4		FBgn0013972	Gycalpha99B
4.7495	-0.551369	1.6743	-0.329313	0.741919	0.99961	FBgn0264359	lncRNA:CR43811		FBgn0013973	Gycbeta100B
38.9378	-0.551071	0.553334	-0.99591	0.319294	0.944299	FBgn0031530	Pgant2		FBgn0013981	His4r
13.3633	-0.550754	0.879308	-0.62635	0.531086	0.994727	FBgn0085214	CG34185		FBgn0013983	imd
19.6954	-0.550631	0.761029	-0.723535	0.469351	0.986042	FBgn0037294	CG12590		FBgn0013987	MAPk-Ak2
38.4945	-0.550376	0.529229	-1.03996	0.298359	0.929985	FBgn0039244	CG11069		FBgn0013995	Calx
48.5839	-0.550078	0.470991	-1.16791	0.242841	0.896422	FBgn0029105	alpha-Catr		FBgn0013997	Nrx-IV
67.722	-0.549926	0.418552	-1.31388	0.188888	0.850521	FBgn0039280	Mocs2B		FBgn0014000	Hf
67.722	-0.549926	0.418552	-1.31388	0.188888	0.850521	FBgn0260229	Mocs2A		FBgn0014006	Ask1
292.194	-0.549315	0.213325	-2.57502	0.0100235	0.197937	FBgn0032252	loh		FBgn0014007	Ptp69D
38.1257	-0.549167	0.554646	-0.990122	0.322115	0.946193	FBgn0263625	lncRNA:CR43634		FBgn0014009	Rab2
177.133	-0.54868	0.289854	-1.89295	0.058364	0.546389	FBgn0262144	CG42870		FBgn0014010	Rab5
11.0359	-0.548439	0.974503	-0.562789	0.573579	0.99961	FBgn0037684	Srr		FBgn0014011	Rac2
404.634	-0.547927	0.199188	-2.7508	0.00594499	0.139924	FBgn0063497	GstE3		FBgn0014018	Rel
32.9422	-0.547842	0.677237	-0.808937	0.418552	0.975948	FBgn0038148	CG14377		FBgn0014019	Rh5
36.0915	-0.547527	0.55499	-0.986554	0.323861	0.947126	FBgn0266703	lncRNA:CR45193		FBgn0014020	Rho1
32.603	-0.547277	0.584924	-0.935638	0.349459	0.953107	FBgn0036110	Cpr67Fb		FBgn0014022	Rlb1
14.2469	-0.547221	0.941953	-0.580943	0.561279	0.997719	FBgn0030816	CG16700		FBgn0014023	mRpL47
31.6151	-0.547219	0.575446	-0.950948	0.341631	0.953107	FBgn0085284	Blos3		FBgn0014024	Rnp4F
63.1845	-0.546962	0.412015	-1.32753	0.184334	0.845052	FBgn0031485	CG9643		FBgn0014026	RpL7A
1.24813	-0.546336	2.90894	-0.187813	0.851023	NA	FBgn0037762	eloF		FBgn0014028	SdhB
1.24813	-0.546336	2.90894	-0.187813	0.851023	NA	FBgn0030098	CG12057		FBgn0014029	Septin2
17.6284	-0.546304	0.797371	-0.685131	0.493261	0.989755	FBgn0262728	Pal2		FBgn0014031	Agxt
106.123	-0.546226	0.326912	-1.67087	0.094748	0.668661	FBgn0038183	CG9286		FBgn0014032	Sptr
9.84927	-0.546013	1.05397	-0.518053	0.604421	0.99961	FBgn0052406	PVRAP		FBgn0014033	Sr-CI
64.0839	-0.545788	0.417852	-1.30618	0.191493	0.855389	FBgn0035867	CG13671		FBgn0014037	Su(Tpl)
54.3593	-0.545193	0.469843	-1.16037	0.245897	0.898067	FBgn0032701	CG10341		FBgn0014073	Tie
141.819	-0.545163	0.287584	-1.89567	0.0580039	0.544947	FBgn0050087	CG30087		FBgn0014075	Uggt
514.233	-0.544728	0.165372	-3.29396	0.000987868	0.0367926	FBgn0261041	stj		FBgn0014076	Vm32E
128.153	-0.544144	0.297152	-1.8312	0.0670714	0.576593	FBgn0025879	Timp		FBgn0014092	CG4278
6.08769	-0.544056	1.37024	-0.397051	0.69133	0.99961	FBgn0267755	lncRNA:CR46086		FBgn0014127	barr
10.8987	-0.543828	0.96929	-0.561058	0.574758	0.99961	FBgn0052843	Dh31-R		FBgn0014133	bif
74.0266	-0.543579	0.384158	-1.41499	0.157072	0.796766	FBgn0038772	mdlc		FBgn0014135	bnl
23.8391	-0.543528	0.677154	-0.802666	0.422168	0.975948	FBgn0039437	TwdlL		FBgn0014141	cher
21.3429	-0.543232	0.711269	-0.76375	0.445016	0.978444	FBgn0035409	CG14963		FBgn0014143	croc
18.7222	-0.542983	0.758544	-0.715823	0.474101	0.986175	FBgn0040373	CG3038		FBgn0014163	fax
3.02958	-0.542509	1.81937	-0.298184	0.765562	NA	FBgn0035331	MsR1		FBgn0014179	gcm
3.02958	-0.542509	1.81937	-0.298184	0.765562	NA	FBgn0266947	lncRNA:CR45398		FBgn0014184	Oda
39.4118	-0.542158	0.520286	-1.04204	0.297393	0.92974	FBgn0035679	CG10467		FBgn0014189	Hel25E
7.79491	-0.541366	1.2155	-0.445386	0.656041	0.99961	FBgn0003028	#N/A		FBgn0014269	prod
66.767	-0.541323	0.435862	-1.24196	0.214251	0.873038	FBgn0023507	D2hgdh		FBgn0014340	mof
242.873	-0.540848	0.228157	-2.37051	0.0177637	0.282953	FBgn0053969	CG33969		FBgn0014342	mia
87.9141	-0.540719	0.359573	-1.50378	0.132638	0.754583	FBgn0034756	Cyp6d2		FBgn0014343	mirr
6.01346	-0.540164	1.32368	-0.408076	0.683218	0.99961	FBgn0038240	CG14851		FBgn0014366	noi
52.9287	-0.539835	0.47332	-1.14053	0.254065	0.905044	FBgn0264863	asRNA:CR44054		FBgn0014368	nol
4.232	-0.539835	1.52815	-0.35326	0.723893	0.99961	FBgn0264556	Gr39a		FBgn0014380	RhoL
2.45055	-0.539724	2.05447	-0.262707	0.792776	NA	FBgn0003356	#N/A		FBgn0014388	sty
12358.7	-0.538629	0.415657	-1.29585	0.195028	0.856493	FBgn0051226	CG31226		FBgn0014391	sun
712.024	-0.538504	0.159361	-3.37914	0.000727134	0.0285732	FBgn0034417	CG15117		FBgn0014395	tilB
57.7128	-0.538168	0.435629	-1.23538	0.216688	0.874848	FBgn0033846	mip120		FBgn0014396	tim
6931	-0.537727	0.0953686	-5.63841	1.71626e-08	2.39869e-06	FBgn0261287	ymp		FBgn0014411	Vps26
101.436	-0.537691	0.336494	-1.59792	0.110061	0.705686	FBgn0028895	CG17328		FBgn0014417	CG13397
47.9549	-0.53727	0.474335	-1.13268	0.257348	0.907392	FBgn0265155	asRNA:CR44224		FBgn0014427	CG11899
28.1344	-0.536727	0.642479	-0.8354	0.403493	0.967768	FBgn0028481	CG4341		FBgn0014454	Acp1
60.6516	-0.536521	3.28968	-0.163092	0.870446	0.99961	FBgn0043530	Obp51a		FBgn0014455	Ahcy
209.396	-0.53631	0.241512	-2.22064	0.0263757	0.361918	FBgn0261862	whd		FBgn0014464	Cp7Fa
15.1167	-0.535951	0.826764	-0.648251	0.516823	0.990797	FBgn0035575	CG7509		FBgn0014465	Cp7Fb
4.18629	-0.535836	1.555	-0.344589	0.730403	0.99961	FBgn0267987	lncRNA:CR46254		FBgn0014466	Cp7Fc
30.3406	-0.535626	0.590844	-0.906544	0.364648	0.955256	FBgn0036818	CG14074		FBgn0014469	Cyp4e2
23.625	-0.535568	0.697638	-0.767688	0.442673	0.97789	FBgn0038716	CG7342		FBgn0014848	Eig71Eh
7.27742	-0.535189	1.18427	-0.451915	0.651331	0.99961	FBgn0261386	Gpa2		FBgn0014849	Eig71Ei
5.38871	-0.535165	1.38546	-0.386272	0.699295	0.99961	FBgn0267194	lncRNA:CR45634		FBgn0014850	Eig71Ej
394.597	-0.534951	0.195845	-2.7315	0.00630475	0.145363	FBgn0032366	CG14930		FBgn0014851	Eig71Ek
12.1043	-0.534716	0.9521	-0.561617	0.574377	0.99961	FBgn0034106	CG9068		FBgn0014857	His3.3A
130.482	-0.534607	0.296167	-1.80508	0.0710617	0.59322	FBgn0039859	Mnat9		FBgn0014859	Hr38
195.013	-0.534446	0.251948	-2.12126	0.0339001	0.418183	FBgn0029831	CG5966		FBgn0014861	Mcm2
10.7743	-0.534403	2.52602	-0.211559	0.832451	0.99961	FBgn0265539	lncRNA:CR44389		FBgn0014863	Mlp84B
11.9513	-0.534242	0.970782	-0.550321	0.582099	0.99961	FBgn0044011	Spn43Ad		FBgn0014865	Mtk
671.884	-0.533812	0.187417	-2.84826	0.00439591	0.112657	FBgn0031277	CG13947		FBgn0014868	Ost48
4.82687	-0.533613	1.50682	-0.354132	0.72324	0.99961	FBgn0267948	lncRNA:CR46228		FBgn0014869	Pglym78
599.352	-0.533599	0.166611	-3.20266	0.00136166	0.0466161	FBgn0003067	#N/A		FBgn0014870	Psi
599.352	-0.533599	0.166611	-3.20266	0.00136166	0.0466161	FBgn0266488	CG45087		FBgn0014877	Roe1
6.02929	-0.532855	1.30787	-0.407422	0.683698	0.99961	FBgn0051221	CG31221		FBgn0014879	Set
1.20242	-0.532202	2.97416	-0.178942	0.857983	NA	FBgn0033353	CG13749		FBgn0014903	CG14630
1.20242	-0.532202	2.97416	-0.178942	0.857983	NA	FBgn0065071	snoRNA:Or-CD10		FBgn0014906	Hydr2
1.20242	-0.532202	2.97416	-0.178942	0.857983	NA	FBgn0266536	lncRNA:CR45097		FBgn0014930	CG2846
1.20242	-0.532202	2.97416	-0.178942	0.857983	NA	FBgn0266899	lncRNA:CR45359		FBgn0014931	CG2678
36.3273	-0.532077	0.549093	-0.969012	0.332539	0.952994	FBgn0037941	CG12594		FBgn0014949	btn
282.135	-0.531946	0.237684	-2.23804	0.0252181	0.351279	FBgn0030078	CG10970		FBgn0015000	betaggt-I
470.886	-0.531935	0.178985	-2.97195	0.00295918	0.0832315	FBgn0015402	ksr		FBgn0015001	iotaTry
24.8306	-0.531933	0.651899	-0.815975	0.414515	0.97311	FBgn0051223	CG31223		FBgn0015008	Actn3
61.7987	-0.53163	0.450672	-1.17964	0.238144	0.892102	FBgn0003308	#N/A		FBgn0015010	Ag5r
134.669	-0.531004	0.314745	-1.68709	0.0915858	0.663802	FBgn0083975	Nlg4		FBgn0015011	AhcyL2
112.999	-0.53046	0.367689	-1.44269	0.149108	0.781793	FBgn0005695	#N/A		FBgn0015019	CCT3
54.231	-0.530224	0.445431	-1.19036	0.233904	0.887501	FBgn0039691	IntS11		FBgn0015024	CkIalpha
9.02899	-0.529641	1.07774	-0.491435	0.623119	0.99961	FBgn0264831	lncRNA:CR44039		FBgn0015025	CkIIalpha-i1
16.9741	-0.528758	0.828756	-0.638014	0.523465	0.992825	FBgn0284226	CG46310		FBgn0015031	cype
32.9447	-0.528323	0.595169	-0.887685	0.37471	0.957092	FBgn0265723	lncRNA:CR44530		FBgn0015032	Cyp4c3
353.622	-0.527863	0.225186	-2.34412	0.0190721	0.29516	FBgn0031651	mRpL24		FBgn0015033	Cyp4d8
16.8999	-0.527792	0.781115	-0.675691	0.499237	0.990654	FBgn0266393	CR45033		FBgn0015034	Cyp4e1
63.1703	-0.527306	0.415086	-1.27035	0.203959	0.865499	FBgn0262794	CG43175		FBgn0015035	Cyp4e3
39.782	-0.52678	0.528787	-0.996205	0.31915	0.944287	FBgn0264720	lncRNA:CR43988		FBgn0015036	Cyp4ae1
234.086	-0.52618	0.244783	-2.14958	0.0315884	0.401484	FBgn0034086	CG8441		FBgn0015037	Cyp4p1
385.923	-0.525941	0.228759	-2.2991	0.0214993	0.319017	FBgn0024196	robl		FBgn0015038	Cyp9b1
58.3307	-0.525913	0.435079	-1.20878	0.226749	0.880666	FBgn0034707	MED16		FBgn0015039	Cyp9b2
125.309	-0.525846	0.29993	-1.75323	0.0795623	0.619544	FBgn0025825	HDAC3		FBgn0015040	Cyp9c1
125.309	-0.525846	0.29993	-1.75323	0.0795623	0.619544	FBgn0266539	CG45100		FBgn0015075	Ddx1
4.20212	-0.525769	1.53495	-0.342532	0.731951	0.99961	FBgn0037122	CG14570		FBgn0015218	eIF4E1
1504.43	-0.525507	0.154753	-3.39579	0.000684321	0.0274477	FBgn0261686	CG42733		FBgn0015221	Fer2LCH
99.929	-0.524747	0.334139	-1.57045	0.116311	0.722323	FBgn0035901	Pus7		FBgn0015222	Fer1HCH
4.84269	-0.524521	1.49923	-0.34986	0.726444	0.99961	FBgn0085431	Sol1		FBgn0015229	glec
26.6912	-0.524351	0.640665	-0.818448	0.413102	0.972643	FBgn0029672	CG2875		FBgn0015230	Glut3
379.119	-0.52435	0.193375	-2.71157	0.00669653	0.151056	FBgn0262839	CG43203		FBgn0015239	Hr78
530.616	-0.524348	0.170273	-3.07946	0.0020738	0.0641883	FBgn0032271	CG7329		FBgn0015240	Hr96
187.064	-0.52398	0.309293	-1.69412	0.0902415	0.660303	FBgn0002772	#N/A		FBgn0015245	Hsp60A
63.7701	-0.523261	0.42356	-1.23539	0.216687	0.874848	FBgn0031866	Nlg2		FBgn0015247	Diap2
47.8708	-0.523228	0.485708	-1.07725	0.281369	0.922611	FBgn0262905	lncRNA:CR43260		FBgn0015268	Nap1
2.9997	-0.522592	1.80495	-0.289533	0.772174	NA	FBgn0051076	CG31076		FBgn0015269	Nf1
9.62249	-0.522172	1.03745	-0.503322	0.614738	0.99961	FBgn0029647	CG17959		FBgn0015270	Orc2
43.4114	-0.521833	0.495444	-1.05326	0.292221	0.928783	FBgn0051973	Cda5		FBgn0015271	Orc5
59.7639	-0.521673	0.428242	-1.21817	0.223157	0.875944	FBgn0039751	CG1983		FBgn0015277	Pi3K59F
6.62279	-0.521661	1.2637	-0.412805	0.67975	0.99961	FBgn0051675	CG31675		FBgn0015278	Pi3K68D
3531.66	-0.520638	0.270821	-1.92244	0.0545498	0.527484	FBgn0051007	CG31007		FBgn0015279	Pi3K92E
26.2354	-0.519676	0.650193	-0.799264	0.424137	0.975948	FBgn0040928	CR15345		FBgn0015282	Rpt2
2.46638	-0.519572	2.20493	-0.235641	0.813711	NA	FBgn0264513	lncRNA:CR43912		FBgn0015283	Rpn10
48.5575	-0.519365	0.472059	-1.10021	0.271239	0.91826	FBgn0263339	lncRNA:CR43420		FBgn0015286	Rala
147.716	-0.518676	0.324051	-1.6006	0.109465	0.703662	FBgn0040793	CG7630		FBgn0015288	RpL22
128.691	-0.518452	0.31396	-1.65133	0.0986713	0.68041	FBgn0083977	CG34141		FBgn0015295	Shark
106.864	-0.518214	0.321487	-1.61193	0.106977	0.701509	FBgn0032408	CG6712		FBgn0015296	Shc
125.897	-0.518139	0.326143	-1.58869	0.112131	0.711349	FBgn0267681	lncRNA:CR46017		FBgn0015298	Srp19
13.8563	-0.517	0.8737	-0.591736	0.554027	0.997663	FBgn0035934	TrpA1		FBgn0015299	Ssb-c31a
10.1259	-0.516426	1.01438	-0.509105	0.610679	0.99961	FBgn0263659	lncRNA:CR43650		FBgn0015300	Ssl
205.676	-0.51623	0.301806	-1.71047	0.0871793	0.647389	FBgn0264943	lncRNA:CR44112		FBgn0015316	Try29F
5.37466	-0.516068	1.39608	-0.369655	0.711639	0.99961	FBgn0051792	CG31792		FBgn0015320	Ubc2
170.134	-0.516008	0.282987	-1.82343	0.0682379	0.580729	FBgn0051156	CG31156		FBgn0015321	Ubc4
2973.35	-0.515755	0.294585	-1.75078	0.0799836	0.619976	FBgn0032372	CG4988		FBgn0015331	abs
305.058	-0.515668	0.204401	-2.52283	0.0116416	0.216495	FBgn0039568	CG4815		FBgn0015336	CG15865
78.2708	-0.515642	0.376595	-1.36922	0.17093	0.820516	FBgn0038190	CG9926		FBgn0015338	CG5861
26.3286	-0.515349	0.631285	-0.816348	0.414301	0.972978	FBgn0050085	Rif1		FBgn0015351	Mettl4
38.11	-0.513947	0.628502	-0.817733	0.41351	0.972978	FBgn0051017	PH4alphaNE3		FBgn0015359	CG2034
116.709	-0.513744	0.313957	-1.63635	0.101766	0.689901	FBgn0031043	Naa20A		FBgn0015360	oxt
382.038	-0.513098	0.245208	-2.0925	0.0363939	0.43318	FBgn0027657	glob1		FBgn0015371	chn
5.96952	-0.512745	1.29737	-0.395218	0.692682	0.99961	FBgn0037753	CG12947		FBgn0015372	RabX1
248.718	-0.512175	0.227125	-2.25504	0.0241311	0.341488	FBgn0267002	unc-104		FBgn0015376	cutlet
507.032	-0.511962	0.166555	-3.07382	0.00211334	0.0648204	FBgn0002021	#N/A		FBgn0015379	dod
60.9622	-0.511559	0.436021	-1.17325	0.240698	0.895257	FBgn0025692	Lfg		FBgn0015380	drl
7.18776	-0.510329	1.18462	-0.430797	0.666616	0.99961	FBgn0265070	asRNA:CR44181		FBgn0015381	dsf
69.5357	-0.509761	0.394283	-1.29288	0.196052	0.857678	FBgn0264867	lncRNA:CR44058		FBgn0015391	glu
32.5888	-0.509478	0.601998	-0.846312	0.397379	0.966614	FBgn0266625	asRNA:CR45132		FBgn0015396	jumu
97.418	-0.50929	0.426341	-1.19456	0.232259	0.885222	FBgn0052220	Csas		FBgn0015399	kek1
382.794	-0.509181	0.248214	-2.05137	0.0402305	0.453747	FBgn0038956	CAH8		FBgn0015400	kek2
43.63	-0.509044	0.494868	-1.02865	0.303646	0.933746	FBgn0039069	CG6763		FBgn0015402	ksr
8.29876	-0.509007	1.14649	-0.443969	0.657065	0.99961	FBgn0046876	Obp83ef		FBgn0015477	Rme-8
3.01553	-0.508672	1.80261	-0.282187	0.7778	NA	FBgn0266960	lncRNA:CR45411		FBgn0015509	Cul1
33.7329	-0.508583	0.604651	-0.841119	0.400281	0.966825	FBgn0050114	CG30114		FBgn0015513	mbc
72.1869	-0.508491	0.394252	-1.28976	0.197134	0.860418	FBgn0267110	lncRNA:CR45550		FBgn0015519	nAChRalpha3
11.9879	-0.508187	1.04188	-0.487759	0.62572	0.99961	FBgn0032287	CG6415		FBgn0015520	nonA-l
17.9402	-0.508089	0.758974	-0.669441	0.503214	0.990669	FBgn0263622	lncRNA:CR43631		FBgn0015521	RpS21
70.388	-0.507921	0.410864	-1.23623	0.216375	0.874848	FBgn0036843	Sfxn2		FBgn0015522	olf186-M
1.75157	-0.507492	2.52484	-0.201	0.840699	NA	FBgn0037896	ninaG		FBgn0015524	otp
1.75157	-0.507492	2.52484	-0.201	0.840699	NA	FBgn0267463	asRNA:CR45813		FBgn0015527	peng
3.61039	-0.5072	1.87988	-0.269805	0.78731	NA	FBgn0050289	CG30289		FBgn0015543	snoRNA:Me28S-A1322
332.743	-0.507025	0.196325	-2.58258	0.00980636	0.194888	FBgn0020415	Idgf2		FBgn0015544	spag
81.1565	-0.506878	0.368156	-1.3768	0.168573	0.816659	FBgn0033569	CG12942		FBgn0015546	spel1
15.9614	-0.50632	0.855654	-0.591735	0.554028	0.997663	FBgn0036754	CG5589		FBgn0015550	tap
228.262	-0.506282	0.231118	-2.19058	0.0284822	0.376721	FBgn0267542	asRNA:CR45882		FBgn0015553	tos
90.189	-0.505911	0.348176	-1.45303	0.146215	0.775477	FBgn0052673	Rab9E		FBgn0015558	tty
6.60873	-0.505479	1.29792	-0.389453	0.696941	0.99961	FBgn0265957	lncRNA:CR44744		FBgn0015561	unpg
451.961	-0.505234	0.187765	-2.69078	0.00712844	0.158651	FBgn0262010	CG42828		FBgn0015568	alpha-Est1
144.814	-0.504577	0.297723	-1.69478	0.0901163	0.660303	FBgn0026088	CG14818		FBgn0015569	alpha-Est10
112.93	-0.504296	0.312811	-1.61214	0.106931	0.701509	FBgn0030518	CG11134		FBgn0015570	alpha-Est2
173.852	-0.504071	0.267433	-1.88485	0.0594501	0.548002	FBgn0029837	Tsp5D		FBgn0015571	alpha-Est3
40.575	-0.503969	0.528784	-0.953071	0.340554	0.953107	FBgn0259722	CG42376		FBgn0015572	alpha-Est4
610.946	-0.503634	0.212475	-2.37032	0.0177728	0.282953	FBgn0034104	CG15705		FBgn0015574	alpha-Est6
97.3808	-0.503322	0.404127	-1.24545	0.212965	0.872206	FBgn0261046	Dscam3		FBgn0015575	alpha-Est7
59.7022	-0.503106	0.42286	-1.18977	0.234138	0.887644	FBgn0026874	CG13358		FBgn0015576	alpha-Est8
104.022	-0.503011	0.325905	-1.54343	0.122727	0.734404	FBgn0037565	CG9626		FBgn0015577	alpha-Est9
144.579	-0.502642	0.31448	-1.59833	0.10997	0.705686	FBgn0030881	CG12985		FBgn0015582	dare
161.381	-0.502258	0.270588	-1.85617	0.0634287	0.565903	FBgn0040235	c12.1		FBgn0015583	Acp29AB
9.01669	-0.502017	1.06911	-0.469567	0.638665	0.99961	FBgn0003867	#N/A		FBgn0015584	Acp53Ea
42.7043	-0.501685	0.515502	-0.973197	0.330455	0.951072	FBgn0265356	tn		FBgn0015585	Acp63F
51.0804	-0.501498	0.473643	-1.05881	0.289686	0.928783	FBgn0031062	CG14230		FBgn0015586	Acp76A
4.18806	-0.501456	1.55145	-0.323218	0.74653	0.99961	FBgn0259239	CG42337		FBgn0015589	Apc
6.64174	-0.500487	1.3075	-0.382781	0.701882	0.99961	FBgn0265802	lncRNA:CR44591		FBgn0015591	AstA
167.753	-0.5003	0.26283	-1.90351	0.0569737	0.540135	FBgn0266199	asRNA:CR44894		FBgn0015600	toc
110.072	-0.500212	0.322204	-1.55247	0.120551	0.727651	FBgn0265058	asRNA:CR44169		FBgn0015602	BEAF-32
32.212	-0.5002	0.574782	-0.870244	0.384167	0.962006	FBgn0014019	#N/A		FBgn0015609	CadN
158.662	-0.500193	0.307172	-1.62838	0.103444	0.693343	FBgn0065059	snoRNA:660		FBgn0015614	CanB2
98.0389	-0.499139	0.346428	-1.44082	0.149636	0.783197	FBgn0036950	CG6996		FBgn0015615	SMC3
68.3593	-0.49868	0.415374	-1.20056	0.229923	0.882772	FBgn0036848	Naxd		FBgn0015618	Cdk8
39.5389	-0.498652	0.551553	-0.904089	0.365948	0.955256	FBgn0034614	CG9752		FBgn0015621	Clp
7.21941	-0.498483	1.19989	-0.415441	0.677819	0.99961	FBgn0259714	DIP-epsilon		FBgn0015622	Cnx99A
66.0875	-0.498147	0.446783	-1.11497	0.264865	0.91396	FBgn0265380	asRNA:CR44321		FBgn0015623	Cpr
211.73	-0.498093	0.236245	-2.10837	0.034999	0.423884	FBgn0035206	sturkopf		FBgn0015625	CycB3
523.651	-0.497983	0.187782	-2.65193	0.00800339	0.171458	FBgn0034576	ND-B14.7		FBgn0015663	Ugt36A1
159.454	-0.49666	0.271626	-1.82847	0.0674785	0.579373	FBgn0029594	Coa8		FBgn0015664	Dref
16.6938	-0.496531	0.785355	-0.632238	0.527232	0.993335	FBgn0285969	sisRNA:4		FBgn0015714	Cyp6a17
44.3363	-0.496351	0.516653	-0.960706	0.3367	0.953107	FBgn0035383	CPT2		FBgn0015721	ktub
8.54491	-0.495735	1.23358	-0.401867	0.687782	0.99961	FBgn0035241	CG12105		FBgn0015737	Hmu
71.041	-0.495348	0.405447	-1.22173	0.221809	0.874848	FBgn0033715	CG8490		FBgn0015754	Lis-1
90.3858	-0.495341	0.349117	-1.41884	0.155946	0.7942	FBgn0262508	CG43078		FBgn0015756	RpL9
134.721	-0.495273	0.297711	-1.6636	0.0961921	0.671167	FBgn0262355	lncRNA:CR43053		FBgn0015765	p38a
12.0182	-0.49506	0.940293	-0.526495	0.598544	0.99961	FBgn0265428	asRNA:CR44340		FBgn0015766	Msr-110
92.1233	-0.494438	0.346263	-1.42793	0.153313	0.788723	FBgn0267111	lncRNA:CR45551		FBgn0015770	MstProx
28.8763	-0.49432	0.691838	-0.714503	0.474916	0.986175	FBgn0000015	#N/A		FBgn0015772	Nak
178.314	-0.494268	0.308566	-1.60182	0.109195	0.703253	FBgn0261789	SmD2		FBgn0015773	NetA
1.21825	-0.493562	3.18005	-0.155206	0.876659	NA	FBgn0052602	Muc12Ea		FBgn0015774	NetB
1.21825	-0.493562	3.18005	-0.155206	0.876659	NA	FBgn0050172	CG30172		FBgn0015776	nrv1
1.21825	-0.493562	3.18005	-0.155206	0.876659	NA	FBgn0267257	lncRNA:CR45693		FBgn0015777	nrv2
1.21825	-0.493562	3.18005	-0.155206	0.876659	NA	FBgn0036953	CG17145		FBgn0015778	rin
1.81311	-0.493553	2.50729	-0.196847	0.843947	NA	FBgn0032585	Nepl8		FBgn0015781	P5cr
1.81311	-0.493553	2.50729	-0.196847	0.843947	NA	FBgn0040699	CG15024		FBgn0015789	Rab10
46.9605	-0.492779	0.47492	-1.0376	0.299455	0.929985	FBgn0030998	CG14195		FBgn0015790	Rab11
91.909	-0.492709	0.358723	-1.37351	0.169594	0.816764	FBgn0032750	CG10495		FBgn0015791	Rab14
14.1202	-0.492687	0.879833	-0.559978	0.575494	0.99961	FBgn0037324	Orco		FBgn0015793	Rab19
171.47	-0.492256	0.260056	-1.89288	0.0583733	0.546389	FBgn0035336	CG9004		FBgn0015794	Rab18
14.2275	-0.492086	0.85623	-0.574712	0.565486	0.998915	FBgn0052187	CG32187		FBgn0015795	Rab7
40.0013	-0.491942	0.521084	-0.944073	0.345132	0.953107	FBgn0040370	CG13375		FBgn0015797	Rab6
30.8457	-0.49194	0.583933	-0.84246	0.39953	0.966825	FBgn0030017	CG2278		FBgn0015799	Rbf
4.20389	-0.491201	1.56922	-0.313023	0.754263	0.99961	FBgn0036260	Rh7		FBgn0015801	Reg-5
40.0171	-0.490868	0.523606	-0.937476	0.348514	0.953107	FBgn0040466	Dlip2		FBgn0015803	RtGEF
2.43649	-0.490835	2.40412	-0.204164	0.838225	NA	FBgn0054043	CG34043		FBgn0015805	HDAC1
68.3634	-0.490824	0.396794	-1.23698	0.216096	0.874848	FBgn0265085	lncRNA:CR44196		FBgn0015808	ScpX
17.1389	-0.490809	0.84331	-0.582003	0.560565	0.997719	FBgn0052202	CG32202		FBgn0015818	Spx
133.018	-0.490783	0.399096	-1.22974	0.218796	0.874848	FBgn0259209	Mlp60A		FBgn0015828	TfIIEalpha
59.7742	-0.49052	0.434952	-1.12776	0.259422	0.908751	FBgn0014930	#N/A		FBgn0015829	TfIIEbeta
36.5269	-0.489573	0.55999	-0.874254	0.38198	0.960964	FBgn0034700	CG11269		FBgn0015831	Rtnl2
58.4016	-0.489314	0.446197	-1.09663	0.272803	0.91826	FBgn0028983	Spn55B		FBgn0015834	eIF3i
47.5901	-0.488872	0.484174	-1.0097	0.312638	0.940867	FBgn0003174	#N/A		FBgn0015838	Vang
49.2616	-0.488833	0.472015	-1.03563	0.300376	0.930522	FBgn0264564	asRNA:CR43936		FBgn0015872	Drip
97.6611	-0.488715	0.342001	-1.42899	0.153008	0.788121	FBgn0034231	APC10		FBgn0015903	apt
67.5807	-0.487764	0.44309	-1.10082	0.270973	0.91826	FBgn0020299	stumps		FBgn0015904	ara
19.1936	-0.48736	0.769793	-0.633106	0.526664	0.993335	FBgn0036756	Cln3		FBgn0015905	ast
60.5052	-0.487252	0.423889	-1.14948	0.250358	0.902087	FBgn0035094	CG9380		FBgn0015919	caup
20.718	-0.486992	0.713916	-0.682142	0.495149	0.990491	FBgn0038282	dpr9		FBgn0015924	crq
18.4345	-0.486908	0.791614	-0.615083	0.5385	0.997338	FBgn0259896	NimC1		FBgn0015925	csul
4.15818	-0.486703	1.58296	-0.307464	0.75849	0.99961	FBgn0036015	CG3088		FBgn0015926	dah
48.6129	-0.486584	0.488131	-0.996832	0.318846	0.944114	FBgn0039509	bigmax		FBgn0015929	dpa
131.313	-0.486406	0.297963	-1.63244	0.102587	0.691928	FBgn0031547	Sr-CIV		FBgn0015946	grim
34.5183	-0.486171	0.612573	-0.793654	0.427397	0.975948	FBgn0065102	sncRNA:184		FBgn0015949	hrg
46.2162	-0.486169	0.49104	-0.99008	0.322135	0.946193	FBgn0040352	CG14416		FBgn0016013	Faa
4.75304	-0.486039	1.44568	-0.336201	0.736719	0.99961	FBgn0033408	CG8800		FBgn0016031	lama
687.105	-0.485854	0.202057	-2.40455	0.0161926	0.269328	FBgn0040660	CG13551		FBgn0016032	lbm
309.603	-0.485657	0.204908	-2.37012	0.0177824	0.282953	FBgn0261706	asRNA:CR42742		FBgn0016034	mael
16.0093	-0.485499	0.823268	-0.589721	0.555377	0.997719	FBgn0085309	CG34280		FBgn0016036	mei-P22
10.7859	-0.485199	0.994022	-0.488117	0.625467	0.99961	FBgn0010241	#N/A		FBgn0016038	Vsp37A
39.8075	-0.485003	0.523962	-0.925645	0.35463	0.954467	FBgn0034199	Gbp1		FBgn0016041	Tom40
311.714	-0.484884	0.204081	-2.37594	0.0175042	0.282169	FBgn0035591	CG4611		FBgn0016047	nompA
60.6932	-0.483879	0.438074	-1.10456	0.269351	0.917255	FBgn0259244	CG42342		FBgn0016053	pgc
110.064	-0.482776	0.321583	-1.50125	0.133292	0.756398	FBgn0029079	icln		FBgn0016054	phr6-4
46.8873	-0.482669	0.5293	-0.9119	0.361821	0.955064	FBgn0037090	Est-Q		FBgn0016059	Sema1b
67.5377	-0.482131	0.501975	-0.960469	0.336819	0.953107	FBgn0025583	BomS2		FBgn0016061	side
4.70733	-0.482131	1.45498	-0.331366	0.740368	0.99961	FBgn0026438	Eaat2		FBgn0016070	smg
215.276	-0.482118	0.234546	-2.05554	0.0398272	0.451411	FBgn0266819	asRNA:CR45281		FBgn0016075	vkg
69.9451	-0.482042	0.413592	-1.1655	0.243816	0.897124	FBgn0266994	asRNA:CR45445		FBgn0016076	vri
3.53479	-0.482027	1.70906	-0.282042	0.777911	NA	FBgn0284418	lncRNA:TS25		FBgn0016078	wun
322.517	-0.481702	0.215011	-2.24036	0.0250677	0.350714	FBgn0085298	CG34269		FBgn0016081	fry
2669.11	-0.481555	0.122195	-3.94088	8.11821e-05	0.00455038	FBgn0261349	Mst36Fb		FBgn0016119	ATPsynCF6
14.1048	-0.480957	0.935994	-0.513846	0.60736	0.99961	FBgn0038407	CG6126		FBgn0016120	ATPsynD
200.612	-0.480651	0.24875	-1.93226	0.0533271	0.522894	FBgn0035270	CG13933		FBgn0016122	Acer
372.18	-0.48042	0.200203	-2.39966	0.0164103	0.270755	FBgn0010225	#N/A		FBgn0016123	Alp4
49.0696	-0.480252	0.468722	-1.0246	0.305553	0.935919	FBgn0029529	CG13365		FBgn0016126	CaMKI
76.3143	-0.480153	0.391615	-1.22608	0.220167	0.874848	FBgn0263445	asRNA:CR43468		FBgn0016131	Cdk4
131.436	-0.479317	0.300748	-1.59375	0.110992	0.708772	FBgn0266140	lncRNA:CR44846		FBgn0016641	PTP-ER
77.6828	-0.479122	0.377017	-1.27082	0.203792	0.865499	FBgn0031413	CG9967		FBgn0016650	Lgr1
87.8943	-0.478525	0.367801	-1.30104	0.193244	0.856493	FBgn0051719	RluA-1		FBgn0016660	H15
6.53626	-0.478521	1.24894	-0.383142	0.701615	0.99961	FBgn0031432	Cyp309a1		FBgn0016672	Ipp
139.731	-0.477665	0.334765	-1.42686	0.153619	0.789101	FBgn0061198	HSPC300		FBgn0016675	Lectin-galC1
304.491	-0.477587	0.212725	-2.24509	0.0247622	0.347619	FBgn0030571	CG14414		FBgn0016684	NaPi-T
535.036	-0.476949	0.182904	-2.60765	0.0091167	0.185578	FBgn0263026	CG43321		FBgn0016685	Nlp
6.3833	-0.47659	1.3093	-0.364004	0.715855	0.99961	FBgn0050181	ppk3		FBgn0016687	Nurf-38
4.174	-0.476277	1.60037	-0.297605	0.766004	0.99961	FBgn0264253	Send2		FBgn0016691	ATPsynO
33.0304	-0.475833	0.563371	-0.844617	0.398325	0.966614	FBgn0032153	CG4537		FBgn0016693	Past1
46.2088	-0.475491	0.486699	-0.97697	0.328584	0.950216	FBgn0038680	Cyp12a5		FBgn0016694	Pdp1
32.2998	-0.475377	0.580763	-0.818539	0.41305	0.972643	FBgn0265157	lncRNA:CR44226		FBgn0016696	Pitslre
37.266	-0.475265	0.533899	-0.890178	0.373371	0.956459	FBgn0030893	RhoGAP16F		FBgn0016697	Prosalpha5
71.9267	-0.474892	0.389432	-1.21945	0.222674	0.87544	FBgn0039296	Sil1		FBgn0016698	Ptpa
201.416	-0.474815	0.250967	-1.89194	0.0584993	0.546389	FBgn0264493	rdx		FBgn0016701	Rab4
411.7	-0.474743	0.203678	-2.33085	0.0197611	0.30293	FBgn0262985	CG43293		FBgn0016715	Reg-2
3.00147	-0.474571	1.84125	-0.257743	0.796605	NA	FBgn0031031	CG14218		FBgn0016726	RpL29
74.4233	-0.474335	0.399683	-1.18678	0.235315	0.889866	FBgn0000577	#N/A		FBgn0016754	sba
31.1716	-0.474248	0.58558	-0.809877	0.418011	0.975948	FBgn0266739	lncRNA:CR45212		FBgn0016756	Usp47
359.4	-0.474156	0.191088	-2.48135	0.0130886	0.235245	FBgn0265822	lncRNA:CR44611		FBgn0016762	angel
9.33906	-0.473743	1.06721	-0.44391	0.657108	0.99961	FBgn0053914	CG33914		FBgn0016794	dos
513.887	-0.473672	0.17947	-2.63928	0.00830824	0.174818	FBgn0262478	CG43068		FBgn0016797	fz2
33.6569	-0.473438	0.558671	-0.847436	0.396752	0.966614	FBgn0030799	CG4872		FBgn0016917	Stat92E
69.7492	-0.473016	0.412576	-1.14649	0.251591	0.902512	FBgn0032733	CG15170		FBgn0016919	nompB
935.053	-0.473002	0.164351	-2.87799	0.00400219	0.104342	FBgn0032365	CG14929		FBgn0016920	nompC
70.6373	-0.472799	0.402332	-1.17515	0.239936	0.893875	FBgn0034110	Atg9		FBgn0016926	Pino
129.994	-0.472702	0.29836	-1.58433	0.113118	0.713079	FBgn0040784	karr		FBgn0016930	Dyrk2
142.61	-0.472551	0.281527	-1.67853	0.0932435	0.665951	FBgn0035083	Tina-1		FBgn0016970	l(2)k10201
53.0973	-0.472288	0.450358	-1.0487	0.294318	0.928783	FBgn0035413	CG14958		FBgn0016974	swaPsi
417.605	-0.472134	0.197823	-2.38665	0.0170027	0.275724	FBgn0038799	MFS9		FBgn0016975	stnB
1.72169	-0.47187	2.51113	-0.187911	0.850946	NA	FBgn0028946	Or35a		FBgn0016976	stnA
1.72169	-0.47187	2.51113	-0.187911	0.850946	NA	FBgn0032810	CG13077		FBgn0016977	spen
1.72169	-0.47187	2.51113	-0.187911	0.850946	NA	FBgn0033648	Ir48b		FBgn0016978	snRNP-U1-70K
985.38	-0.471869	0.133409	-3.537	0.0004047	0.0176849	FBgn0033246	ACC		FBgn0016983	smid
15.9527	-0.471632	0.803366	-0.58707	0.557157	0.997719	FBgn0035443	CG12010		FBgn0016984	sktl
76.3945	-0.471465	0.38118	-1.23686	0.216141	0.874848	FBgn0263079	CG43338		FBgn0017414	cag
596.404	-0.471405	0.167803	-2.80929	0.00496514	0.123509	FBgn0037516	CG11286		FBgn0017418	ari-1
211.145	-0.471158	0.240441	-1.95956	0.0500478	0.506089	FBgn0264366	lncRNA:CR43818		FBgn0017424	asRNA:CR11538
2051.65	-0.471066	0.121092	-3.89015	0.000100181	0.00538953	FBgn0001149	#N/A		FBgn0017429	CG5989
122.501	-0.471011	0.301685	-1.56127	0.118461	0.726428	FBgn0053213	CG33213		FBgn0017430	Nelf-E
16.7908	-0.470696	0.868843	-0.54175	0.587991	0.99961	FBgn0085359	CG34330		FBgn0017448	CG2187
386.724	-0.470556	0.550783	-0.854341	0.392916	0.963653	FBgn0264260	CG43760		FBgn0017456	Ubc84D
12.2206	-0.470078	0.971335	-0.483951	0.628421	0.99961	FBgn0028699	Rh50		FBgn0017457	U2af38
3.55062	-0.47003	1.69577	-0.277178	0.781643	NA	FBgn0086610	CG33342		FBgn0017482	T3dh
38.5348	-0.469987	0.536393	-0.876201	0.380921	0.960871	FBgn0264839	asRNA:CR44047		FBgn0017545	RpS3A
129.698	-0.469637	0.311085	-1.50968	0.131126	0.751911	FBgn0035805	CG7506		FBgn0017550	Rga
18.727	-0.469572	0.769425	-0.61029	0.54167	0.997353	FBgn0262820	CG43191		FBgn0017551	Rca1
585.526	-0.4693	0.428858	-1.0943	0.273823	0.918302	FBgn0037330	mRpL44		FBgn0017556	Prosalpha4T2
270.141	-0.468965	0.224841	-2.08577	0.0369998	0.436275	FBgn0031996	CG8460		FBgn0017558	Pdk
31.4494	-0.468436	0.596254	-0.785632	0.432083	0.975948	FBgn0031321	Tgt		FBgn0017561	Ork1
2.95576	-0.468429	1.83003	-0.255968	0.797976	NA	FBgn0040074	retinin		FBgn0017566	ND-75
3440.34	-0.468271	0.138209	-3.38814	0.000703691	0.0280586	FBgn0039678	Obp99a		FBgn0017567	ND-23
2300.33	-0.468017	0.151586	-3.08747	0.00201871	0.0630442	FBgn0038088	CG10126		FBgn0017572	Mo25
75.5314	-0.4678	0.380714	-1.22874	0.219168	0.874848	FBgn0004583	#N/A		FBgn0017577	Mcm5
12.967	-0.467739	0.888367	-0.526516	0.59853	0.99961	FBgn0266731	lncRNA:CR45204		FBgn0017578	Max
42.592	-0.467472	0.53832	-0.868392	0.38518	0.962382	FBgn0035337	CG15877		FBgn0017579	RpL14
226.445	-0.466972	0.304905	-1.53153	0.125638	0.740035	FBgn0034396	CG15097		FBgn0017581	Lk6
7.58749	-0.466202	1.18137	-0.394628	0.693117	0.99961	FBgn0034195	Spn53F		FBgn0017590	klg
245.478	-0.465714	0.245714	-1.89535	0.0580466	0.544971	FBgn0026192	par-6		FBgn0019624	COX5A
13.4705	-0.465538	0.881918	-0.527869	0.59759	0.99961	FBgn0263270	CG43396		FBgn0019637	Atu
167.294	-0.465464	0.264107	-1.76241	0.0780009	0.613036	FBgn0043796	CG12219		FBgn0019644	ATPsynB
303.559	-0.465279	0.207253	-2.24498	0.0247695	0.347619	FBgn0034807	CG9897		FBgn0019650	toy
120.93	-0.465006	0.312146	-1.48971	0.136301	0.759608	FBgn0041629	Hexo2		FBgn0019660	lncRNA:roX2
71.4164	-0.465001	0.403146	-1.15343	0.248733	0.900686	FBgn0035541	CG15019		FBgn0019661	lncRNA:roX1
5.69702	-0.46494	4.60276	-0.101013	0.91954	0.99961	FBgn0262143	CG42869		FBgn0019662	qm
35.2007	-0.464231	0.554929	-0.83656	0.40284	0.967768	FBgn0036847	CNPYb		FBgn0019686	lok
81.6282	-0.46401	0.36637	-1.26651	0.205332	0.865499	FBgn0261808	cu		FBgn0019809	gcm2
263.551	-0.46394	0.217771	-2.1304	0.0331389	0.411954	FBgn0035649	CG10483		FBgn0019828	dj
200.432	-0.463582	0.296669	-1.56262	0.118142	0.726428	FBgn0051450	mRpS18A		FBgn0019830	colt
25.9816	-0.462881	0.640047	-0.723198	0.469558	0.986042	FBgn0263447	asRNA:CR43470		FBgn0019890	Smg5
65.8913	-0.462766	0.406656	-1.13798	0.255129	0.905914	FBgn0032026	CG7627		FBgn0019925	Surf4
[truncated: 16,035 more rows]

## Sheet: piRNA-related genes
female								male
[truncated: 13 more rows]
