# Supplementary material for: The Tudor Domain-Containing Protein, Kotsubu (CG9925), Localizes to the Nuage and Functions in piRNA Biogenesis in D. melanogaster
Source: Front Mol Biosci. 2022 Mar 29;9:818302. doi: 10.3389/fmolb.2022.818302 (PMC9002060; doi:10.3389/fmolb.2022.818302)
Supplement: Supplementary file 5 [file Table4.XLSX]

## Sheet: Sheet1
Analysis Type:	PANTHER Overrepresentation Test (Released 20210224)
Annotation Version and Release Date:	GO Ontology database DOI: 10.5281/zenodo.5228828 Released 2021-08-18
Analyzed List:	DEGs in ovary or testis (padj < 0.05)
Reference List:	Drosophila melanogaster (all genes in database)
Test Type:	FISHER
Correction:	FDR
GO biological process complete	Drosophila melanogaster - REFLIST (13811)	Ovary_DEGs (78)	Ovary_DEGs (expected)	Ovary_DEGs (over/under)	Ovary_DEGs (fold Enrichment)	Ovary_DEGs (raw P-value)	Ovary_DEGs (FDR)
developmentla process (GO:0032502)	2704	33	15.27	+	2.16	4.74e-06	0.0369
multicellular organismal process (GO:0032501)	3422	37	19.33	+	1.91	1.69e-05	0.0438
anatomical structure development (GO:0048856)	2577	31	14.55	+	2.13	1.46e-05	0.0567
GO biological process complete	Drosophila melanogaster - REFLIST (13811)	Testis_DEGs (191)	Testis_DEGs (expected)	Testis_DEGs (over/under)	Testis_DEGs (fold Enrichment)	Testis_DEGs (raw P-value)	Testis_DEGs (FDR)
response to stimulus (GO:0050896)	2468	72	34.13	+	2.11	1.38e-10	1.08e-06
multicellular organismal process (GO:0032501)	3422	83	47.32	+	1.75	2.71e-08	7.02e-05
multicellular organismal development process (GO:0007275)	2226	59	30.78	+	1.92	5.1e-07	0.000661
developmental process (GO:0032502)	2704	67	37.4	+	1.79	8.52e-07	0.000737
anatomical structure development (GO:0048856)	2577	62	35.68	+	1.74	6.01e-06	0.00275
