# Supplementary material for: The Tudor Domain-Containing Protein, Kotsubu (CG9925), Localizes to the Nuage and Functions in piRNA Biogenesis in D. melanogaster
Source: Front Mol Biosci. 2022 Mar 29;9:818302. doi: 10.3389/fmolb.2022.818302 (PMC9002060; doi:10.3389/fmolb.2022.818302)
Supplement: Supplementary file 6 [file Table5.XLSX]

## Sheet: CG9925_male_DESeq2_result
Supplementary Table 5. Testicular small RNAs mapping to chromosomes (mutant/control).
baseMean	log2FoldChange	lfcSE	stat	pvalue	padj	gene_id	gene_name
221.613	3.11319	0.461309	6.74861	1.49273e-11	1.47795e-07	FBgn0011889	tRNA:Lys-CTT-1-2
94.487	4.10209	0.635798	6.45188	1.10472e-10	5.4689e-07	FBgn0283461	Drs
391.635	3.05159	0.550378	5.54454	2.94733e-08	6.48155e-05	FBgn0033366	Ance-4
41.2917	6.53783	1.17292	5.574	2.48961e-08	6.48155e-05	FBgn0037836	CG14692
38.0553	4.41386	0.798722	5.52616	3.27318e-08	6.48155e-05	FBgn0036764	CG5535
921.845	2.61908	0.50498	5.18649	2.14291e-07	0.000353616	FBgn0002563	Lsp1beta
38.249	-3.71019	0.742173	-4.99909	5.76015e-07	0.000814732	FBgn0054002	CG34002
584.597	2.55286	0.518173	4.92667	8.3644e-07	0.000938932	FBgn0032773	fon
1708.16	-2.02792	0.41195	-4.92272	8.53489e-07	0.000938932	FBgn0259837	Su(Ste):CR42406
186.074	2.71309	0.56445	4.80662	1.53506e-06	0.00151986	FBgn0002562	Lsp1alpha
157.217	2.58752	0.545632	4.74224	2.11372e-06	0.00190254	FBgn0085195	CG34166
55.1247	3.27491	0.695162	4.71101	2.46493e-06	0.00203377	FBgn0039073	CG4408
149.906	2.55589	0.551529	4.63419	3.58341e-06	0.00272918	FBgn0010052	Jhe
67.6413	2.73151	0.601632	4.54016	5.62104e-06	0.00397528	FBgn0286723	hll
1089.01	-2.13098	0.477637	-4.46151	8.13836e-06	0.00537186	FBgn0085673	Su(Ste):CR41533
102.753	2.35194	0.537023	4.37959	1.18901e-05	0.00607074	FBgn0033137	Tsp42Ep
1108.1	1.98942	0.452129	4.40013	1.08186e-05	0.00607074	FBgn0053239	Ste:CG33239
91.8114	2.51468	0.570505	4.40781	1.04422e-05	0.00607074	FBgn0043841	vir-1
539.699	-1.94398	0.442518	-4.393	1.11796e-05	0.00607074	FBgn0287603	lncRNA:CR46472
141.992	-2.10716	0.481872	-4.37286	1.22629e-05	0.00607074	FBgn0287613	lncRNA:CR46482
77.5432	2.60436	0.600868	4.33434	1.46198e-05	0.00689287	FBgn0001114	Glt
2619.65	2.20336	0.511092	4.31108	1.6246e-05	0.00695907	FBgn0002565	Lsp2
2583.87	2.2051	0.511104	4.31438	1.60052e-05	0.00695907	FBgn0017424	asRNA:CR11538
1117.81	2.04492	0.475259	4.30275	1.68688e-05	0.00695907	FBgn0053244	Ste:CG33244
1560.9	-1.79362	0.418281	-4.28808	1.80222e-05	0.00713753	FBgn0259859	Su(Ste):CR42428
106.019	-2.41939	0.57012	-4.24365	2.19913e-05	0.00837445	FBgn0036091	CG18628
1835.91	-1.79081	0.42484	-4.21525	2.495e-05	0.00914927	FBgn0259843	Su(Ste):CR42412
19.6395	5.47789	1.30694	4.19139	2.77246e-05	0.0098036	FBgn0030594	fiz
1153	1.90748	0.456092	4.18223	2.88665e-05	0.00985542	FBgn0053245	Ste:CG33245
950.094	2.03156	0.490126	4.14498	3.39851e-05	0.0112162	FBgn0000640	Fbp2
18.6723	4.35393	1.05372	4.13197	3.59673e-05	0.0114875	FBgn0039022	Nepl13
2298.63	2.15246	0.523591	4.11096	3.94021e-05	0.0118232	FBgn0087002	apolpp
28.6076	-3.31884	0.807321	-4.11093	3.94067e-05	0.0118232	FBgn0262533	CR43087
1180.66	1.84042	0.448867	4.10013	4.12915e-05	0.0120243	FBgn0053237	Ste:CG33237
1129.25	1.85793	0.457564	4.06048	4.89726e-05	0.0138536	FBgn0053242	Ste:CG33242
4792.47	1.90039	0.469765	4.0454	5.22333e-05	0.0143656	FBgn0267513	28SrRNA-Psi:CR45853
94.0068	2.35745	0.588123	4.00844	6.1122e-05	0.015535	FBgn0011722	Tig
55.6098	2.37091	0.59152	4.00817	6.11921e-05	0.015535	FBgn0026415	Idgf4
1130.12	1.81843	0.452301	4.02039	5.81019e-05	0.015535	FBgn0053247	Ste:CG33247
949.936	1.8354	0.460709	3.98385	6.78073e-05	0.0163746	FBgn0053246	Ste:CG33246
1153.75	-1.76668	0.443031	-3.98771	6.67145e-05	0.0163746	FBgn0259842	Su(Ste):CR42411
7528.37	1.90481	0.479992	3.96842	7.23505e-05	0.0170558	FBgn0000639	Fbp1
802.614	-1.6688	0.424127	-3.93468	8.3309e-05	0.0191824	FBgn0259863	Su(Ste):CR42432
1131.29	1.80574	0.464259	3.88952	0.000100444	0.0226022	FBgn0053236	Ste:CG33236
54.8142	2.42442	0.625707	3.87469	0.000106761	0.0226363	FBgn0031717	Oscillin
37.5941	2.83451	0.731326	3.87585	0.000106252	0.0226363	FBgn0028396	TotA
2978.31	-1.59133	0.410865	-3.87311	0.000107454	0.0226363	FBgn0259856	Su(Ste):CR42425
487.966	1.90058	0.493501	3.85121	0.000117534	0.0242439	FBgn0039685	Obp99b
73.1656	-2.12586	0.55503	-3.83017	0.000128055	0.025875	FBgn0262945	lncRNA:CR43264
1021.2	1.76541	0.464007	3.8047	0.000141977	0.0281143	FBgn0053240	Ste:CG33240
97.7437	2.07913	0.548657	3.7895	0.000150952	0.0287419	FBgn0001142	Gs1
21.5977	-3.28334	0.866296	-3.79009	0.00015059	0.0287419	FBgn0262532	CR43086
107.294	2.17699	0.577614	3.76893	0.000163948	0.0304313	FBgn0040732	CG16926
9.72891	-6.61044	1.75536	-3.76587	0.000165972	0.0304313	FBgn0085391	trv
77.9196	2.19962	0.586443	3.75078	0.000176283	0.0312553	FBgn0040398	CG14629
41.5219	2.39012	0.637352	3.75008	0.00017678	0.0312553	FBgn0035791	CG8539
1060.8	-1.5993	0.427076	-3.74476	0.000180566	0.0313646	FBgn0259864	Su(Ste):CR42433
930.777	1.72013	0.461124	3.7303	0.000191252	0.0315598	FBgn0053241	Ste:CG33241
1200.83	-1.60111	0.428898	-3.73307	0.000189162	0.0315598	FBgn0259855	Su(Ste):CR42424
28.6613	-2.73086	0.731503	-3.73321	0.000189052	0.0315598	FBgn0035471	Sc2
30.507	2.84843	0.765558	3.72072	0.000198654	0.0318455	FBgn0003162	Pu
665.765	-1.58449	0.425966	-3.71975	0.000199416	0.0318455	FBgn0259870	Su(Ste):CR42439
14.4592	3.94147	1.06687	3.69443	0.000220383	0.0344494	FBgn0034262	swi2
12236.7	2.12577	0.57581	3.69179	0.000222681	0.0344494	FBgn0250731	5.8SrRNA:CR40454
74.0437	-2.07372	0.562631	-3.68575	0.00022803	0.0347342	FBgn0259795	loopin-1
59.7619	2.27731	0.622646	3.65747	0.000254719	0.0357697	FBgn0033234	MFS12
978.795	-1.60704	0.438514	-3.66473	0.0002476	0.0357697	FBgn0259857	Su(Ste):CR42426
1143.74	-1.5848	0.433517	-3.65568	0.000256504	0.0357697	FBgn0259862	Su(Ste):CR42431
1641.11	-1.5767	0.431044	-3.65787	0.000254319	0.0357697	FBgn0259875	Su(Ste):CR42444
44638.7	1.69688	0.463099	3.66419	0.000248118	0.0357697	FBgn0267508	28SrRNA-Psi:CR45848
3004.16	2.13335	0.581165	3.67082	0.000241771	0.0357697	FBgn0267514	5.8SrRNA-Psi:CR45854
47.01	2.47111	0.678027	3.64456	0.000267852	0.0368334	FBgn0032400	CG6770
1898.65	2.0732	0.575341	3.60343	0.000314042	0.0425936	FBgn0267509	5.8SrRNA-Psi:CR45849
139.954	1.94369	0.541095	3.59213	0.00032798	0.043324	FBgn0039241	CG11089
46.9867	2.44337	0.680229	3.59198	0.000328179	0.043324	FBgn0034276	Sardh
15.672	3.47974	0.974653	3.57024	0.000356655	0.0458603	FBgn0039972	Marf1
21.4324	3.20328	0.896854	3.57168	0.000354695	0.0458603	FBgn0260954	CG42586
97.7864	-1.98661	0.562626	-3.53096	0.000414052	0.0525581	FBgn0032824	CG13962
12.4307	4.70408	1.33567	3.52188	0.000428499	0.0537035	FBgn0052506	tbc
26778.5	1.52751	0.434657	3.51429	0.000440937	0.054068	FBgn0000003	7SLRNA:CR32864
80245.4	1.53118	0.435805	3.51345	0.000442329	0.054068	FBgn0261504	7SLRNA:CR42652
237985	1.7274	0.497495	3.4722	0.000516202	0.0623283	FBgn0267521	18SrRNA-Psi:CR45861
11.5783	5.65043	1.63301	3.46013	0.000539906	0.0644049	FBgn0025881	snoRNA:Me18S-A1576
67617	1.76862	0.514031	3.44069	0.000580238	0.0683921	FBgn0085813	18SrRNA-Psi:CR41602
59.0809	2.17059	0.633936	3.424	0.000617075	0.0694279	FBgn0039682	Obp99c
16.4567	3.29634	0.962565	3.42453	0.000615854	0.0694279	FBgn0002930	nec
22127.5	1.56132	0.455423	3.42829	0.000607394	0.0694279	FBgn0267520	28SrRNA-Psi:CR45860
62.4261	2.17853	0.634816	3.43176	0.000599687	0.0694279	FBgn0031313	CG5080
31.2005	2.3873	0.698136	3.41953	0.000627285	0.0697837	FBgn0038095	Cyp304a1
50.6706	-2.0416	0.597847	-3.41492	0.000637999	0.070187	FBgn0034419	CG15111
1255.25	-1.48236	0.436026	-3.3997	0.000674592	0.0718186	FBgn0259860	Su(Ste):CR42429
679.353	-1.56007	0.458778	-3.40049	0.000672647	0.0718186	FBgn0267444	Su(Ste):CR45794
84.5562	-1.89643	0.557471	-3.40183	0.000669351	0.0718186	FBgn0035915	S-Lap1
88.3624	1.79872	0.530454	3.3909	0.000696628	0.0733756	FBgn0051075	CG31075
79208.4	1.73232	0.511325	3.3879	0.000704298	0.0734027	FBgn0267498	18SrRNA:CR45838
14.1644	3.55489	1.0523	3.37821	0.000729604	0.0739999	FBgn0039239	CG13641
79462.6	1.72838	0.511788	3.37714	0.00073245	0.0739999	FBgn0085802	18SrRNA:CR41548
78667.4	1.73362	0.512531	3.38247	0.000718377	0.0739999	FBgn0267501	18SrRNA:CR45841
83020.5	1.72614	0.512769	3.36631	0.000761815	0.0758016	FBgn0267506	pre-rRNA:CR45846
18.9146	2.91698	0.866875	3.36494	0.000765596	0.0758016	FBgn0031432	Cyp309a1
1393.5	-1.46037	0.435001	-3.35716	0.00078747	0.0771954	FBgn0259841	Su(Ste):CR42410
36.4599	2.48091	0.743903	3.33499	0.000853036	0.0823032	FBgn0037396	CG11459
55.0146	-1.8822	0.564555	-3.33396	0.0008562	0.0823032	FBgn0052064	S-Lap4
43.7927	2.07433	0.622728	3.33103	0.000865238	0.0823723	FBgn0037370	CG1236
29724.1	1.5574	0.46856	3.32381	0.000887978	0.0837321	FBgn0085771	28SrRNA-Psi:CR40741
787.367	1.53274	0.463944	3.30372	0.00095412	0.0891202	FBgn0053238	Ste:CG33238
145.63	1.8325	0.555988	3.29594	0.000980934	0.0907685	FBgn0001224	Hsp23
36.3775	2.17388	0.661583	3.28588	0.00101663	0.0932006	FBgn0032704	Jwa
86982.8	1.55308	0.473534	3.27977	0.00103893	0.0935132	FBgn0085819	28SrRNA-Psi:CR41609
61566.9	1.58756	0.483851	3.28109	0.00103407	0.0935132	FBgn0267511	28SrRNA-Psi:CR45851
47.1035	1.97479	0.603318	3.27321	0.00106332	0.094846	FBgn0032076	Argl
823.029	-1.35522	0.414407	-3.27025	0.00107451	0.0949883	FBgn0267446	Su(Ste):CR45796
93.0809	1.79922	0.551941	3.25981	0.00111486	0.0976835	FBgn0260745	mfas
77.0878	1.96964	0.607958	3.23977	0.00119626	0.102993	FBgn0050359	Mal-A5
70.9171	1.94614	0.60066	3.24001	0.00119526	0.102993	FBgn0000053	Gart
765.66	-1.40863	0.436118	-3.22992	0.00123823	0.105687	FBgn0259845	Su(Ste):CR42414
304.157	-1.38802	0.430829	-3.22174	0.00127415	0.107824	FBgn0052865	lncRNA:alphagamma-element:CR32865
30.0988	2.60727	0.810572	3.21659	0.00129726	0.108849	FBgn0034443	cer
66.4808	-1.7618	0.549624	-3.20546	0.00134849	0.112196	FBgn0045770	S-Lap3
31.5176	2.28212	0.713024	3.20062	0.00137134	0.113147	FBgn0032213	CG5390
22.9671	2.52251	0.788734	3.19818	0.001383	0.113166	FBgn0035968	Slc45-1
3615.54	1.71481	0.538071	3.18696	0.00143776	0.116682	FBgn0267512	5.8SrRNA:CR45852
98.1647	1.64451	0.519028	3.16844	0.00153261	0.123369	FBgn0003274	RpLP2
823.091	-1.37301	0.434124	-3.16272	0.00156305	0.123806	FBgn0259839	Su(Ste):CR42408
66.5007	-1.7665	0.558419	-3.16339	0.00155945	0.123806	FBgn0000017	Abl
257.364	-1.55383	0.494523	-3.14209	0.00167748	0.131815	FBgn0267872	CR46160
726.365	-1.34474	0.428504	-3.13823	0.00169969	0.132509	FBgn0259853	Su(Ste):CR42422
614.968	-1.34061	0.427905	-3.13297	0.00173046	0.133854	FBgn0267862	CR46150
11.8094	-3.70345	1.1834	-3.12949	0.00175112	0.134402	FBgn0036773	CG13698
635.369	-1.37605	0.441202	-3.11886	0.0018155	0.137665	FBgn0259869	Su(Ste):CR42438
3656.19	1.68907	0.541733	3.1179	0.00182145	0.137665	FBgn0267502	5.8SrRNA:CR45842
5.14025	5.9547	1.91244	3.11366	0.00184785	0.137863	FBgn0003996	w
227264	1.58071	0.507774	3.11301	0.00185191	0.137863	FBgn0267507	pre-rRNA:CR45847
47.3015	1.93541	0.624841	3.09744	0.00195197	0.144228	FBgn0027590	GstE12
453305	1.58497	0.512597	3.09204	0.00198784	0.14579	FBgn0267516	pre-rRNA:CR45856
657.838	-1.31669	0.427868	-3.07732	0.0020887	0.150951	FBgn0259851	Su(Ste):CR42420
22.4874	2.38773	0.775566	3.07869	0.0020791	0.150951	FBgn0036381	CG8745
47.1516	1.89431	0.616791	3.07124	0.0021317	0.152942	FBgn0000477	DNaseII
22.0265	2.49377	0.812922	3.06766	0.00215744	0.153669	FBgn0265137	Spn42Da
3699.44	1.67318	0.545807	3.06553	0.00217288	0.153669	FBgn0267499	5.8SrRNA:CR45839
89.4072	-1.53764	0.502312	-3.06113	0.00220506	0.154839	FBgn0039925	Kif3C
49.0189	1.87404	0.614054	3.05191	0.00227389	0.158548	FBgn0014031	Agxt
182606	1.56701	0.515864	3.03765	0.00238428	0.165082	FBgn0267505	pre-rRNA:CR45845
166.397	-1.83654	0.605089	-3.03515	0.00240414	0.165301	FBgn0002862	Mst87F
137.998	-1.49529	0.493467	-3.03017	0.00244415	0.166893	FBgn0267905	CG46193
62198.4	1.50394	0.496876	3.02679	0.00247163	0.167614	FBgn0267519	28SrRNA-Psi:CR45859
17.8381	2.92954	0.970015	3.0201	0.00252691	0.169272	FBgn0032639	CG18563
223.002	-1.46718	0.485872	-3.0197	0.00253027	0.169272	FBgn0267891	CR46179
5.2236	-5.69685	1.89428	-3.0074	0.0026349	0.175088	FBgn0031034	CG14205
15.8385	2.77968	0.925258	3.00422	0.00266264	0.175752	FBgn0039800	Npc2g
54.524	1.89171	0.631703	2.99463	0.00274782	0.180173	FBgn0027578	Nepl21
759.488	1.38919	0.466157	2.9801	0.00288159	0.187121	FBgn0053243	Ste:CG33243
29.2171	2.05885	0.691112	2.97903	0.00289158	0.187121	FBgn0259716	Nepl6
144829	1.50046	0.504446	2.97447	0.00293498	0.188697	FBgn0267504	28SrRNA:CR45844
150.189	-1.42812	0.480664	-2.97113	0.00296708	0.188704	FBgn0270925	CG4836
591.324	1.51106	0.508688	2.97049	0.00297322	0.188704	FBgn0284245	eEF1alpha1
68265.4	1.49496	0.504261	2.96466	0.00303015	0.189883	FBgn0085753	28SrRNA-Psi:CR40596
57.0581	1.74609	0.588767	2.96567	0.00302029	0.189883	FBgn0267041	asRNA:CR45485
21.9591	2.3002	0.776476	2.96235	0.00305296	0.190109	FBgn0050026	CG30026
65.6154	-1.79588	0.60774	-2.95501	0.00312659	0.193477	FBgn0033868	S-Lap7
58.0608	1.74197	0.590504	2.94997	0.00317805	0.19544	FBgn0286508	Had1
55.2032	1.65768	0.56344	2.94207	0.00326024	0.199257	FBgn0259993	lncRNA:CR42491
22.5311	2.38184	0.810834	2.93752	0.00330849	0.200965	FBgn0052687	CG32687
19.5334	2.50631	0.858198	2.92044	0.00349541	0.211025	FBgn0265577	IBIN
13.8007	3.09871	1.06195	2.91794	0.00352347	0.21143	FBgn0041194	Prat2
70.0581	1.78295	0.612561	2.91066	0.00360669	0.21512	FBgn0030362	regucalcin
48.2867	1.73076	0.597088	2.89866	0.0037476	0.222186	FBgn0053449	5SrRNA:CR33449
83.1151	1.73809	0.601064	2.89169	0.00383179	0.225098	FBgn0003279	RpL4
954.362	1.5528	0.537146	2.89084	0.00384219	0.225098	FBgn0002564	Lsp1gamma
15.6886	2.60714	0.903156	2.8867	0.00389301	0.226387	FBgn0019952	Orct
240.674	-1.36688	0.473732	-2.88534	0.00390993	0.226387	FBgn0267896	CR46184
71.6237	-1.68198	0.58893	-2.85599	0.00429029	0.246966	FBgn0053293	CG33293
31.8258	2.07428	0.727723	2.85038	0.00436673	0.249913	FBgn0036316	nebu
16.9256	2.5816	0.907845	2.84366	0.00445985	0.252326	FBgn0033320	CG8586
18.6121	2.48921	0.875127	2.84439	0.00444961	0.252326	FBgn0031490	CG17264
435.156	-1.3057	0.459802	-2.83971	0.00451549	0.252587	FBgn0267445	Su(Ste):CR45795
28.3647	2.07692	0.730959	2.84136	0.0044922	0.252587	FBgn0052091	CG32091
30.6708	1.93256	0.682162	2.833	0.00461135	0.255136	FBgn0037730	CG9444
23.2794	2.25635	0.796477	2.83291	0.0046126	0.255136	FBgn0020389	Papss
15.7138	-2.52649	0.897728	-2.81432	0.00488809	0.264464	FBgn0038593	Vps39
12.4252	2.80706	0.996106	2.81803	0.00483193	0.264464	FBgn0038660	Sgsh
4.51049	-5.48612	1.94734	-2.81724	0.00484379	0.264464	FBgn0266749	lncRNA:CR45222
16.321	2.49255	0.88517	2.81591	0.00486398	0.264464	FBgn0004888	Scsalpha1
210.208	-1.37604	0.489513	-2.81103	0.00493826	0.265078	FBgn0085511	lncRNA:CR40719
49.9451	1.78358	0.634707	2.81008	0.00495297	0.265078	FBgn0001092	Gapdh2
21.2729	2.35377	0.838971	2.80554	0.00502322	0.265542	FBgn0028537	CG31775
376.61	1.31174	0.467304	2.80705	0.00499978	0.265542	FBgn0053358	5SrRNA:CR33358
12.4901	2.85473	1.01797	2.80433	0.0050421	0.265542	FBgn0052068	Adi1
136.187	-1.46454	0.525791	-2.7854	0.00534614	0.280064	FBgn0085505	lncRNA:CR40629
685.831	-1.23319	0.443023	-2.78358	0.00537625	0.280159	FBgn0085523	Su(Ste):CR40820
99412.3	1.44201	0.518429	2.78151	0.00541074	0.28048	FBgn0267497	28SrRNA:CR45837
219.003	-1.23348	0.443777	-2.7795	0.00544434	0.280752	FBgn0267588	asRNA:CR45926
350.641	-1.29097	0.467123	-2.76366	0.00571575	0.293221	FBgn0259848	Su(Ste):CR42417
358.243	-1.23542	0.447871	-2.75844	0.00580779	0.296407	FBgn0259840	Su(Ste):CR42409
29.5076	-1.87344	0.68064	-2.75247	0.00591477	0.299115	FBgn0003889	betaTub85D
21.7557	2.13397	0.775428	2.752	0.00592332	0.299115	FBgn0283451	br
19.075	2.38334	0.866528	2.75044	0.00595149	0.299115	FBgn0036857	Aldh7A1
81.0052	1.65462	0.602097	2.7481	0.00599409	0.299735	FBgn0000261	Cat
15.8858	2.4197	0.881027	2.74645	0.00602439	0.299736	FBgn0033079	Fmo-2
9.7766	3.28942	1.20048	2.74009	0.00614222	0.30106	FBgn0037819	Phyhd1
17.1321	2.3209	0.846583	2.7415	0.00611603	0.30106	FBgn0031099	CG17065
55.6705	-1.55427	0.566578	-2.74326	0.00608331	0.30106	FBgn0267904	CG46192
14.7297	2.691	0.984156	2.73432	0.00625095	0.303385	FBgn0034512	Bbd
45.8959	1.83738	0.671732	2.73529	0.00623246	0.303385	FBgn0029990	CG2233
14.1483	2.66881	0.981759	2.71839	0.00655998	0.315293	FBgn0038053	CG18549
19.8547	2.24007	0.823978	2.7186	0.00655592	0.315293	FBgn0000721	for
8.93931	3.52623	1.29795	2.71677	0.00659231	0.315316	FBgn0029175	sotv
11.8447	2.89786	1.06809	2.71312	0.00666524	0.317272	FBgn0051780	CG31780
41.6562	1.70664	0.631311	2.70333	0.00686491	0.325213	FBgn0027835	Dp1
22.0722	2.14113	0.79367	2.69776	0.0069807	0.326019	FBgn0024957	Irp-1B
37.1861	2.18035	0.807667	2.69957	0.00694289	0.326019	FBgn0262036	CG42847
440.513	1.26684	0.469399	2.69885	0.006958	0.326019	FBgn0044817	Ste12DOR
21.671	2.24146	0.831366	2.69612	0.0070152	0.326092	FBgn0027521	CG3679
52.4917	1.51242	0.56203	2.691	0.00712381	0.329593	FBgn0285947	RpS10b
18.8625	2.19275	0.815419	2.68911	0.0071642	0.32992	FBgn0030925	Hayan
67.661	1.40278	0.523897	2.6776	0.00741528	0.337756	FBgn0015288	RpL22
74.1226	1.61558	0.603589	2.67663	0.0074367	0.337756	FBgn0010497	dmGlut
95.0004	1.34038	0.50042	2.6785	0.00739529	0.337756	FBgn0036213	RpL10Ab
24.3293	2.03098	0.761191	2.66816	0.00762682	0.344809	FBgn0083972	CG34136
44.7258	1.6994	0.638708	2.66068	0.00779839	0.350963	FBgn0025683	#N/A
394.042	1.20819	0.454508	2.65824	0.00785505	0.351913	FBgn0053431	5SrRNA:CR33431
3.62769	5.45567	2.05381	2.65637	0.0078987	0.352275	FBgn0259682	Jabba
15.0246	-2.5499	0.960547	-2.65463	0.0079395	0.352507	FBgn0001280	janA
203073	1.3988	0.527543	2.65153	0.00801269	0.354168	FBgn0267522	28SrRNA-Psi:CR45862
59.9863	1.45288	0.552254	2.63081	0.0085181	0.374834	FBgn0029176	eEF1gamma
386.471	-1.18223	0.45212	-2.61485	0.00892665	0.391074	FBgn0283435	CR46279
19.591	2.21006	0.847068	2.60907	0.00907896	0.395995	FBgn0086691	UK114
104.122	1.38337	0.530942	2.60551	0.00917379	0.398376	FBgn0029093	cathD
89.7043	1.42635	0.550863	2.5893	0.00961715	0.415247	FBgn0000100	RpLP0
62.8009	-1.43168	0.553143	-2.58826	0.00964618	0.415247	FBgn0267883	CR46171
8.51291	-3.30833	1.27994	-2.58476	0.00974463	0.417669	FBgn0031085	CG9570
22.8853	2.05856	0.797461	2.5814	0.00984017	0.418144	FBgn0053493	CG33493
72.194	1.34416	0.520412	2.58287	0.00979808	0.418144	FBgn0010408	RpS9
31.408	1.82587	0.708041	2.57877	0.0099154	0.41954	FBgn0037146	P5CS
3.72429	-5.21457	2.02654	-2.57314	0.0100779	0.424602	FBgn0038857	Bdbt
7.041	3.85882	1.50245	2.56835	0.0102184	0.425792	FBgn0037354	CG12171
31.1409	1.7074	0.664904	2.5679	0.0102318	0.425792	FBgn0034753	CG2852
13.5225	2.50919	0.977182	2.56778	0.0102352	0.425792	FBgn0053126	NLaz
75.7547	-1.35462	0.528632	-2.56251	0.0103919	0.430501	FBgn0052351	S-Lap2
399.765	1.20009	0.469355	2.5569	0.0105609	0.435681	FBgn0053417	5SrRNA:CR33417
3.75456	-5.21526	2.04128	-2.5549	0.010622	0.436382	FBgn0029940	CG1958
162.182	-1.32168	0.518277	-2.55014	0.0107681	0.439435	FBgn0085506	CG40635
231.438	-1.13007	0.443235	-2.54959	0.010785	0.439435	FBgn0015268	Nap1
21.0993	2.05852	0.809716	2.54228	0.0110133	0.443124	FBgn0032350	CG6287
15.0642	-2.45512	0.966011	-2.5415	0.0110378	0.443124	FBgn0000075	amd
24.3035	1.86985	0.735881	2.54097	0.0110546	0.443124	FBgn0027552	CG10863
18.5683	2.19455	0.863079	2.5427	0.011	0.443124	FBgn0036410	CG8100
27.7035	1.78535	0.705183	2.53175	0.0113495	0.44947	FBgn0010415	Sdc
12.2459	2.61106	1.03077	2.53311	0.0113055	0.44947	FBgn0033136	Tsp42Eo
9.2148	2.93508	1.15994	2.53036	0.0113945	0.44947	FBgn0267278	asRNA:CR45714
40.9404	-1.59198	0.628358	-2.53356	0.0112911	0.44947	FBgn0267726	CG46059
3.3954	5.34231	2.11373	2.52744	0.0114898	0.449647	FBgn0053155	CG33155
3.3954	5.34231	2.11373	2.52744	0.0114898	0.449647	FBgn0031471	CG3117
62.333	1.60355	0.635761	2.52225	0.0116608	0.45276	FBgn0035542	DOR
12.5342	-2.68101	1.06279	-2.52262	0.0116485	0.45276	FBgn0031129	CG1324
20.3264	1.96155	0.778686	2.51905	0.0117673	0.455109	FBgn0037683	CG18473
59.4483	1.4464	0.575304	2.51415	0.0119319	0.457031	FBgn0005593	RpL7
414.378	1.16588	0.464107	2.5121	0.0120016	0.457031	FBgn0053374	5SrRNA:CR33374
10.8894	-2.68865	1.07005	-2.51263	0.0119834	0.457031	FBgn0266210	lncRNA:CR44905
63.3105	1.36444	0.542833	2.51355	0.0119522	0.457031	FBgn0026372	RpL23A
23.0604	1.90146	0.758047	2.50837	0.0121291	0.460115	FBgn0032715	CG17597
11.632	2.63501	1.05174	2.50538	0.012232	0.462246	FBgn0028864	CG18477
19.1243	2.14178	0.855955	2.50221	0.012342	0.464633	FBgn0262362	CG43060
24.6447	-1.81468	0.726486	-2.49789	0.0124936	0.468557	FBgn0264307	orb2
33.6134	-1.61835	0.649344	-2.49228	0.0126924	0.474218	FBgn0011569	can
36.3869	-1.60184	0.643439	-2.4895	0.0127923	0.476153	FBgn0085197	CG34168
3.22598	5.27692	2.12276	2.48588	0.0129232	0.479222	FBgn0036738	CG7542
112.887	1.27762	0.514362	2.4839	0.0129952	0.480095	FBgn0028697	RpL15
186.092	-1.3037	0.52599	-2.47857	0.0131911	0.485519	FBgn0267879	CR46167
10.533	2.70282	1.09277	2.47336	0.013385	0.490832	FBgn0005670	Cyp4d1
3.49249	-5.11196	2.07097	-2.46839	0.0135723	0.495864	FBgn0266570	NO66
42.8818	1.4936	0.606119	2.46421	0.0137315	0.499803	FBgn0053378	5SrRNA:CR33378
13.0134	-2.3698	0.962193	-2.46292	0.0137811	0.499803	FBgn0052119	CG32119
20.6955	-1.97019	0.803773	-2.45118	0.0142388	0.504604	FBgn0031728	Hsp60C
16.2519	2.08058	0.849224	2.44997	0.0142866	0.504604	FBgn0028490	CG31705
140.999	-1.42851	0.582779	-2.45121	0.0142377	0.504604	FBgn0003885	alphaTub84D
44.9844	-1.55441	0.634263	-2.45074	0.0142564	0.504604	FBgn0046294	CG12699
105.315	1.30909	0.534519	2.44911	0.0143211	0.504604	FBgn0086558	Ubi-p5E
79.6283	-1.25528	0.511432	-2.45443	0.0141108	0.504604	FBgn0265064	lncRNA:CR44175
86.3406	1.26803	0.517395	2.4508	0.0142539	0.504604	FBgn0000319	Chc
66.0794	1.4088	0.574354	2.45284	0.0141732	0.504604	FBgn0010412	RpS19a
13.3718	-2.33472	0.955674	-2.44301	0.0145655	0.509585	FBgn0050364	hubl
13.3718	-2.33472	0.955674	-2.44301	0.0145655	0.509585	FBgn0050365	spaw
395.783	1.1462	0.470098	2.43821	0.0147604	0.514587	FBgn0053380	5SrRNA:CR33380
30.4217	1.77648	0.729282	2.43593	0.0148535	0.516016	FBgn0011202	dia
10.9054	2.79853	1.15041	2.43264	0.0149894	0.518915	FBgn0030876	CG6762
25.6611	1.69548	0.697679	2.43017	0.0150916	0.520632	FBgn0261822	Bsg
388.157	1.11624	0.459732	2.42803	0.0151812	0.521908	FBgn0053397	5SrRNA:CR33397
22.4685	1.93825	0.799912	2.42308	0.0153896	0.523616	FBgn0261862	whd
18.1402	-2.14096	0.883381	-2.4236	0.0153677	0.523616	FBgn0264086	CG43755
8.81309	2.85963	1.18012	2.42318	0.0153853	0.523616	FBgn0035578	CG13707
65.8161	1.33906	0.555118	2.41222	0.0158559	0.529447	FBgn0010225	Gel
29.6352	-1.67311	0.692635	-2.41557	0.0157105	0.529447	FBgn0034144	CG5089
19.1949	1.96131	0.812976	2.41251	0.015843	0.529447	FBgn0040064	yip2
16.5037	2.00397	0.830963	2.41162	0.0158818	0.529447	FBgn0034897	Sesn
16.5037	2.00397	0.830963	2.41162	0.0158818	0.529447	FBgn0286932	CG46429
36.092	-1.55238	0.643323	-2.41306	0.0158193	0.529447	FBgn0036257	RhoGAP68F
63.0009	-1.33318	0.553271	-2.40964	0.0159683	0.530543	FBgn0036900	CG8765
139.374	-1.22541	0.509028	-2.40735	0.0160687	0.532094	FBgn0267877	CR46165
28.6442	1.7862	0.743554	2.40224	0.0162948	0.534221	FBgn0037779	CG12811
22.8099	2.09651	0.872722	2.40226	0.0162941	0.534221	FBgn0037975	CG3397
19.4467	1.90069	0.790941	2.40308	0.0162577	0.534221	FBgn0030073	CG10962
104.283	-1.23183	0.515088	-2.3915	0.0167798	0.540859	FBgn0039104	CG10252
407.491	1.1207	0.468195	2.39366	0.0166813	0.540859	FBgn0053373	5SrRNA:CR33373
3.02512	5.17863	2.16633	2.39051	0.016825	0.540859	FBgn0050481	mRpL53
14.4291	2.29926	0.961572	2.39115	0.0167956	0.540859	FBgn0259224	CG42324
76.2534	-1.2347	0.515274	-2.3962	0.0165659	0.540859	FBgn0285993	hpRNA:CR46343
3.02512	5.17863	2.16633	2.39051	0.016825	0.540859	FBgn0052194	lncRNA:CR32194
37.0252	1.5901	0.665909	2.38787	0.0169463	0.542996	FBgn0025456	CREG
268.543	-1.12472	0.471774	-2.38401	0.0171251	0.546494	FBgn0003884	alphaTub84B
50.0359	1.50072	0.629723	2.38313	0.0171659	0.546494	FBgn0005533	RpS17
187.269	-1.14626	0.481821	-2.37902	0.0173587	0.549102	FBgn0037888	scpr-B
10.6937	-2.92845	1.2304	-2.38008	0.0173089	0.549102	FBgn0003357	Jon99Ciii
390.31	1.10953	0.46667	2.37755	0.0174279	0.549534	FBgn0053387	5SrRNA:CR33387
33.2426	-1.61786	0.681592	-2.37365	0.0176133	0.553392	FBgn0031859	CG17377
651.306	-1.02512	0.432063	-2.37263	0.0176621	0.553392	FBgn0259850	Su(Ste):CR42419
16.5928	2.13422	0.900881	2.36904	0.0178344	0.555277	FBgn0041710	yellow-f
1859.67	-0.972588	0.410515	-2.36919	0.017827	0.555277	FBgn0259861	Su(Ste):CR42430
59.6274	1.31491	0.556058	2.3647	0.0180448	0.560069	FBgn0011284	RpS4
289.151	-1.21475	0.514336	-2.36178	0.0181873	0.562727	FBgn0267882	CR46170
10.4313	-2.52305	1.06966	-2.35875	0.0183368	0.563829	FBgn0037985	ssp5
19.0978	-1.92752	0.816837	-2.35973	0.0182882	0.563829	FBgn0036842	Ugt316A1
40.5488	1.47275	0.625347	2.35509	0.0185184	0.564156	FBgn0053418	5SrRNA:CR33418
404.677	1.05921	0.449558	2.35611	0.0184674	0.564156	FBgn0053446	5SrRNA:CR33446
28.7166	1.86034	0.78925	2.3571	0.0184183	0.564156	FBgn0036428	Gbs-70E
14.903	-2.19547	0.934205	-2.3501	0.0187686	0.568281	FBgn0037759	CG8526
393.995	1.09606	0.466318	2.35045	0.0187509	0.568281	FBgn0053404	5SrRNA:CR33404
400.854	1.14532	0.488012	2.34691	0.0189298	0.571414	FBgn0053359	5SrRNA:CR33359
23.2054	1.87879	0.801651	2.34366	0.0190958	0.574673	FBgn0001125	Got2
57.0368	1.49044	0.637319	2.33862	0.0193553	0.580154	FBgn0031913	CG5958
44.3874	1.41749	0.608362	2.33002	0.0198053	0.580154	FBgn0041182	Tep2
3.08426	-4.94158	2.12036	-2.33054	0.0197777	0.580154	FBgn0027490	D12
12.2825	-2.28191	0.978834	-2.33125	0.0197402	0.580154	FBgn0039590	CG10011
18.6331	1.84911	0.791081	2.33745	0.0194159	0.580154	FBgn0004364	#N/A
76.1697	1.20055	0.514082	2.33532	0.0195268	0.580154	FBgn0033663	ERp60
372.878	1.06671	0.457211	2.33309	0.0196436	0.580154	FBgn0053434	5SrRNA:CR33434
12.226	-2.36212	1.01216	-2.33375	0.0196089	0.580154	FBgn0040859	lncRNA:CR32658
45.6697	1.48046	0.634702	2.33252	0.0196732	0.580154	FBgn0023479	teq
31.4919	1.52728	0.656859	2.32513	0.0200649	0.582879	FBgn0016126	CaMKI
400.31	1.07048	0.460126	2.32649	0.0199925	0.582879	FBgn0053436	5SrRNA:CR33436
15.609	2.26901	0.975942	2.32494	0.0200749	0.582879	FBgn0034885	Eglp4
41.7404	1.44822	0.623423	2.32302	0.0201781	0.584163	FBgn0010409	RpL18A
13.131	2.40881	1.0424	2.31083	0.0208424	0.596419	FBgn0037387	CG1213
22.7841	1.91708	0.829442	2.31129	0.0208168	0.596419	FBgn0020415	Idgf2
7.28821	-3.075	1.33069	-2.31084	0.020842	0.596419	FBgn0000246	c(3)G
396.198	1.13597	0.491139	2.31293	0.0207263	0.596419	FBgn0053421	5SrRNA:CR33421
25.375	-1.76098	0.763114	-2.30762	0.02102	0.596895	FBgn0052450	CG32450
100.188	1.23145	0.53359	2.30786	0.021007	0.596895	FBgn0022355	Tsf1
18.4878	1.91192	0.82865	2.30727	0.0210399	0.596895	FBgn0040321	GNBP3
42.1384	-1.50001	0.65142	-2.30268	0.0212968	0.598332	FBgn0053340	CG33340
41.0287	-1.42345	0.61816	-2.30272	0.0212948	0.598332	FBgn0035198	CG9133
227.4	-1.07668	0.467133	-2.30487	0.0211741	0.598332	FBgn0267881	CR46169
35.0769	-1.51246	0.657006	-2.30205	0.0213323	0.598332	FBgn0035771	Sec63
10.0837	-2.45913	1.06911	-2.30016	0.0214393	0.599635	FBgn0035007	CG3492
30.9773	1.67499	0.729907	2.29481	0.0217443	0.606452	FBgn0035091	CG3829
392.723	1.07736	0.470134	2.2916	0.0219286	0.608165	FBgn0053388	5SrRNA:CR33388
378.963	1.07259	0.467959	2.29206	0.0219023	0.608165	FBgn0053401	5SrRNA:CR33401
14.1291	2.07237	0.905307	2.28914	0.0220713	0.608713	FBgn0033875	CG6357
415.835	1.05874	0.462356	2.28988	0.0220282	0.608713	FBgn0053357	5SrRNA:CR33357
44.6495	1.38733	0.606683	2.28675	0.0222105	0.609159	FBgn0034914	CG5554
13.301	-2.15838	0.943787	-2.28694	0.0221993	0.609159	FBgn0263873	sick
966.934	-1.01944	0.446099	-2.28523	0.0222992	0.609903	FBgn0259838	Su(Ste):CR42407
32.457	1.55689	0.681903	2.28316	0.0224211	0.611547	FBgn0030616	RpL37a
19.7738	-1.83549	0.806433	-2.27606	0.0228424	0.621325	FBgn0037064	CG9389
18.7952	1.93615	0.851335	2.27425	0.0229507	0.621428	FBgn0044047	Ilp6
275.17	-1.08967	0.479208	-2.27391	0.0229717	0.621428	FBgn0267900	CR46188
49.9818	1.3258	0.585088	2.26598	0.0234525	0.623252	FBgn0004868	Gdi
54.7103	1.31392	0.578627	2.27076	0.0231614	0.623252	FBgn0015756	RpL9
31.2469	-1.54339	0.683805	-2.25706	0.0240042	0.623252	FBgn0051988	CG31988
20.9303	-1.80003	0.793222	-2.26926	0.0232522	0.623252	FBgn0002868	MtnA
57.709	1.23851	0.546349	2.26688	0.0233978	0.623252	FBgn0039300	RpS27
13.5601	-2.17995	0.965281	-2.25835	0.0239236	0.623252	FBgn0001281	janB
18.951	1.80699	0.798714	2.26237	0.0236744	0.623252	FBgn0039861	pasha
318.341	1.07963	0.478478	2.25639	0.0240463	0.623252	FBgn0000559	eEF2
20.9067	-1.72566	0.764649	-2.25679	0.024021	0.623252	FBgn0038886	Ugt49B2
402.096	1.06567	0.470218	2.26633	0.0234311	0.623252	FBgn0053392	5SrRNA:CR33392
389.082	1.02529	0.453986	2.25843	0.023919	0.623252	FBgn0053403	5SrRNA:CR33403
379.517	1.0609	0.468429	2.2648	0.0235248	0.623252	FBgn0053424	5SrRNA:CR33424
35.3042	-1.42615	0.631953	-2.25674	0.0240245	0.623252	FBgn0050048	CG30048
40.5777	-1.40158	0.619633	-2.26195	0.0237005	0.623252	FBgn0035197	CG9130
12.4219	2.31606	1.02447	2.26074	0.0237753	0.623252	FBgn0085235	CG34206
11.3555	2.30311	1.01841	2.26148	0.0237294	0.623252	FBgn0262737	mub
64.0457	1.26768	0.563021	2.25157	0.0243494	0.629459	FBgn0002622	RpS3
395.048	1.06466	0.473487	2.24856	0.0245404	0.631102	FBgn0053400	5SrRNA:CR33400
81.4669	-1.2663	0.563071	-2.24892	0.0245178	0.631102	FBgn0267897	CR46185
43.4045	-1.39028	0.618821	-2.24666	0.0246619	0.63149	FBgn0052436	CG32436
60.5006	1.27445	0.567348	2.24633	0.024683	0.63149	FBgn0002590	RpS5a
96.087	-1.14803	0.511498	-2.24444	0.0248039	0.632946	FBgn0262947	lncRNA:CR43266
12.6831	2.09524	0.935019	2.24085	0.0250359	0.6369	FBgn0262473	Tl
28.738	-1.52508	0.680822	-2.24005	0.0250875	0.6369	FBgn0267727	#N/A
405.574	0.999399	0.446649	2.23755	0.0252504	0.638537	FBgn0053420	5SrRNA:CR33420
259.88	-1.04371	0.466549	-2.23708	0.0252809	0.638537	FBgn0267878	CR46166
6.20298	-3.3757	1.51057	-2.23472	0.0254359	0.640817	FBgn0031653	Jon25Biii
56.6974	1.38259	0.619381	2.23221	0.0256013	0.642536	FBgn0015222	Fer1HCH
409.297	1.03892	0.465731	2.23073	0.0256988	0.642536	FBgn0053415	5SrRNA:CR33415
406.912	1.0698	0.479488	2.23113	0.0256726	0.642536	FBgn0053429	5SrRNA:CR33429
4.52581	4.28263	1.92328	2.22673	0.0259652	0.645933	FBgn0039031	Gbp3
4.52581	4.28263	1.92328	2.22673	0.0259652	0.645933	FBgn0031560	CG16713
28.0112	1.51979	0.682886	2.22554	0.0260449	0.646293	FBgn0015521	RpS21
392.509	1.07849	0.484926	2.22402	0.026147	0.647204	FBgn0053394	5SrRNA:CR33394
36.065	-1.40067	0.63125	-2.21889	0.0264943	0.653069	FBgn0037040	CG12983
7.68506	-2.87594	1.2963	-2.21857	0.0265159	0.653069	FBgn0267898	CR46186
6.89953	-3.16707	1.4343	-2.20808	0.0272383	0.658395	FBgn0032313	CG14070
7.40227	-2.92006	1.32222	-2.20844	0.0272135	0.658395	FBgn0038181	CG9297
16.7667	1.92973	0.872985	2.2105	0.0270704	0.658395	FBgn0038465	Irc
41.0614	1.36459	0.618101	2.20772	0.0272641	0.658395	FBgn0053398	5SrRNA:CR33398
15.6816	2.05536	0.929012	2.21242	0.0269379	0.658395	FBgn0261436	DhpD
49.3824	1.30662	0.591647	2.20845	0.0272128	0.658395	FBgn0261597	RpS26
16.7667	1.92973	0.872985	2.2105	0.0270704	0.658395	FBgn0261608	RpL37A
30.0026	1.46115	0.660459	2.21233	0.0269438	0.658395	FBgn0265988	#N/A
19.2418	1.96162	0.88895	2.20667	0.0273368	0.658544	FBgn0262607	CG43133
4.56518	-4.0652	1.84569	-2.20253	0.0276277	0.663937	FBgn0030839	CG5613
373.147	1.03686	0.471612	2.19854	0.0279103	0.669104	FBgn0053377	5SrRNA:CR33377
406.836	1.02872	0.469445	2.19136	0.0284257	0.679814	FBgn0053376	5SrRNA:CR33376
11.5942	-2.25328	1.02902	-2.18973	0.0285441	0.681	FBgn0011244	Hsp60B
31.2529	-1.44505	0.660871	-2.18658	0.0287729	0.684127	FBgn0051025	Ppi1
14.0097	-2.09566	0.95866	-2.18603	0.0288133	0.684127	FBgn0034423	tbrd-2
6.94008	2.78045	1.27308	2.18403	0.0289598	0.684957	FBgn0032671	JMJD4
39.5577	1.37376	0.629106	2.18367	0.0289867	0.684957	FBgn0002526	LanA
59.8544	1.219	0.559303	2.17949	0.0292951	0.685597	FBgn0036975	CG5618
29.3109	-1.45927	0.670673	-2.17583	0.0295677	0.685597	FBgn0032636	CG5043
6.39308	3.02533	1.3903	2.17602	0.0295538	0.685597	FBgn0015568	alpha-Est1
6.39308	3.02533	1.3903	2.17602	0.0295538	0.685597	FBgn0037553	CG18249
413.121	0.997019	0.457147	2.18096	0.0291862	0.685597	FBgn0053375	5SrRNA:CR33375
11.2359	2.16073	0.991189	2.17994	0.0292622	0.685597	FBgn0086367	t
24.9847	1.59111	0.72937	2.18148	0.0291479	0.685597	FBgn0022774	Oat
9.60299	2.41108	1.10714	2.17776	0.0294238	0.685597	FBgn0004242	Syt1
17.9688	1.76049	0.80992	2.17365	0.0297311	0.687776	FBgn0034237	eIF3b
2.62341	4.96042	2.28661	2.16933	0.0300574	0.688041	FBgn0031824	CG9547
77.3958	-1.15019	0.531382	-2.16453	0.0304237	0.688041	FBgn0051740	CG31740
4.18696	4.17972	1.92868	2.16713	0.0302246	0.688041	FBgn0038897	CG5849
45.6932	1.33907	0.618693	2.16435	0.0304375	0.688041	FBgn0033912	RpS23
14.2866	1.95967	0.903583	2.16878	0.0300997	0.688041	FBgn0033725	Cpr49Ac
17.3729	-2.00525	0.924416	-2.16921	0.0300669	0.688041	FBgn0086915	Mst77F
55.3585	-1.44639	0.666423	-2.17038	0.0299783	0.688041	FBgn0264695	Mhc
11.8504	-2.11737	0.978101	-2.16478	0.0304047	0.688041	FBgn0035581	Dnah3
2.48541	4.91185	2.26137	2.17206	0.0298508	0.688041	FBgn0030926	psh
12.7714	-2.16176	0.998773	-2.16442	0.0304324	0.688041	FBgn0035598	CG4669
2.70629	-4.74899	2.19616	-2.1624	0.0305871	0.688087	FBgn0051907	Mst27D
2.70629	-4.74899	2.19616	-2.1624	0.0305871	0.688087	FBgn0029084	gom
14.3923	1.92479	0.890442	2.16161	0.0306481	0.688087	FBgn0024293	Spn43Ab
14.521	2.01514	0.932931	2.16001	0.0307717	0.689299	FBgn0038467	AdSL
408.854	1.01467	0.470416	2.15696	0.0310091	0.692207	FBgn0053360	5SrRNA:CR33360
382.551	1.02438	0.475208	2.15565	0.0311112	0.692207	FBgn0053430	5SrRNA:CR33430
385.388	0.979722	0.454459	2.1558	0.0310994	0.692207	FBgn0053451	5SrRNA:CR33451
6.69845	3.02092	1.40415	2.15142	0.0314428	0.698015	FBgn0286071	AdamTS-A
89.1288	1.24944	0.581891	2.1472	0.0317774	0.702168	FBgn0000055	Adh
6.3849	3.20367	1.49383	2.14461	0.0319844	0.702168	FBgn0260388	CG42514
52.1138	-1.32031	0.615214	-2.1461	0.0318653	0.702168	FBgn0267895	CR46183
5.84315	2.9999	1.39876	2.14469	0.0319779	0.702168	FBgn0030665	CG15646
24.9473	-1.51965	0.708161	-2.1459	0.0318807	0.702168	FBgn0015600	toc
11.6935	-2.19246	1.02388	-2.14131	0.0322487	0.706404	FBgn0036970	Spn77Bc
371.692	0.998476	0.46703	2.13793	0.0325227	0.710833	FBgn0053426	5SrRNA:CR33426
5.35697	3.35469	1.57429	2.13093	0.0330949	0.713312	FBgn0037756	CG8507
396.679	1.00771	0.473018	2.13038	0.0331405	0.713312	FBgn0053433	5SrRNA:CR33433
88.928	1.24468	0.583007	2.13492	0.0327672	0.713312	FBgn0000056	Adhr
11.7556	2.14223	1.00556	2.13038	0.0331403	0.713312	FBgn0262699	fzr
4.15552	4.15658	1.95052	2.131	0.0330888	0.713312	FBgn0263260	sel
8.43093	2.50147	1.17294	2.13265	0.0329533	0.713312	FBgn0029002	miple2
79.2647	1.23776	0.580711	2.13147	0.0330508	0.713312	FBgn0285952	eEF5
21.3118	1.63806	0.769257	2.12941	0.0332207	0.713325	FBgn0010482	l(2)01289
6.53228	-2.89483	1.35995	-2.12863	0.0332851	0.713325	FBgn0040207	kat80
9.29745	-2.32335	1.09542	-2.12097	0.0339247	0.715028	FBgn0031785	CG13991
45.3877	1.24671	0.589277	2.11566	0.0343739	0.715028	FBgn0021796	Tor
15.6424	-1.93647	0.913675	-2.11943	0.0340544	0.715028	FBgn0037939	CG14718
6.48946	-2.87809	1.35737	-2.12034	0.0339776	0.715028	FBgn0038363	Acyp2
15.0884	1.90405	0.897147	2.12233	0.0338096	0.715028	FBgn0043069	MESK4
5.50942	-3.40299	1.60383	-2.12179	0.0338552	0.715028	FBgn0039088	CG10164
50.5529	-1.25125	0.591429	-2.11564	0.0343757	0.715028	FBgn0000615	exu
5.9791	2.96514	1.39954	2.11866	0.0341196	0.715028	FBgn0034290	CG5773
414.48	0.985979	0.464812	2.12124	0.0339013	0.715028	FBgn0053381	5SrRNA:CR33381
376.172	1.00587	0.474755	2.1187	0.0341155	0.715028	FBgn0053391	5SrRNA:CR33391
45.3694	1.24253	0.586622	2.11811	0.0341658	0.715028	FBgn0053444	5SrRNA:CR33444
389.7	0.997305	0.471328	2.11595	0.0343494	0.715028	FBgn0053445	5SrRNA:CR33445
46.5589	1.22205	0.574845	2.12587	0.033514	0.715028	FBgn0267534	asRNA:CR45874
120.754	-1.08578	0.51146	-2.12291	0.0337617	0.715028	FBgn0267894	CR46182
384.459	0.99948	0.472657	2.1146	0.0344642	0.715366	FBgn0053384	5SrRNA:CR33384
90.3976	-1.05744	0.502292	-2.10522	0.0352721	0.717102	FBgn0003916	snRNA:U1:21D
6.51857	-3.22859	1.53183	-2.10768	0.0350591	0.717102	FBgn0040963	CG18662
10.8167	2.29714	1.09088	2.10578	0.0352238	0.717102	FBgn0051344	CG31344
5.43634	-3.38412	1.6018	-2.1127	0.0346267	0.717102	FBgn0038359	CG5614
396.988	0.978936	0.464881	2.10578	0.0352238	0.717102	FBgn0053362	5SrRNA:CR33362
374.46	0.973105	0.462023	2.10618	0.0351883	0.717102	FBgn0053439	5SrRNA:CR33439
40.273	-1.28043	0.60788	-2.10639	0.0351705	0.717102	FBgn0015300	Ssl
56.2267	-1.18282	0.560855	-2.10897	0.0349475	0.717102	FBgn0267880	CR46168
98.0696	-1.16388	0.551764	-2.10938	0.034912	0.717102	FBgn0267902	CR46190
10.224	-2.26222	1.07203	-2.11023	0.0348389	0.717102	FBgn0035799	CG14838
29.8454	1.44155	0.685225	2.10376	0.0353997	0.718223	FBgn0002626	RpL32
20.0658	-1.9627	0.933359	-2.10283	0.0354803	0.718385	FBgn0032894	CG14402
5.36325	-3.36553	1.6021	-2.10071	0.0356669	0.72001	FBgn0038486	CG5265
2.56012	-4.67843	2.23055	-2.09743	0.0359553	0.72001	FBgn0050363	cola
2.56012	-4.67843	2.23055	-2.09743	0.0359553	0.72001	FBgn0050366	swif
26.2758	-1.52339	0.726217	-2.09771	0.0359307	0.72001	FBgn0061197	salto
26.7757	-1.44562	0.689385	-2.09696	0.0359969	0.72001	FBgn0050462	ste24c
11.0342	2.07001	0.986988	2.0973	0.0359667	0.72001	FBgn0031397	CG15385
30.042	-1.49062	0.711425	-2.09525	0.0361484	0.721583	FBgn0033287	CG8701
50.847	-1.2175	0.581686	-2.09305	0.0363449	0.723242	FBgn0011739	wts
21.7994	1.75532	0.838791	2.09268	0.0363776	0.723242	FBgn0030105	CG15369
5.87662	3.082	1.47689	2.08682	0.0369041	0.73224	FBgn0030262	Vago
30.3177	1.38345	0.663455	2.08522	0.0370497	0.733659	FBgn0004828	His3.3B
9.90654	-2.19441	1.05375	-2.08247	0.0372999	0.737137	FBgn0035709	eIF4E4
7.64755	2.49815	1.20016	2.08151	0.0373877	0.737401	FBgn0036787	CG4306
13.0176	-1.95383	0.939257	-2.08018	0.0375087	0.738317	FBgn0086027	snoRNA:Or-CD1
30.3191	1.46058	0.702725	2.07846	0.0376673	0.739306	FBgn0026562	SPARC
4.85074	3.29646	1.5866	2.0777	0.0377374	0.739306	FBgn0034199	Gbp1
92.8176	-1.08905	0.524285	-2.0772	0.0377829	0.739306	FBgn0267889	CR46177
88.6683	-1.21074	0.583973	-2.07328	0.0381459	0.744936	FBgn0002905	PolQ
2.51731	-4.64211	2.24349	-2.06915	0.0385322	0.749523	FBgn0031247	CG11562
2.51731	-4.64211	2.24349	-2.06915	0.0385322	0.749523	FBgn0036029	CG16719
27.8824	-1.39912	0.67732	-2.06567	0.0388596	0.751463	FBgn0004186	snRNA:U1:95Cb
27.6325	1.53896	0.744626	2.06675	0.0387576	0.751463	FBgn0034688	CG11474
26.5137	-1.42655	0.69046	-2.06609	0.0388204	0.751463	FBgn0050461	CG30461
49.6001	1.36472	0.660971	2.06471	0.03895	0.751742	FBgn0285950	RpL19
406.205	0.970029	0.470075	2.06356	0.0390594	0.752388	FBgn0053368	5SrRNA:CR33368
9.72225	-2.51607	1.22106	-2.06056	0.0393453	0.755272	FBgn0069354	Porin2
386.861	0.942201	0.457294	2.06039	0.0393617	0.755272	FBgn0053414	5SrRNA:CR33414
46.2	1.19575	0.580983	2.05814	0.0395764	0.755536	FBgn0024733	RpL10
19.6047	1.72471	0.838113	2.05785	0.0396044	0.755536	FBgn0014427	CG11899
6.33021	2.99072	1.45261	2.05886	0.0395075	0.755536	FBgn0030310	PGRP-SA
41.2258	-1.46297	0.711331	-2.05666	0.039719	0.75623	FBgn0042189	CG17376
373.226	0.947111	0.460683	2.05589	0.0397935	0.75623	FBgn0053385	5SrRNA:CR33385
2.48704	-4.64162	2.26002	-2.05379	0.0399956	0.757757	FBgn0051912	asRNA:CR31912
110.634	-0.988743	0.481498	-2.05347	0.0400269	0.757757	FBgn0267887	CR46175
392.404	0.962617	0.46928	2.05126	0.0402412	0.758912	FBgn0053437	5SrRNA:CR33437
13.978	1.94899	0.949796	2.05201	0.0401686	0.758912	FBgn0036493	CG7255
397.33	0.961601	0.469146	2.04968	0.0403952	0.760367	FBgn0053425	5SrRNA:CR33425
120.37	-1.13966	0.557187	-2.04538	0.0408176	0.764936	FBgn0004173	Mst84Db
390.698	0.950277	0.464477	2.04591	0.0407656	0.764936	FBgn0053435	5SrRNA:CR33435
10.423	2.25419	1.10237	2.04485	0.0408697	0.764936	FBgn0053870	His2B:CG33870
15.6337	1.73354	0.848824	2.04228	0.0411239	0.765323	FBgn0027930	MP1
11.4889	2.01597	0.987487	2.04152	0.0411996	0.765323	FBgn0029996	UbcE2H
9.55763	2.15132	1.05303	2.04298	0.0410546	0.765323	FBgn0030056	CAH3
35.8284	-1.33739	0.654679	-2.04282	0.0410706	0.765323	FBgn0033286	CG2127
16.489	1.77016	0.867522	2.04048	0.0413022	0.765792	FBgn0039130	CG5854
12.3617	1.90129	0.932206	2.03956	0.0413946	0.766071	FBgn0083121	Uhg7
66.797	1.16191	0.569998	2.03845	0.0415051	0.766682	FBgn0039527	CG5639
29.8566	-1.52226	0.747341	-2.0369	0.0416602	0.768115	FBgn0005666	bt
7.62822	-2.58706	1.27142	-2.03478	0.0418733	0.77061	FBgn0260940	lsn
19.0006	-1.63649	0.806457	-2.02924	0.0424338	0.770937	FBgn0032481	CG16972
18.4427	-1.69067	0.833105	-2.02936	0.0424221	0.770937	FBgn0002865	Mst98Ca
398.627	0.957942	0.472075	2.02922	0.0424362	0.770937	FBgn0053370	5SrRNA:CR33370
14.2098	1.80202	0.887295	2.03091	0.0422637	0.770937	FBgn0266304	asRNA:CR44969
16.0154	1.72883	0.850958	2.03163	0.0421909	0.770937	FBgn0266369	Mtp
10.3255	-2.15588	1.06033	-2.03322	0.0420304	0.770937	FBgn0286941	CG46435
12.0084	-1.97163	0.970776	-2.03098	0.0422571	0.770937	FBgn0036415	CG7768
28.4586	1.35512	0.670542	2.02093	0.0432868	0.783516	FBgn0004629	Cys
28.4586	1.35512	0.670542	2.02093	0.0432868	0.783516	FBgn0264904	asRNA:CR44095
418.494	0.935541	0.464191	2.01542	0.0438604	0.792449	FBgn0053382	5SrRNA:CR33382
57.2187	1.20242	0.597297	2.01311	0.0441031	0.792496	FBgn0002579	RpL36
6.1115	-2.77729	1.37926	-2.01361	0.0440507	0.792496	FBgn0263032	CG43327
6.1115	-2.77729	1.37926	-2.01361	0.0440507	0.792496	FBgn0263033	CG43328
98.6802	1.0385	0.516714	2.00981	0.0444515	0.797309	FBgn0039757	RpS7
7.79488	2.31864	1.15756	2.00303	0.045174	0.807058	FBgn0040349	CG3699
24.3413	1.57544	0.786879	2.00214	0.0452694	0.807058	FBgn0034398	CG15098
1587.53	0.982283	0.490423	2.00293	0.0451849	0.807058	FBgn0267523	5.8SrRNA-Psi:CR45863
11.0453	2.07192	1.0351	2.00166	0.0453211	0.807058	FBgn0031381	Npc2a
2.25312	4.74282	2.37258	1.99902	0.0456066	0.809231	FBgn0039178	CG6356
2.14656	4.7315	2.36645	1.99941	0.0455636	0.809231	FBgn0033316	Gle1
7.09967	2.50358	1.25342	1.99741	0.045781	0.810872	FBgn0036337	Adk2
4.99783	-3.27568	1.64141	-1.99565	0.0459722	0.811356	FBgn0000182	BicC
4.99783	-3.27568	1.64141	-1.99565	0.0459722	0.811356	FBgn0266459	CG45084
12.5142	-1.89454	0.950976	-1.9922	0.0463486	0.813648	FBgn0026147	TTLL4A
2.4745	-4.60616	2.31137	-1.99283	0.0462805	0.813648	FBgn0051697	CG31697
6.21485	-2.7941	1.40236	-1.99243	0.0463238	0.813648	FBgn0051198	CG31198
3.88233	-3.81347	1.9198	-1.98639	0.0469902	0.814009	FBgn0029703	CG12692
9.49831	-2.12573	1.06897	-1.98856	0.0467493	0.814009	FBgn0051602	tRNA:Asp-GTC-1-6
7.26798	-2.48561	1.24946	-1.98935	0.0466621	0.814009	FBgn0015571	alpha-Est3
6.26468	-2.997	1.5085	-1.98675	0.0469505	0.814009	FBgn0039777	Jon99Fii
405.383	0.944866	0.475749	1.98606	0.0470269	0.814009	FBgn0053402	5SrRNA:CR33402
19.4786	-1.5359	0.772395	-1.98849	0.0467573	0.814009	FBgn0004882	orb
2.40141	-4.56669	2.29891	-1.98646	0.0469824	0.814009	FBgn0035567	CG7514
12.8368	-1.93429	0.973493	-1.98695	0.0469274	0.814009	FBgn0015245	Hsp60A
5.06181	3.22144	1.62633	1.9808	0.0476135	0.821291	FBgn0040071	tara
2.11513	4.68805	2.3663	1.98117	0.0475723	0.821291	FBgn0033139	Tsp42Er
19.304	1.52434	0.770595	1.97813	0.047914	0.823283	FBgn0037758	CG9467
29.0338	1.41284	0.71497	1.97609	0.0481447	0.823283	FBgn0032987	RpL21
382.652	0.929202	0.46993	1.97732	0.0480054	0.823283	FBgn0053396	5SrRNA:CR33396
388.446	0.890255	0.45043	1.97645	0.0481034	0.823283	FBgn0053405	5SrRNA:CR33405
31.0131	1.44613	0.731658	1.97651	0.0480967	0.823283	FBgn0262782	Mdh1
11.4351	1.97209	0.999723	1.97263	0.0485372	0.828563	FBgn0014469	Cyp4e2
3.6889	3.88532	1.97757	1.96469	0.0494504	0.828638	FBgn0051975	CG31975
3.6889	3.88532	1.97757	1.96469	0.0494504	0.828638	FBgn0051976	ovm
2.29806	-4.52629	2.30648	-1.96242	0.0497133	0.828638	FBgn0037579	COX7AL
25.4029	1.59962	0.813826	1.96555	0.0493505	0.828638	FBgn0027575	GABA-B-R2
13.735	1.76761	0.900111	1.96377	0.0495565	0.828638	FBgn0025454	Cyp6g1
4.88193	-3.23498	1.64185	-1.97033	0.0488009	0.828638	FBgn0033323	CG12376
373.885	0.942852	0.479063	1.96812	0.0490547	0.828638	FBgn0053386	5SrRNA:CR33386
385.15	0.925906	0.470883	1.96632	0.0492618	0.828638	FBgn0053393	5SrRNA:CR33393
12.7961	1.94919	0.98884	1.97119	0.0487021	0.828638	FBgn0053868	His2B:CG33868
3.77898	-3.78938	1.93092	-1.96247	0.0497082	0.828638	FBgn0083946	lobo
2.32833	-4.5267	2.29969	-1.9684	0.0490222	0.828638	FBgn0034863	SkpF
121.213	-1.04279	0.531117	-1.96339	0.0496012	0.828638	FBgn0267870	CR46158
83.5937	-1.09243	0.554795	-1.96907	0.0489453	0.828638	FBgn0267886	CR46174
8.54854	-2.28312	1.16012	-1.96801	0.0490671	0.828638	FBgn0036830	COX6AL2
49.4975	1.15133	0.588063	1.95784	0.0502493	0.834917	FBgn0029823	Shmt
11.9498	1.88436	0.962511	1.95776	0.0502586	0.834917	FBgn0037753	CG12947
4.12484	-3.70885	1.89813	-1.95395	0.0507072	0.835361	FBgn0032525	Hsp60D
7.10785	2.38128	1.21795	1.95516	0.0505646	0.835361	FBgn0038251	Hexim
10.9836	2.01948	1.0332	1.95459	0.0506317	0.835361	FBgn0039593	Sid
19.1995	-1.60619	0.821075	-1.9562	0.0504415	0.835361	FBgn0034689	CG2921
23.6175	-1.47764	0.755618	-1.95553	0.0505202	0.835361	FBgn0040725	CG13946
13.271	1.87913	0.96251	1.95233	0.0508994	0.837134	FBgn0039360	CLS
17.6492	1.67609	0.859498	1.95008	0.0511665	0.840133	FBgn0026721	fat-spondin
77.4244	0.981624	0.505358	1.94243	0.0520846	0.848174	FBgn0003517	sta
20.9632	1.54895	0.796562	1.94454	0.0518305	0.848174	FBgn0032026	CG7627
9.67149	2.00688	1.03284	1.94306	0.0520086	0.848174	FBgn0004889	tws
12.6989	1.76257	0.906967	1.94337	0.051972	0.848174	FBgn0016797	fz2
4.05176	-3.68416	1.89634	-1.94277	0.0520434	0.848174	FBgn0036352	CG14110
13.9918	-1.75117	0.901916	-1.94162	0.0521837	0.848391	FBgn0031372	CG7295
27.8629	1.39809	0.721428	1.93795	0.0526298	0.854241	FBgn0036030	Prps
72.8564	-1.02106	0.527559	-1.93544	0.0529366	0.857816	FBgn0267892	CR46180
4.85278	3.39436	1.75477	1.93436	0.053069	0.858556	FBgn0040532	CG8369
19.7584	-1.55544	0.805464	-1.93111	0.0534697	0.86315	FBgn0033752	CG8569
232.262	0.996956	0.516493	1.93024	0.0535769	0.86315	FBgn0053423	5SrRNA:CR33423
34.3041	-1.24392	0.64454	-1.92994	0.0536145	0.86315	FBgn0263864	Dark
9.2511	2.18383	1.13216	1.9289	0.0537428	0.863811	FBgn0002022	Catsup
368.972	0.875807	0.454586	1.9266	0.0540292	0.867007	FBgn0053379	5SrRNA:CR33379
69.0717	-1.1599	0.603643	-1.9215	0.0546688	0.87585	FBgn0085540	lncRNA:CR40947
12.9426	1.74257	0.908164	1.91878	0.0550125	0.879666	FBgn0030505	NFAT
10.5263	-1.98949	1.03716	-1.91821	0.0550846	0.879666	FBgn0260461	Rcd7
5.03881	-3.03534	1.58367	-1.91664	0.0552833	0.879914	FBgn0010357	betaTry
391.268	0.860814	0.448958	1.91736	0.055192	0.879914	FBgn0053442	5SrRNA:CR33442
6.93842	2.34625	1.2247	1.91577	0.0553947	0.879914	FBgn0030882	Gss1
49.5039	1.16526	0.608401	1.91529	0.0554557	0.879914	FBgn0035753	RpL18
20.3163	-1.51786	0.79478	-1.90978	0.0561617	0.88121	FBgn0051538	CG31538
11.5146	-1.89435	0.991766	-1.91007	0.0561238	0.88121	FBgn0028870	CG4691
2.18216	-4.44406	2.33035	-1.90703	0.0565163	0.88121	FBgn0000251	cad
73.3703	-1.06595	0.557547	-1.91185	0.0558949	0.88121	FBgn0037879	scpr-C
22.4861	1.3886	0.727544	1.90862	0.0563115	0.88121	FBgn0038202	CG12402
10.2037	-1.94565	1.01986	-1.90777	0.0564211	0.88121	FBgn0034601	CG4286
25.8521	1.38292	0.725102	1.90721	0.0564938	0.88121	FBgn0000253	Cam
387.088	0.911931	0.476553	1.9136	0.0556716	0.88121	FBgn0053416	5SrRNA-Psi:CR33416
10.3802	-1.9672	1.02822	-1.91321	0.0557216	0.88121	FBgn0262991	asRNA:CR43299
13.7685	1.79544	0.939824	1.9104	0.0560811	0.88121	FBgn0000568	Eip75B
4.26938	3.24972	1.70036	1.9112	0.0559788	0.88121	FBgn0041250	Gr21a
9.68171	1.94795	1.02387	1.90253	0.0571015	0.885238	FBgn0023537	CG17896
16.4886	1.62598	0.854553	1.90272	0.0570768	0.885238	FBgn0034997	CG3376
9.50902	-2.01643	1.06055	-1.90131	0.0572609	0.885238	FBgn0262570	CG43110
21.517	-1.47046	0.773545	-1.90093	0.0573111	0.885238	FBgn0265626	CG44434
21.517	-1.47046	0.773545	-1.90093	0.0573111	0.885238	FBgn0265627	CG44435
3.59	-3.71084	1.95139	-1.90164	0.0572188	0.885238	FBgn0036962	CG17122
397.366	0.916191	0.482375	1.89933	0.0575207	0.887091	FBgn0053395	5SrRNA:CR33395
16.3583	-1.61544	0.853249	-1.89328	0.0583204	0.896918	FBgn0019828	dj
6.16503	-2.60704	1.3771	-1.89314	0.058339	0.896918	FBgn0036075	CG8065
37.9274	-1.2007	0.63522	-1.89021	0.0587298	0.900129	FBgn0035497	CG14995
95.1133	0.955725	0.505576	1.89037	0.0587089	0.900129	FBgn0010488	NAT1
19.2445	-1.57205	0.832793	-1.88769	0.0590678	0.902076	FBgn0051820	CG31820
22.9507	-1.5375	0.814688	-1.88722	0.0591301	0.902076	FBgn0033954	CG12860
7.63568	2.20949	1.17038	1.88785	0.0590464	0.902076	FBgn0264384	lncRNA:CR43836
1.94571	4.58561	2.43343	1.88442	0.059508	0.902279	FBgn0051017	PH4alphaNE3
25.7651	1.33002	0.705648	1.88481	0.0594551	0.902279	FBgn0029897	RpL17
1.94571	4.58561	2.43343	1.88442	0.059508	0.902279	FBgn0013726	pnut
1.94571	4.58561	2.43343	1.88442	0.059508	0.902279	FBgn0085220	Ufm1
389.744	0.889746	0.472335	1.88372	0.059603	0.902339	FBgn0053383	5SrRNA:CR33383
11.2222	-1.85281	0.986813	-1.87757	0.0604398	0.906766	FBgn0019661	lncRNA:roX1
5.58965	2.78466	1.48417	1.87624	0.0606217	0.906766	FBgn0027945	ppl
5.17771	2.76996	1.47659	1.87591	0.0606672	0.906766	FBgn0032264	Lip4
27.6898	1.30653	0.697069	1.87431	0.0608871	0.906766	FBgn0030136	RpS28b
74.9665	1.06501	0.56806	1.87481	0.0608184	0.906766	FBgn0017545	RpS3A
38.8214	1.40719	0.750017	1.87621	0.060627	0.906766	FBgn0011642	Zyx
13.4378	1.69507	0.90451	1.87402	0.0609275	0.906766	FBgn0061356	Hao
29.6593	1.3083	0.697308	1.87622	0.0606252	0.906766	FBgn0010078	RpL23
49.0607	1.1967	0.636569	1.87992	0.0601187	0.906766	FBgn0265178	CG44243
29.7294	-1.25404	0.669279	-1.87372	0.0609696	0.906766	FBgn0265540	asRNA:CR44390
3.41292	3.81368	2.03555	1.87354	0.0609945	0.906766	FBgn0036727	SecCl
3.86278	-3.60186	1.92189	-1.87413	0.060913	0.906766	FBgn0052392	Rsph3
5.63018	-2.65192	1.41707	-1.87142	0.0612875	0.909756	FBgn0053489	CG33489
8.2182	2.20506	1.17957	1.86938	0.0615698	0.912578	FBgn0031092	Ech1
5.93783	2.55093	1.36566	1.86791	0.0617752	0.914255	FBgn0037207	Mes2
6.46035	-2.63077	1.41188	-1.86331	0.0624181	0.917218	FBgn0033864	CG18368
405.34	0.895598	0.480721	1.86303	0.062458	0.917218	FBgn0053413	5SrRNA:CR33413
381.859	0.891785	0.478808	1.86251	0.0625313	0.917218	FBgn0053419	5SrRNA:CR33419
2.10908	-4.40088	2.36079	-1.86416	0.0622993	0.917218	FBgn0085599	CG41284
2.28552	-4.48887	2.4085	-1.86376	0.0623554	0.917218	FBgn0035667	Jon65Ai
10.2203	2.06992	1.10945	1.86571	0.0620821	0.917218	FBgn0031489	CG17224
20.6452	1.57409	0.848027	1.85618	0.0634276	0.921536	FBgn0052672	Atg8a
10.8002	1.80949	0.975027	1.85583	0.0634772	0.921536	FBgn0033439	CG1773
48.8599	1.18791	0.639563	1.85738	0.0632572	0.921536	FBgn0262026	CG42837
2.13935	-4.40133	2.36801	-1.85866	0.063075	0.921536	FBgn0287608	lncRNA:CR46477
1.91427	4.53701	2.44143	1.85834	0.0631205	0.921536	FBgn0040507	ACXD
3.57745	-3.6839	1.98457	-1.85627	0.0634155	0.921536	FBgn0036222	SdhAL
2.13935	-4.40133	2.36801	-1.85866	0.063075	0.921536	FBgn0031155	CG15446
9.60951	2.04177	1.1043	1.84893	0.0644678	0.925121	FBgn0032253	LManI
11.2853	1.80205	0.973562	1.85099	0.064171	0.925121	FBgn0028939	NimC2
4.996	-3.0117	1.62886	-1.84896	0.064463	0.925121	FBgn0030148	CG3106
34.3826	-1.22482	0.66246	-1.8489	0.0644716	0.925121	FBgn0033926	Arc1
10.9382	1.82224	0.984104	1.85168	0.0640722	0.925121	FBgn0034741	CG4269
9.60951	2.04177	1.1043	1.84893	0.0644678	0.925121	FBgn0034943	Fmo-1
19.9976	1.40049	0.756859	1.8504	0.0642564	0.925121	FBgn0285949	RpL31
17.3821	1.47829	0.797836	1.85287	0.0639007	0.925121	FBgn0030731	Mfe2
30.3644	-1.25696	0.68111	-1.84545	0.0649722	0.930597	FBgn0263048	Gpdh3
97.9118	-1.02022	0.55297	-1.84497	0.0650412	0.930597	FBgn0267899	CR46187
52.8264	-1.0281	0.55769	-1.84349	0.0652575	0.932345	FBgn0052205	hpRNA:CR32205
7.54076	-2.3811	1.29286	-1.84173	0.0655148	0.934672	FBgn0040747	CG12853
4.67339	-2.92814	1.5927	-1.83848	0.065992	0.940125	FBgn0028901	CG18109
6.31236	-2.40099	1.30817	-1.83538	0.0664489	0.94236	FBgn0016075	vkg
8.16147	2.04626	1.11562	1.8342	0.0666248	0.94236	FBgn0038407	CG6126
2.06626	-4.35664	2.3752	-1.83422	0.0666214	0.94236	FBgn0039609	Nepl17
46.671	1.09053	0.593877	1.83629	0.0663151	0.94236	FBgn0016917	Stat92E
2.06626	-4.35664	2.3752	-1.83422	0.0666214	0.94236	FBgn0015793	Rab19
9.13266	1.97017	1.07611	1.83083	0.0671259	0.942715	FBgn0001967	NimC3
4.43088	-3.09008	1.68639	-1.83236	0.0668977	0.942715	FBgn0034978	CG3257
41.0144	1.11149	0.606969	1.83121	0.0670695	0.942715	FBgn0261592	RpS6
3.44383	-3.65724	1.99654	-1.83179	0.0669828	0.942715	FBgn0265868	lncRNA:CR44657
22.1062	1.40496	0.766825	1.83218	0.0669249	0.942715	FBgn0266019	rudhira
11.6342	-1.75035	0.956841	-1.8293	0.0673552	0.943978	FBgn0284252	Letm1
4.03709	3.14582	1.72001	1.82895	0.0674065	0.943978	FBgn0285896	btl
16.3045	-1.67221	0.914959	-1.82763	0.067605	0.945419	FBgn0032393	Nfs1
23.3406	1.34418	0.736518	1.82505	0.0679936	0.94811	FBgn0039026	CG7029
5.47147	-2.59219	1.4213	-1.82381	0.0681804	0.94811	FBgn0005654	Orc3
5.47147	-2.59219	1.4213	-1.82381	0.0681804	0.94811	FBgn0085344	CG34315
83.4881	-1.0128	0.554989	-1.8249	0.0680166	0.94811	FBgn0267890	CR46178
27.3288	-1.366	0.749931	-1.82151	0.06853	0.950302	FBgn0033512	CG12902
27.3288	-1.366	0.749931	-1.82151	0.06853	0.950302	FBgn0263271	CG43397
12.4972	1.7007	0.935642	1.81768	0.0691128	0.951751	FBgn0039490	CG5882
7.91166	2.24775	1.23547	1.81935	0.0688582	0.951751	FBgn0034200	Gbp2
17.2856	-1.61862	0.889747	-1.8192	0.0688816	0.951751	FBgn0033927	CR10102
9.74866	2.02498	1.11405	1.81767	0.0691152	0.951751	FBgn0033724	CG8501
3.3582	-3.59785	1.97924	-1.8178	0.0690951	0.951751	FBgn0259834	out
52.2582	1.06074	0.584772	1.81394	0.0696872	0.957512	FBgn0013325	RpL11
15.0392	1.69555	0.934866	1.81368	0.0697269	0.957512	FBgn0053874	His2B:CG33874
23.3115	1.33604	0.737616	1.8113	0.0700947	0.961209	FBgn0033638	CG9005
9.92913	-1.88569	1.04178	-1.81005	0.0702874	0.961209	FBgn0030664	CG8119
2.03599	-4.35604	2.40576	-1.81067	0.0701917	0.961209	FBgn0030913	kairos
23.214	1.31183	0.725353	1.80854	0.0705224	0.963093	FBgn0027621	Pfrx
5.39838	-2.57283	1.42482	-1.80572	0.0709621	0.966514	FBgn0023477	Taldo
26.8669	-1.2709	0.703836	-1.80568	0.0709682	0.966514	FBgn0035047	Pof
43.3117	1.05845	0.58687	1.80355	0.0713024	0.967638	FBgn0034138	RpS15
1.88284	4.48717	2.48839	1.80325	0.0713495	0.967638	FBgn0262150	CG42876
12.7916	1.62218	0.900028	1.80237	0.0714874	0.967638	FBgn0034854	Golgin245
19.1885	1.47194	0.816944	1.80177	0.0715818	0.967638	FBgn0263773	fok
1.88284	4.48717	2.48839	1.80325	0.0713495	0.967638	FBgn0266321	lncRNA:CR44986
123.861	-0.912195	0.506376	-1.80142	0.0716371	0.967638	FBgn0267876	CR46164
14.5168	1.66755	0.926299	1.80022	0.0718254	0.968859	FBgn0011584	Trp1
11.5612	1.82876	1.01684	1.79847	0.0721029	0.96996	FBgn0025697	santa-maria
4.31499	-3.04407	1.69255	-1.79851	0.0720957	0.96996	FBgn0038739	CG4686
237.02	-0.874468	0.486529	-1.79736	0.0722783	0.971001	FBgn0267888	CR46176
24.7762	-1.49016	0.83011	-1.79513	0.0726327	0.974439	FBgn0035034	CG3565
88.4264	-0.889232	0.497104	-1.78883	0.0736429	0.983212	FBgn0004185	snRNA:U1:95Ca
8.69957	-1.96169	1.09679	-1.78857	0.0736838	0.983212	FBgn0264297	CG43775
8.69957	-1.96169	1.09679	-1.78857	0.0736838	0.983212	FBgn0264298	CG43776
8.69957	-1.96169	1.09679	-1.78857	0.0736838	0.983212	FBgn0264299	CG43777
14.2393	-1.68953	0.947597	-1.78297	0.0745919	0.988889	FBgn0038887	CG7907
13.2705	1.69135	0.948363	1.78344	0.0745151	0.988889	FBgn0034356	Pepck2
11.4659	-1.74012	0.975854	-1.78317	0.0745581	0.988889	FBgn0050456	#N/A
243.804	0.854922	0.479522	1.78286	0.0746086	0.988889	FBgn0000042	Act5C
3.04468	3.69735	2.07339	1.78324	0.0745471	0.988889	FBgn0261925	CG42792
1572.35	0.857867	0.481911	1.78014	0.0750534	0.993455	FBgn0267517	5.8SrRNA-Psi:CR45857
23.2214	-1.36482	0.767323	-1.77868	0.0752921	0.995283	FBgn0050430	CG30430
7.79145	-2.26362	1.27382	-1.77703	0.075563	0.995655	FBgn0032360	CG14926
4.48441	-2.85766	1.60843	-1.77667	0.0756219	0.995655	FBgn0033378	tsu
39.9931	1.13828	0.640622	1.77684	0.0755953	0.995655	FBgn0034743	RpS16
1.89821	0.507876	2.15278	0.235917	0.813497	0.999142	FBgn0031081	Nep3
1.17604	-1.90733	2.7409	-0.695877	0.486506	0.999142	FBgn0040784	karr
4.02754	0.669797	1.43219	0.467675	0.640017	0.999142	FBgn0053217	CG33217
5.02852	0.453497	1.54833	0.292893	0.769604	0.999142	FBgn0052350	Vps11
4.67875	-1.53049	1.42439	-1.07449	0.282604	0.999142	FBgn0040372	G9a
2.9637	0.923384	1.67487	0.551318	0.581416	0.999142	FBgn0000316	cin
8.81733	-1.62549	1.18113	-1.37621	0.168755	0.999142	FBgn0040371	CG12470
2.19171	0.218743	1.90571	0.114783	0.908617	0.999142	FBgn0029522	CG13373
1.47324	-0.698607	2.29013	-0.305052	0.760327	0.999142	FBgn0029524	CG3176
2.98559	-1.29268	1.76852	-0.730939	0.464816	0.999142	FBgn0023536	CG3156
1.41203	0.26378	2.29525	0.114924	0.908505	0.999142	FBgn0023534	CG17778
2.27667	0.66639	1.86976	0.356403	0.721539	0.999142	FBgn0029525	CG18273
3.59186	-0.0865843	1.5197	-0.0569744	0.954566	0.999142	FBgn0029523	CR18275
35.1894	-0.496334	0.672959	-0.737539	0.460795	0.999142	FBgn0010019	Cyp4g1
0.980536	0.70135	3.0366	0.230966	0.817341	0.999142	FBgn0000108	Appl
7.94317	0.239454	1.06953	0.223887	0.822846	0.999142	FBgn0025640	CG13369
2.54243	0.989856	1.7942	0.551699	0.581155	0.999142	FBgn0025635	CG17829
1.87495	0.147939	2.01789	0.0733141	0.941556	0.999142	FBgn0001341	Mybbp1A
4.60101	-0.314792	1.37343	-0.229201	0.818712	0.999142	FBgn0003575	su(sable)
1.52842	1.07741	2.56749	0.419636	0.674752	0.999142	FBgn0025634	CG13367
2.56199	0.573792	1.77102	0.323989	0.745947	0.999142	FBgn0025638	Roc1a
10.8945	0.161847	0.931001	0.173842	0.86199	0.999142	FBgn0040383	CG5254
4.12251	-1.05176	1.4558	-0.722467	0.470007	0.999142	FBgn0040382	CG5273
1.32756	0.756877	2.7053	0.279776	0.77965	0.999142	FBgn0027343	fz3
6.72781	-0.169346	1.14815	-0.147495	0.882741	0.999142	FBgn0025621	CG16989
1.70017	-2.51972	2.4603	-1.02415	0.305765	0.999142	FBgn0025616	CG13359
3.65307	-0.456889	1.50034	-0.304523	0.76073	0.999142	FBgn0015799	Rbf
5.4931	0.71812	1.26555	0.567437	0.570417	0.999142	FBgn0025620	CG13360
7.50583	-0.395233	1.09025	-0.362514	0.716968	0.999142	FBgn0025639	Hmt4-20
4.27171	1.14313	1.41528	0.807709	0.419258	0.999142	FBgn0026879	CG13364
5.86084	0.565473	1.21	0.467334	0.640261	0.999142	FBgn0025633	spdi
1.33126	2.38345	2.63812	0.903465	0.366279	0.999142	FBgn0040339	MED22
6.58534	0.120428	1.15888	0.103918	0.917235	0.999142	FBgn0040340	TRAM
2.34926	-0.147403	1.85942	-0.0792734	0.936815	0.999142	FBgn0040397	CG3655
1.80187	0.236449	2.0641	0.114553	0.908799	0.999142	FBgn0026143	Cdc45
1.65619	1.50877	2.3576	0.639961	0.522198	0.999142	FBgn0040338	TfIIA-S-2
1.14577	-1.91969	2.95114	-0.650491	0.515375	0.999142	FBgn0040350	CG3690
1.22305	0.792309	2.47173	0.320548	0.748553	0.999142	FBgn0040348	CG3703
52.0641	0.723936	0.66981	1.08081	0.279783	0.999142	FBgn0040346	CG3704
3.7862	-0.990669	1.62024	-0.611433	0.540913	0.999142	FBgn0040345	CG3708
2.37533	-1.71374	1.93508	-0.885615	0.375825	0.999142	FBgn0040343	CG3713
1.46136	-1.85024	2.52047	-0.734084	0.462898	0.999142	FBgn0040364	CG11378
1.31033	-3.68431	3.03892	-1.21238	0.225369	0.999142	FBgn0040362	CG11379
2.04438	0.315133	1.94743	0.16182	0.871447	0.999142	FBgn0004650	fs(1)N
2.37301	0.874676	1.83386	0.476958	0.633392	0.999142	FBgn0024362	Naa30A
1.32756	0.756877	2.7053	0.279776	0.77965	0.999142	FBgn0024361	Tsp2A
4.79768	-0.892605	1.34727	-0.662526	0.507634	0.999142	FBgn0024987	ssx
11.4068	-0.0772093	0.911462	-0.0847093	0.932492	0.999142	FBgn0023169	AMPKalpha
1.68597	0.506784	2.14258	0.236529	0.813022	0.999142	FBgn0052813	CG32813
5.26645	0.188186	1.29338	0.145499	0.884317	0.999142	FBgn0024985	Rilpl
0.980536	0.70135	3.0366	0.230966	0.817341	0.999142	FBgn0027794	Lrpprc2
4.98715	-0.595915	1.32889	-0.448429	0.653843	0.999142	FBgn0027795	CG14785
5.07951	0.272186	1.33292	0.204203	0.838195	0.999142	FBgn0024365	CG12773
1.46904	-3.88015	2.64844	-1.46507	0.142902	0.999142	FBgn0024360	MTPAP
1.30381	-1.01022	2.52474	-0.40013	0.689061	0.999142	FBgn0024366	CG11409
4.33105	-1.35955	1.44234	-0.942603	0.345884	0.999142	FBgn0025641	DAAM
4.28707	0.10143	1.43883	0.070495	0.9438	0.999142	FBgn0028550	Atf3
11.7745	-1.63395	0.95226	-1.71587	0.0861867	0.999142	FBgn0026876	CG11403
1.18139	1.10164	2.82455	0.390022	0.696521	0.999142	FBgn0040366	CG11398
3.68683	-2.16133	1.67715	-1.28869	0.197505	0.999142	FBgn0040368	eIF4E7
6.22344	1.08486	1.18923	0.912242	0.361641	0.999142	FBgn0025381	rush
6.8702	1.56296	1.27501	1.22584	0.220258	0.999142	FBgn0025394	inc
2.07814	-2.84982	2.26298	-1.25932	0.207914	0.999142	FBgn0000482	dor
10.8361	-0.0760672	0.934155	-0.0814289	0.935101	0.999142	FBgn0001189	hfw
2.11327	-1.48991	2.00872	-0.741719	0.458258	0.999142	FBgn0029587	CG14797
6.12104	-1.06538	1.21364	-0.877834	0.380034	0.999142	FBgn0025391	Scgdelta
1.554	-2.39054	2.46014	-0.971711	0.331194	0.999142	FBgn0025378	CG3795
1.27238	-1.55218	2.64788	-0.586196	0.557744	0.999142	FBgn0023130	a6
2.89344	-0.35472	1.81633	-0.195295	0.845162	0.999142	FBgn0025390	Mur2B
3.60373	0.23611	1.51294	0.156061	0.875985	0.999142	FBgn0052808	CG32808
1.6052	2.51089	2.47684	1.01375	0.310703	0.999142	FBgn0027791	O-fut2
5.34344	2.1998	1.40019	1.57107	0.116167	0.999142	FBgn0027793	CG14787
1.11483	-0.669596	2.70922	-0.247154	0.804789	0.999142	FBgn0052806	CG32806
2.35345	1.37636	1.87695	0.733298	0.463377	0.999142	FBgn0023513	CG14803
6.05772	1.36448	1.23355	1.10614	0.268667	0.999142	FBgn0014411	Vps26
2.08768	1.02691	1.97998	0.518647	0.604007	0.999142	FBgn0023514	CG14805
1.23492	2.05951	2.71058	0.759802	0.447373	0.999142	FBgn0029594	Coa8
16.4864	0.241888	0.82699	0.292492	0.769911	0.999142	FBgn0023509	mip130
6.3952	0.187796	1.17841	0.159364	0.873382	0.999142	FBgn0023510	Rbcn-3B
5.5215	0.15943	1.29037	0.123554	0.901669	0.999142	FBgn0023508	Ocrl
4.42506	0.125528	1.36891	0.0916996	0.926937	0.999142	FBgn0023522	CG11596
1.29194	-2.09095	2.61387	-0.799943	0.423744	0.999142	FBgn0023521	CG3587
3.48784	0.362765	1.5216	0.23841	0.811563	0.999142	FBgn0025630	Rtca
3.28279	-0.80359	1.59901	-0.502555	0.615277	0.999142	FBgn0025629	CG4045
13.4779	0.398842	0.879565	0.453454	0.650222	0.999142	FBgn0025628	CG4199
4.03037	-0.335685	1.54643	-0.21707	0.828154	0.999142	FBgn0025626	CG4281
3.29417	-0.987316	1.67784	-0.588445	0.556233	0.999142	FBgn0025625	Sik2
4.4276	0.479257	1.44108	0.332567	0.739461	0.999142	FBgn0025631	moody
12.8919	-0.0520407	0.866497	-0.0600587	0.952109	0.999142	FBgn0000667	Actn
4.38993	-0.29537	1.37667	-0.214554	0.830115	0.999142	FBgn0003964	usp
1.77043	0.089097	2.11464	0.0421333	0.966392	0.999142	FBgn0023545	PIG-K
34.2862	-0.827038	0.633058	-1.30642	0.19141	0.999142	FBgn0023520	CG3857
4.66388	-0.180289	1.35007	-0.13354	0.893766	0.999142	FBgn0023512	eIF2Bepsilon
7.62807	0.453447	1.13662	0.398942	0.689936	0.999142	FBgn0023511	Edem1
7.50068	0.915367	1.19022	0.769074	0.44185	0.999142	FBgn0023518	trr
3.25555	0.117104	1.57423	0.0743882	0.940701	0.999142	FBgn0026088	CG14818
1.78231	0.789636	2.08806	0.378168	0.705306	0.999142	FBgn0026089	CG14817
1.90473	-0.787208	2.20027	-0.357778	0.72051	0.999142	FBgn0023517	Pgam5
8.99904	1.1405	1.08716	1.04906	0.294151	0.999142	FBgn0023516	Pex5
1.43158	-0.357218	2.40972	-0.14824	0.882153	0.999142	FBgn0023515	Gcna
4.92731	1.207	1.33152	0.906483	0.36468	0.999142	FBgn0028969	deltaCOP
3.06054	1.79405	1.71856	1.04393	0.296518	0.999142	FBgn0026090	Lamtor5
1.79418	1.57979	2.1381	0.738874	0.459984	0.999142	FBgn0025624	CG4025
7.54117	0.85316	1.13231	0.753471	0.451167	0.999142	FBgn0040395	Unc-76
5.43401	-1.47942	1.31968	-1.12104	0.26227	0.999142	FBgn0000382	csw
2.58038	0.146754	1.79956	0.0815498	0.935005	0.999142	FBgn0023507	D2hgdh
23.1393	1.24014	0.742652	1.66988	0.0949436	0.999142	FBgn0004654	Pgd
1.15764	-0.82536	2.85827	-0.288763	0.772763	0.999142	FBgn0023540	CG3630
10.8236	0.492694	0.95876	0.513887	0.607331	0.999142	FBgn0011576	Cyp4d2
2.40677	-1.41572	1.95043	-0.72585	0.467931	0.999142	FBgn0003116	pn
17.868	1.49605	0.868061	1.72344	0.0848097	0.999142	FBgn0023549	Mct1
20.0761	0.0166222	0.736685	0.0225635	0.981998	0.999142	FBgn0003048	pcx
4.02754	0.669797	1.43219	0.467675	0.640017	0.999142	FBgn0000810	fs(1)K10
1.61288	0.617854	2.17037	0.284677	0.775891	0.999142	FBgn0023523	Or2a
1.63498	1.06782	2.55873	0.417325	0.676441	0.999142	FBgn0053218	lncRNA:CR33218
2.11327	-1.48991	2.00872	-0.741719	0.458258	0.999142	FBgn0003079	Raf
6.9638	0.19187	1.12088	0.171178	0.864083	0.999142	FBgn0003159	CG2841
4.94736	1.37074	1.36857	1.00158	0.316544	0.999142	FBgn0023526	CG2865
8.42818	0.992716	1.10214	0.900719	0.367738	0.999142	FBgn0023529	CG2918
3.03513	0.237038	1.69966	0.139462	0.889085	0.999142	FBgn0023528	CG2924
1.13809	-0.0775937	2.69879	-0.0287513	0.977063	0.999142	FBgn0027296	temp
2.29876	0.970633	2.03528	0.476904	0.633431	0.999142	FBgn0000377	crn
1.59333	1.32477	2.23963	0.591514	0.554176	0.999142	FBgn0001330	kz
7.91681	1.46569	1.1387	1.28715	0.198041	0.999142	FBgn0004397	Vinc
1.40783	-2.25385	2.57416	-0.875567	0.381265	0.999142	FBgn0029603	CG14053
2.4561	-3.11848	2.14538	-1.45358	0.146063	0.999142	FBgn0023542	Nmd3
3.59535	-1.66039	1.70913	-0.971484	0.331307	0.999142	FBgn0023541	Cyp4d14
6.02442	-0.256679	1.24375	-0.206375	0.836498	0.999142	FBgn0004655	wapl
1.23073	-0.916977	2.59469	-0.353405	0.723785	0.999142	FBgn0013432	bcn92
1.29194	-2.09095	2.61387	-0.799943	0.423744	0.999142	FBgn0004861	ph-p
3.00166	0.226991	1.67437	0.135568	0.892163	0.999142	FBgn0004860	ph-d
1.99504	1.79529	2.05937	0.871765	0.383337	0.999142	FBgn0040394	CG16903
6.73316	0.33817	1.15647	0.292416	0.769969	0.999142	FBgn0001404	egh
2.11746	0.230547	1.95465	0.117948	0.906109	0.999142	FBgn0040336	Seipin
3.20551	-1.95408	1.80793	-1.08084	0.27977	0.999142	FBgn0040333	brv3
1.29613	0.629302	2.5603	0.245792	0.805843	0.999142	FBgn0040334	Tsp3A
4.51655	-0.162491	1.39102	-0.116814	0.907007	0.999142	FBgn0029629	eIF3g1
0.992411	1.97617	3.11387	0.634635	0.525666	0.999142	FBgn0011566	Smyd3
6.69987	-1.04265	1.17086	-0.890502	0.373196	0.999142	FBgn0011606	Klp3A
2.6011	-0.138688	1.90887	-0.0726547	0.942081	0.999142	FBgn0040375	CG13760
2.9637	0.923384	1.67487	0.551318	0.581416	0.999142	FBgn0040377	Vha36-3
1.97129	0.404064	1.9901	0.203038	0.839106	0.999142	FBgn0001150	gt
16.3097	0.240519	0.799853	0.300704	0.763641	0.999142	FBgn0003371	sgg
1.64266	-0.413499	2.32499	-0.17785	0.858841	0.999142	FBgn0024993	CG2662
1.75905	0.389124	2.25557	0.172517	0.863031	0.999142	FBgn0024996	eIF2Bbeta
1.88633	-0.117968	2.20466	-0.0535083	0.957327	0.999142	FBgn0024997	CG2681
3.16689	-0.708856	1.6138	-0.439247	0.660483	0.999142	FBgn0024991	CG2694
7.71437	-0.57704	1.07704	-0.535763	0.592122	0.999142	FBgn0000928	fs(1)Yb
1.10295	-1.81198	2.76432	-0.655487	0.512154	0.999142	FBgn0000927	fs(1)Ya
1.59333	1.32477	2.23963	0.591514	0.554176	0.999142	FBgn0024975	CG2712
2.99746	-0.856536	1.75303	-0.488602	0.625123	0.999142	FBgn0040384	CG32795
1.33894	0.391466	2.49177	0.157104	0.875163	0.999142	FBgn0000376	crm
9.71477	0.230202	0.978398	0.235284	0.813988	0.999142	FBgn0024973	CG2701
1.89451	-0.326037	2.1223	-0.153624	0.877906	0.999142	FBgn0024994	Ugalt
1.86308	-0.495215	2.03252	-0.243645	0.807506	0.999142	FBgn0024992	Spg7
3.64958	1.10287	1.52605	0.722694	0.469868	0.999142	FBgn0000092	dyw
1.34546	-1.64776	2.63397	-0.62558	0.53159	0.999142	FBgn0025838	CG2652
7.42253	-0.271983	1.10395	-0.246373	0.805394	0.999142	FBgn0004647	N
1.53212	2.63138	2.51217	1.04745	0.294891	0.999142	FBgn0040396	CG3939
4.37154	-0.0436338	1.41487	-0.0308395	0.975398	0.999142	FBgn0000479	dnc
1.68178	-1.50953	2.29332	-0.658229	0.510391	0.999142	FBgn0029662	CG12206
4.03386	-1.82619	1.59803	-1.14278	0.25313	0.999142	FBgn0029661	CG16781
10.3999	-1.19706	1.00813	-1.18741	0.235067	0.999142	FBgn0029659	CG16782
3.42497	0.222863	1.5711	0.141852	0.887197	0.999142	FBgn0029657	CG12535
1.61521	-4.00041	2.56645	-1.55873	0.11906	0.999142	FBgn0040355	CG3526
2.00272	0.517542	1.9783	0.261609	0.793623	0.999142	FBgn0029664	CG10802
3.90608	-2.24685	1.67096	-1.34465	0.178739	0.999142	FBgn0029666	CG10803
2.25292	-0.372954	1.86423	-0.200057	0.841436	0.999142	FBgn0023215	Mnt
3.77968	-0.295426	1.48565	-0.198853	0.842378	0.999142	FBgn0015286	Rala
1.1993	-1.44417	2.71629	-0.531669	0.594955	0.999142	FBgn0023216	Parg
20.8674	0.342204	0.733328	0.466645	0.640754	0.999142	FBgn0052791	DIP-alpha
3.27859	-1.98308	1.76683	-1.1224	0.261694	0.999142	FBgn0029667	Gas8
1.82795	-1.63615	2.24582	-0.72853	0.466289	0.999142	FBgn0029665	CG14270
1.78396	1.881	2.44106	0.770567	0.440964	0.999142	FBgn0025118	tRNA:Pro-CGG-3-1
1.94804	0.0610072	2.02291	0.0301581	0.975941	0.999142	FBgn0029686	Glos
3.74455	-0.830025	1.53155	-0.541951	0.587853	0.999142	FBgn0052786	Gem4b
1.78999	-0.418399	2.08887	-0.200299	0.841247	0.999142	FBgn0052783	Gem4c
11.7782	-0.500918	0.932589	-0.537126	0.59118	0.999142	FBgn0029687	Vap33
1.62709	-2.4554	2.44429	-1.00454	0.315116	0.999142	FBgn0029689	CG6428
28.0387	-0.0802341	0.671552	-0.119476	0.904899	0.999142	FBgn0029688	lva
4.06666	0.184918	1.42712	0.129574	0.896903	0.999142	FBgn0029685	CG2938
19.7845	0.192903	0.761617	0.253281	0.800051	0.999142	FBgn0026084	cib
18.4097	-0.076572	0.765269	-0.100059	0.920298	0.999142	FBgn0026083	tyf
1.09108	-3.44409	2.92942	-1.17569	0.23972	0.999142	FBgn0029701	CG12691
3.23462	-2.26854	1.7989	-1.26108	0.207282	0.999142	FBgn0029702	CG15572
23.121	-1.05905	0.750972	-1.41024	0.158469	0.999142	FBgn0029706	CG3626
2.20591	-1.97011	2.08295	-0.945828	0.344236	0.999142	FBgn0029705	CG12693
1.05362	0.52864	2.76736	0.191027	0.848504	0.999142	FBgn0002707	mei-9
1.30381	-1.01022	2.52474	-0.40013	0.689061	0.999142	FBgn0040906	CG15579
1.43811	-2.24586	2.57851	-0.87099	0.38376	0.999142	FBgn0029700	CG15576
5.3081	0.111325	1.28372	0.0867205	0.930894	0.999142	FBgn0000635	Fas2
1.4239	1.14676	2.33197	0.491753	0.622894	0.999142	FBgn0026080	Tip60
3.49552	-0.230912	1.54743	-0.149223	0.881377	0.999142	FBgn0026079	Nsun2
4.86308	-0.456312	1.3497	-0.338084	0.7353	0.999142	FBgn0029693	Cmtr1
0.992411	1.97617	3.11387	0.634635	0.525666	0.999142	FBgn0029708	CG3556
4.02219	-0.231989	1.49495	-0.155182	0.876678	0.999142	FBgn0029709	CHOp24
5.85919	0.251616	1.22356	0.205642	0.837071	0.999142	FBgn0029710	CG3568
6.95358	0.276919	1.17348	0.235982	0.813447	0.999142	FBgn0022768	Pp2C1
3.29068	0.709024	1.61927	0.437865	0.661484	0.999142	FBgn0029715	CG11444
3.69754	-1.89205	1.64507	-1.15013	0.250089	0.999142	FBgn0029711	Usf
4.83027	-0.727789	1.39187	-0.522887	0.601053	0.999142	FBgn0003210	rb
31.5327	-0.0463932	0.633329	-0.073253	0.941605	0.999142	FBgn0011760	ctp
10.0701	-0.722538	0.971847	-0.743469	0.457198	0.999142	FBgn0028325	Pdha
4.25681	-1.48003	1.49751	-0.988328	0.322992	0.999142	FBgn0029722	CG7024
1.74319	2.58187	2.64554	0.975933	0.329098	0.999142	FBgn0052772	CG32772
3.098	0.393826	1.60516	0.24535	0.806186	0.999142	FBgn0029737	CG6903
41.7597	0.338987	0.587856	0.576649	0.564177	0.999142	FBgn0004368	Ptp4E
14.1692	-0.915894	0.92861	-0.986306	0.323983	0.999142	FBgn0029728	CG2861
2.39908	-0.495363	1.83905	-0.269357	0.787655	0.999142	FBgn0029725	CG2871
3.45873	-1.51746	1.63659	-0.927211	0.353817	0.999142	FBgn0029724	CG15472
1.29194	-2.09095	2.61387	-0.799943	0.423744	0.999142	FBgn0029745	Rpn13R
5.00505	-1.27182	1.37499	-0.924968	0.354983	0.999142	FBgn0029746	CG15465
1.33126	2.38345	2.63812	0.903465	0.366279	0.999142	FBgn0011761	dhd
2.85013	-0.893969	1.71537	-0.521153	0.60226	0.999142	FBgn0029753	CG4198
4.52141	0.240241	1.38209	0.173824	0.862004	0.999142	FBgn0014024	Rnp4F
1.39412	2.55078	2.78124	0.917136	0.359071	0.999142	FBgn0029754	CG15930
15.611	-1.38786	0.84285	-1.64662	0.0996357	0.999142	FBgn0029752	TrxT
1.35734	-0.452306	2.55851	-0.176785	0.859677	0.999142	FBgn0029751	CG17764
7.50583	-0.395233	1.09025	-0.362514	0.716968	0.999142	FBgn0029750	CG3323
1.09108	-3.44409	2.92942	-1.17569	0.23972	0.999142	FBgn0029747	CG5062
4.12251	-1.05176	1.4558	-0.722467	0.470007	0.999142	FBgn0052767	CG32767
4.96692	1.12034	1.36359	0.821608	0.4113	0.999142	FBgn0029763	Usp16-45
2.78357	-1.99208	1.89334	-1.05215	0.292732	0.999142	FBgn0029766	CG15784
1.69784	1.27332	2.30548	0.552302	0.580741	0.999142	FBgn0029771	CG12730
11.1158	0.101616	0.969262	0.104839	0.916504	0.999142	FBgn0004687	Mlc-c
1.50069	2.55192	2.58406	0.987561	0.323368	0.999142	FBgn0029778	RhoGAP5A
10.756	-0.582208	0.967704	-0.601639	0.547415	0.999142	FBgn0029762	NAAT1
1.74299	-2.58182	2.36989	-1.08942	0.275967	0.999142	FBgn0029756	CG3309
33.4945	1.14208	0.707149	1.61504	0.106301	0.999142	FBgn0029785	RpL35
2.0325	-0.295407	1.98175	-0.149064	0.881503	0.999142	FBgn0000394	cv
2.41864	-0.861559	1.92809	-0.446846	0.654986	0.999142	FBgn0029798	CG4078
3.7499	0.145524	1.47486	0.0986697	0.921401	0.999142	FBgn0029799	CG15772
4.83302	1.11307	1.43878	0.773623	0.439154	0.999142	FBgn0029801	CG15771
1.35082	1.30743	2.50661	0.521591	0.601955	0.999142	FBgn0029810	CG12239
1.60753	-2.00646	2.49738	-0.803424	0.42173	0.999142	FBgn0029812	Prosbeta2R1
1.91776	0.0188287	2.15388	0.00874178	0.993025	0.999142	FBgn0029816	CG12729
1.34663	-1.13463	2.70694	-0.419156	0.675102	0.999142	FBgn0029817	CG15764
7.56218	-0.850522	1.16536	-0.729836	0.46549	0.999142	FBgn0029820	CG16721
2.06393	-0.136788	1.93117	-0.0708315	0.943532	0.999142	FBgn0029822	CG12236
6.97402	0.0965877	1.12413	0.0859224	0.931528	0.999142	FBgn0029819	Usp30
2.21546	1.33248	1.93859	0.687343	0.491867	0.999142	FBgn0014340	mof
3.98822	-0.653453	1.44261	-0.452965	0.650574	0.999142	FBgn0029818	GAA1
2.65882	1.51122	1.79588	0.841492	0.400072	0.999142	FBgn0029804	CG3097
6.89441	0.457029	1.152	0.396727	0.691569	0.999142	FBgn0013987	MAPk-Ak2
2.69794	0.64163	1.86161	0.344663	0.730348	0.999142	FBgn0029800	lin-52
4.38993	-0.29537	1.37667	-0.214554	0.830115	0.999142	FBgn0261383	IntS6
12.1477	1.40124	0.960886	1.45828	0.144763	0.999142	FBgn0052758	Snx27
5.44122	0.896099	1.27404	0.703351	0.481837	0.999142	FBgn0053080	CG33080
3.30604	-0.592753	1.64009	-0.361414	0.71779	0.999142	FBgn0027564	CG3149
3.51877	-0.0418302	1.57524	-0.0265549	0.978815	0.999142	FBgn0029789	PGAP1
4.2063	0.637502	1.43221	0.445117	0.656235	0.999142	FBgn0046687	Tre1
2.41466	0.705892	1.83098	0.385527	0.699847	0.999142	FBgn0015794	Rab18
1.04175	-0.548077	2.76683	-0.198089	0.842976	0.999142	FBgn0029783	Sirt4
2.92973	0.289301	4.08691	0.0707872	0.943567	0.999142	FBgn0029824	CG3726
3.19434	0.55119	1.58795	0.347109	0.72851	0.999142	FBgn0029825	CG12728
6.75339	-0.929473	1.15276	-0.8063	0.42007	0.999142	FBgn0052756	CG32756
21.4304	0.5936	0.737196	0.805214	0.420696	0.999142	FBgn0029826	CG6041
2.80869	2.20774	1.91778	1.1512	0.24965	0.999142	FBgn0029828	CG6067
1.4239	1.14676	2.33197	0.491753	0.622894	0.999142	FBgn0029830	Grip
14.4093	1.16536	0.877388	1.32821	0.184107	0.999142	FBgn0029831	CG5966
6.70427	0.543081	1.15431	0.470482	0.638011	0.999142	FBgn0029833	MCTS1
3.55673	-0.606266	1.53468	-0.395045	0.69281	0.999142	FBgn0029834	CG5937
1.22305	0.792309	2.47173	0.320548	0.748553	0.999142	FBgn0029849	Efr
6.47314	0.446264	1.19576	0.373204	0.708996	0.999142	FBgn0003514	sqh
3.10568	-0.279643	1.62127	-0.172484	0.863057	0.999142	FBgn0026060	Mipp2
7.89264	-0.753062	1.0998	-0.684728	0.493516	0.999142	FBgn0029840	raptor
1.34663	-1.13463	2.70694	-0.419156	0.675102	0.999142	FBgn0029838	CG4666
1.04175	-0.548077	2.76683	-0.198089	0.842976	0.999142	FBgn0015818	Spx
1.33126	2.38345	2.63812	0.903465	0.366279	0.999142	FBgn0029853	CG3781
14.2211	-1.01072	0.855948	-1.18082	0.237675	0.999142	FBgn0028982	Spt6
3.17059	-0.211659	1.62555	-0.130208	0.896402	0.999142	FBgn0029857	wuho
5.80478	-0.855238	1.30854	-0.653579	0.513383	0.999142	FBgn0029858	mldr
2.05995	2.00232	2.21503	0.903972	0.36601	0.999142	FBgn0029861	CG3815
1.59333	1.32477	2.23963	0.591514	0.554176	0.999142	FBgn0029866	CG3842
1.62709	-2.4554	2.44429	-1.00454	0.315116	0.999142	FBgn0029867	CG3847
2.46565	0.381103	1.79446	0.212378	0.831812	0.999142	FBgn0029873	CG3918
5.72838	-0.430046	1.26436	-0.34013	0.733759	0.999142	FBgn0000524	dx
40.8826	0.918179	0.623871	1.47175	0.14109	0.999142	FBgn0014026	RpL7A
1.53212	2.63138	2.51217	1.04745	0.294891	0.999142	FBgn0003139	PpV
1.16416	-3.52633	2.87297	-1.22742	0.219665	0.999142	FBgn0016974	swaPsi
4.1302	-1.64788	1.49242	-1.10417	0.269519	0.999142	FBgn0029868	ND-B16.6
8.36649	0.241755	1.04815	0.230649	0.817587	0.999142	FBgn0028685	Rpt4
2.78892	-0.396912	1.70667	-0.232565	0.816099	0.999142	FBgn0026015	Top3beta
12.9226	-0.708114	0.891668	-0.794145	0.427111	0.999142	FBgn0031292	CG15824
1.39247	1.01244	2.38296	0.424868	0.670933	0.999142	FBgn0020305	dbe
2.87874	0.580573	1.80825	0.321069	0.748158	0.999142	FBgn0029095	aru
16.3015	0.272681	0.803861	0.339214	0.734448	0.999142	FBgn0020304	drongo
1.44346	0.416469	2.40635	0.173071	0.862595	0.999142	FBgn0031286	CG3862
1.86308	-0.495215	2.03252	-0.243645	0.807506	0.999142	FBgn0031284	PGAP2
2.34506	-1.71887	2.00159	-0.85875	0.390478	0.999142	FBgn0031281	Saf6
1.70553	-0.0487869	2.22461	-0.0219306	0.982503	0.999142	FBgn0000442	Pkg21D
5.40307	-1.18558	1.34838	-0.879267	0.379257	0.999142	FBgn0004611	Plc21C
1.60753	-2.00646	2.49738	-0.803424	0.42173	0.999142	FBgn0053127	CG33127
1.99504	1.79529	2.05937	0.871765	0.383337	0.999142	FBgn0003278	Polr1B
113.403	0.764086	0.513425	1.48821	0.136695	0.999142	FBgn0002593	RpLP1
3.08193	-1.08903	1.65623	-0.657533	0.510838	0.999142	FBgn0004583	ex
3.83321	-0.0869587	1.54545	-0.0562676	0.955129	0.999142	FBgn0031256	shv
3.7678	-0.636686	1.50723	-0.422421	0.672718	0.999142	FBgn0027592	MED15
7.6415	0.378167	1.09397	0.345682	0.729582	0.999142	FBgn0003963	ush
4.36269	0.40833	1.39624	0.292451	0.769942	0.999142	FBgn0031263	Tspo
4.30497	-0.541193	1.39481	-0.388006	0.698012	0.999142	FBgn0031265	CG2794
12.7776	0.12122	0.876215	0.138345	0.889968	0.999142	FBgn0031266	Sf3b1
4.59195	-0.106078	1.43304	-0.0740233	0.940992	0.999142	FBgn0031268	cold
4.27171	1.14313	1.41528	0.807709	0.419258	0.999142	FBgn0023489	Pph13
5.06323	-2.47019	1.45318	-1.69985	0.0891593	0.999142	FBgn0013323	Ptth
2.34157	0.792106	1.86847	0.423932	0.671615	0.999142	FBgn0031267	Ipk2
1.37038	0.53554	2.6355	0.203203	0.838977	0.999142	FBgn0021874	Nle
1.10295	-1.81198	2.76432	-0.655487	0.512154	0.999142	FBgn0031264	CG11835
3.94541	-0.60737	1.48616	-0.408683	0.682772	0.999142	FBgn0005660	Ets21C
7.40483	1.08812	1.10554	0.984244	0.324996	0.999142	FBgn0031260	Spp
4.00429	0.494324	1.46505	0.337411	0.735807	0.999142	FBgn0010602	lwr
2.42234	-0.214142	1.80541	-0.118611	0.905584	0.999142	FBgn0043364	cbt
5.77102	0.0825591	1.24963	0.0660667	0.947325	0.999142	FBgn0031258	CG4297
15.21	0.62563	0.831723	0.752209	0.451925	0.999142	FBgn0015924	crq
6.82112	-0.533054	1.1957	-0.44581	0.655734	0.999142	FBgn0031253	CG11885
3.39752	-1.02284	1.58278	-0.646227	0.518133	0.999142	FBgn0031251	CG4213
12.0857	0.976196	0.9635	1.01318	0.310976	0.999142	FBgn0031250	Ent1
11.529	-1.63893	0.992198	-1.65182	0.098572	0.999142	FBgn0051921	CG31921
3.26605	-1.94733	1.79282	-1.08618	0.277398	0.999142	FBgn0031249	CG11911
28.2094	0.0626308	0.663451	0.0944015	0.92479	0.999142	FBgn0067779	dbr
20.9053	0.240935	0.723961	0.332801	0.739285	0.999142	FBgn0031213	galectin
12.9397	-0.109126	0.920495	-0.118552	0.90563	0.999142	FBgn0031216	Zir
3.33681	-0.0670727	1.66611	-0.040257	0.967888	0.999142	FBgn0031217	CG11377
1.39247	1.01244	2.38296	0.424868	0.670933	0.999142	FBgn0031224	CG11454
4.85656	0.0389594	1.31301	0.029672	0.976329	0.999142	FBgn0031228	ND-15
3.56092	0.312692	1.51721	0.206097	0.836715	0.999142	FBgn0031229	CG3436
1.30751	0.235991	2.74243	0.0860517	0.931425	0.999142	FBgn0031231	mRpL10
6.11872	-0.114528	1.1922	-0.0960646	0.923469	0.999142	FBgn0031233	Tbc1d15-17
4.1772	-0.764379	1.41674	-0.539534	0.589519	0.999142	FBgn0031235	CG13693
10.5983	-1.21346	0.979252	-1.23917	0.215283	0.999142	FBgn0031240	CG3345
8.75749	0.254101	1.03129	0.246393	0.805378	0.999142	FBgn0003444	smo
9.49319	0.255613	0.990211	0.25814	0.796299	0.999142	FBgn0024352	Stip1
13.7158	0.295043	0.896593	0.329072	0.742102	0.999142	FBgn0020622	Pi3K21B
4.68178	-0.826672	1.36688	-0.604788	0.54532	0.999142	FBgn0017457	U2af38
15.698	1.03891	0.846652	1.22708	0.219793	0.999142	FBgn0031245	CG3625
2.65463	0.144901	1.73689	0.0834252	0.933513	0.999142	FBgn0031244	CG11601
1.60869	-1.44607	2.36475	-0.611511	0.540862	0.999142	FBgn0031238	CG3645
1.29194	-2.09095	2.61387	-0.799943	0.423744	0.999142	FBgn0031227	CG3709
1.04175	-0.548077	2.76683	-0.198089	0.842976	0.999142	FBgn0051974	CG31974
3.819	1.17966	1.5155	0.778398	0.436334	0.999142	FBgn0026787	Nhe1
1.46555	0.858975	2.46731	0.348142	0.727734	0.999142	FBgn0002931	net
7.6662	-0.21188	1.11177	-0.19058	0.848855	0.999142	FBgn0051973	Cda5
2.75865	-0.418131	1.75929	-0.23767	0.812137	0.999142	FBgn0031209	Ir21a
28.3523	0.498741	0.654354	0.762189	0.445947	0.999142	FBgn0002121	l(2)gl
12.5621	-0.184929	0.900088	-0.205457	0.837215	0.999142	FBgn0036974	eRF1
1.66222	-0.986679	2.18609	-0.451345	0.651741	0.999142	FBgn0024887	kin17
1.3585	-0.265375	2.64917	-0.100173	0.920207	0.999142	FBgn0036977	CG5665
17.5178	0.0298234	0.771792	0.0386417	0.969176	0.999142	FBgn0036980	RhoBTB
2.28435	-0.247157	1.96424	-0.125828	0.899868	0.999142	FBgn0036991	CtIP
1.25448	0.934359	2.59226	0.360442	0.718517	0.999142	FBgn0036993	CG5910
1.31033	-3.68431	3.03892	-1.21238	0.225369	0.999142	FBgn0036996	mag
5.33135	0.241528	1.25458	0.192518	0.847337	0.999142	FBgn0036998	CG5969
5.69794	0.11339	1.23806	0.0915865	0.927027	0.999142	FBgn0036999	isoQC
12.2558	-0.208246	0.891536	-0.233582	0.81531	0.999142	FBgn0037001	ND-39
13.2005	0.00327797	0.880821	0.0037215	0.997031	0.999142	FBgn0052425	CG32425
1.39247	1.01244	2.38296	0.424868	0.670933	0.999142	FBgn0037009	CG5104
3.8879	0.167867	1.46893	0.114279	0.909017	0.999142	FBgn0037011	CG4858
1.1267	0.346054	2.88571	0.11992	0.904546	0.999142	FBgn0037012	Rcd2
14.6914	-0.754905	0.847159	-0.891101	0.372875	0.999142	FBgn0037008	mTerf3
19.311	0.532208	0.760328	0.699972	0.483945	0.999142	FBgn0037007	BNIP3
3.12943	0.461744	1.63192	0.282945	0.777219	0.999142	FBgn0037000	ZnT77C
3.80459	0.383393	1.48235	0.258638	0.795915	0.999142	FBgn0052428	CG32428
2.36931	0.166008	1.95295	0.0850037	0.932258	0.999142	FBgn0036995	atk
1.14577	-1.91969	2.95114	-0.650491	0.515375	0.999142	FBgn0036994	CG5199
1.91357	-1.78488	2.41124	-0.740231	0.45916	0.999142	FBgn0036992	Hpd
2.36765	-0.662846	1.88893	-0.350911	0.725655	0.999142	FBgn0036990	mRpL15
2.1484	-0.466467	1.97074	-0.236696	0.812893	0.999142	FBgn0029158	Las
3.40707	1.0868	1.55527	0.698784	0.484687	0.999142	FBgn0036988	CG5262
5.39792	0.634821	1.25991	0.503862	0.614358	0.999142	FBgn0036987	CG5274
2.70164	1.3115	1.85924	0.705396	0.480564	0.999142	FBgn0036986	CG5282
4.86843	0.286116	1.30705	0.218902	0.826726	0.999142	FBgn0028978	trbl
18.1883	-0.938154	0.828172	-1.1328	0.257298	0.999142	FBgn0001247	Ide
4.71856	0.0208359	1.33933	0.015557	0.987588	0.999142	FBgn0036973	Rbbp5
1.49279	-1.28262	2.39414	-0.535736	0.592141	0.999142	FBgn0037016	CG13252
22.5347	0.0860829	0.725648	0.118629	0.905569	0.999142	FBgn0016696	Pitslre
1.68548	-0.506875	2.49246	-0.203364	0.838851	0.999142	FBgn0037020	Pex14
1.9166	-0.0909615	2.07238	-0.0438922	0.96499	0.999142	FBgn0037024	tzn
3.80713	0.818946	1.5067	0.543538	0.58676	0.999142	FBgn0037025	Spc105R
9.354	-0.881463	1.01898	-0.86504	0.387017	0.999142	FBgn0037027	HIPP1
6.05099	-0.524406	1.23418	-0.424903	0.670907	0.999142	FBgn0040636	CG13255
2.60364	0.4147	1.75966	0.23567	0.813689	0.999142	FBgn0037031	CG11456
3.81481	0.213378	1.47912	0.14426	0.885295	0.999142	FBgn0037035	CG10589
1.96759	-0.400038	2.10092	-0.190411	0.848987	0.999142	FBgn0011591	fng
4.25029	-0.796243	1.41083	-0.564378	0.572497	0.999142	FBgn0052432	CG32432
2.4889	0.654085	1.91358	0.341813	0.732492	0.999142	FBgn0027055	CSN3
4.03103	-0.698564	1.45337	-0.480652	0.630764	0.999142	FBgn0037026	CG3634
2.39256	0.451902	1.84262	0.24525	0.806263	0.999142	FBgn0027364	Six4
2.79262	0.173731	1.70553	0.101864	0.918865	0.999142	FBgn0037022	CG11396
5.31948	0.0164429	1.25665	0.0130847	0.98956	0.999142	FBgn0037021	Pcif1
2.78494	1.01647	1.7472	0.581771	0.560721	0.999142	FBgn0037019	Pex16
1.13809	-0.0775937	2.69879	-0.0287513	0.977063	0.999142	FBgn0037018	CG4042
5.47636	1.26803	1.32118	0.959775	0.337169	0.999142	FBgn0037017	CG4074
0.980536	0.70135	3.0366	0.230966	0.817341	0.999142	FBgn0045474	Gr77a
1.77812	-1.15563	2.16658	-0.53339	0.593764	0.999142	FBgn0037037	CG10588
9.16435	-0.0124721	1.08374	-0.0115084	0.990818	0.999142	FBgn0037044	Pdss2
2.00925	-0.640774	2.03168	-0.315391	0.752465	0.999142	FBgn0028402	Polr3E
8.39305	0.757985	1.06474	0.711898	0.476528	0.999142	FBgn0026179	siz
13.8992	-0.800952	0.869751	-0.920898	0.357104	0.999142	FBgn0053284	CG33284
3.04281	-0.501784	1.68355	-0.298051	0.765664	0.999142	FBgn0037050	ICA69
5.45427	0.0431196	1.33089	0.0323992	0.974154	0.999142	FBgn0037057	CG10512
3.92166	-1.32164	1.51471	-0.87254	0.382914	0.999142	FBgn0028427	Ilk
4.67127	0.531233	1.40173	0.378984	0.7047	0.999142	FBgn0004865	Eip78C
1.62709	-2.4554	2.44429	-1.00454	0.315116	0.999142	FBgn0037059	CG10510
3.30139	1.11888	1.79554	0.623142	0.533191	0.999142	FBgn0053056	CG33056
1.80839	-1.13503	2.17744	-0.521266	0.602182	0.999142	FBgn0053054	CG33054
24.5177	-0.127355	0.715742	-0.177934	0.858775	0.999142	FBgn0041100	park
1.60869	-1.44607	2.36475	-0.611511	0.540862	0.999142	FBgn0024150	Ac78C
11.9921	-0.311514	0.894953	-0.348079	0.727781	0.999142	FBgn0037051	CG10565
1.65454	0.362501	2.19279	0.165315	0.868696	0.999142	FBgn0053285	CG33285
16.0157	-0.613786	0.817595	-0.750721	0.45282	0.999142	FBgn0003415	skd
5.93742	-0.371979	1.22742	-0.303058	0.761846	0.999142	FBgn0053286	CG33286
7.07015	-0.842082	1.12821	-0.74639	0.455432	0.999142	FBgn0053287	CG33287
11.7733	-1.00629	0.980783	-1.02601	0.304888	0.999142	FBgn0037071	CG7632
8.67768	-1.00445	1.03905	-0.966701	0.333694	0.999142	FBgn0037073	Tsr1
5.02743	-2.65348	1.59434	-1.66432	0.0960493	0.999142	FBgn0052437	CG32437
2.35578	-1.28601	2.02899	-0.633817	0.5262	0.999142	FBgn0052440	CG32440
1.46136	-1.85024	2.52047	-0.734084	0.462898	0.999142	FBgn0053288	CG33288
4.69531	-0.125436	1.38577	-0.0905175	0.927876	0.999142	FBgn0005694	Aef1
1.43578	2.34705	2.58181	0.90907	0.363313	0.999142	FBgn0037087	CG7519
2.85013	-0.893969	1.71537	-0.521153	0.60226	0.999142	FBgn0037092	M6
15.5338	-0.458143	0.835647	-0.548249	0.583521	0.999142	FBgn0037093	Cdk12
20.9174	0.652181	0.730593	0.892674	0.372032	0.999142	FBgn0037094	CG7611
26.0372	-0.865027	0.683614	-1.26537	0.205738	0.999142	FBgn0015283	Rpn10
3.12777	-0.138865	1.6303	-0.085178	0.93212	0.999142	FBgn0028663	VhaM9.7-b
6.31306	-0.626373	1.22209	-0.512544	0.60827	0.999142	FBgn0037101	CG7634
6.0105	-0.395918	1.21558	-0.325702	0.74465	0.999142	FBgn0052438	SMC5
4.97898	-0.528097	1.32475	-0.398638	0.69016	0.999142	FBgn0052441	EMC10
1.11483	-0.669596	2.70922	-0.247154	0.804789	0.999142	FBgn0037102	CRIF
12.3957	0.528086	0.8808	0.599553	0.548804	0.999142	FBgn0037098	Wnk
6.32979	-0.126045	1.17068	-0.107668	0.914259	0.999142	FBgn0029152	Mkrn1
5.72772	-0.17251	1.23905	-0.139227	0.889271	0.999142	FBgn0026371	SAK
16.8806	1.25804	0.838371	1.50058	0.133464	0.999142	FBgn0015239	Hr78
2.99746	-0.856536	1.75303	-0.488602	0.625123	0.999142	FBgn0037086	CG7202
3.52949	0.244419	1.52126	0.160669	0.872354	0.999142	FBgn0014143	croc
4.72205	-1.12136	1.48332	-0.755983	0.449659	0.999142	FBgn0037082	CG5664
3.84973	-1.14852	1.52237	-0.754427	0.450593	0.999142	FBgn0037081	barc
3.49785	-2.07203	1.70757	-1.21344	0.224961	0.999142	FBgn0002842	sa
14.3716	-0.279318	0.838615	-0.333071	0.739081	0.999142	FBgn0037074	Tbc1d8-9
2.41212	0.0682605	1.96092	0.0348104	0.972231	0.999142	FBgn0003042	Pc
8.44841	-0.0137583	1.0387	-0.0132457	0.989432	0.999142	FBgn0037070	CG11309
3.80459	0.383393	1.48235	0.258638	0.795915	0.999142	FBgn0037063	CG9391
10.4602	0.0087433	0.970848	0.00900585	0.992814	0.999142	FBgn0037108	Alg11
3.12125	0.61278	1.63551	0.374673	0.707904	0.999142	FBgn0037110	ORMDL
9.34798	-1.15493	1.02834	-1.1231	0.261394	0.999142	FBgn0043783	CG32444
8.10284	-1.52845	1.13764	-1.34353	0.1791	0.999142	FBgn0052445	CG32445
4.69901	0.216696	1.32699	0.163299	0.870283	0.999142	FBgn0052446	Atox1
4.14859	-2.10124	1.57978	-1.33008	0.183493	0.999142	FBgn0037115	CG11249
3.38565	-1.48153	1.64163	-0.902476	0.366804	0.999142	FBgn0037117	CG11248
1.95991	0.673901	2.16054	0.311914	0.755106	0.999142	FBgn0022936	CycH
2.45797	1.34519	1.84432	0.729366	0.465778	0.999142	FBgn0037134	CG7407
28.7896	-0.334549	0.740787	-0.451613	0.651548	0.999142	FBgn0037135	CG7414
3.92701	-0.305148	1.44329	-0.211426	0.832555	0.999142	FBgn0037138	P5CDh1
5.70862	-1.59366	1.31826	-1.20892	0.226695	0.999142	FBgn0046301	CG7148
4.54399	0.766048	1.404	0.545618	0.585329	0.999142	FBgn0052448	CG32448
2.88547	3.4596	2.14851	1.61023	0.107347	0.999142	FBgn0037126	CG14567
3.57998	-0.416902	1.53361	-0.271844	0.785742	0.999142	FBgn0037120	CG11247
10.743	-0.130269	0.939277	-0.13869	0.889695	0.999142	FBgn0037116	Als2
9.61512	-0.212405	1.01316	-0.209646	0.833944	0.999142	FBgn0037109	MED1
2.43422	0.285158	1.78704	0.15957	0.87322	0.999142	FBgn0037105	S1P
1.38877	-0.237859	2.65563	-0.0895676	0.928631	0.999142	FBgn0037140	SLC22A
9.92049	-0.132013	0.97457	-0.135457	0.89225	0.999142	FBgn0037142	CG14562
2.64508	-3.23594	2.10062	-1.54047	0.123445	0.999142	FBgn0037143	CR7448
2.45747	0.578163	1.94917	0.296619	0.766757	0.999142	FBgn0037144	CG7458
3.32025	-2.34593	1.75091	-1.33983	0.180301	0.999142	FBgn0029091	Chs2
9.6198	0.320536	1.02265	0.313438	0.753948	0.999142	FBgn0000045	Act79B
2.80031	-0.598301	1.71365	-0.349139	0.726985	0.999142	FBgn0037149	CG14561
1.11483	-0.669596	2.70922	-0.247154	0.804789	0.999142	FBgn0037151	CG7130
1.82142	-0.251671	2.18401	-0.115233	0.90826	0.999142	FBgn0037150	CG7133
10.5384	-0.346972	0.941526	-0.368521	0.712485	0.999142	FBgn0027532	CG7139
2.79545	-1.35218	1.84837	-0.73155	0.464443	0.999142	FBgn0037147	CG7140
13.1891	0.037619	0.86178	0.0436526	0.965181	0.999142	FBgn0015075	Ddx1
28.7661	0.844927	0.656849	1.28633	0.198326	0.999142	FBgn0004179	Csp
9.69521	0.328901	0.97444	0.337529	0.735718	0.999142	FBgn0025702	Srpk79D
48.7022	0.335728	0.611208	0.549287	0.582809	0.999142	FBgn0027086	IleRS
1.43578	2.34705	2.58181	0.90907	0.363313	0.999142	FBgn0037166	CG11426
20.03	-0.15587	0.749374	-0.208	0.835229	0.999142	FBgn0004449	Ten-m
6.95911	-0.519564	1.16132	-0.44739	0.654593	0.999142	FBgn0011771	Hem
8.44052	-0.591907	1.05574	-0.560655	0.575033	0.999142	FBgn0037156	CG11523
9.32377	0.218481	0.994097	0.219779	0.826043	0.999142	FBgn0028500	Rich
1.53445	-1.93228	2.49025	-0.775936	0.437787	0.999142	FBgn0037170	Trxr-2
2.41096	0.00434612	1.86452	0.00233095	0.99814	0.999142	FBgn0037174	CG14457
5.40307	-1.18558	1.34838	-0.879267	0.379257	0.999142	FBgn0037176	CG14456
1.57377	2.42437	2.54747	0.95168	0.341259	0.999142	FBgn0037180	CG14452
1.91826	0.872119	2.17666	0.400668	0.688664	0.999142	FBgn0052452	CG32452
6.87115	0.355107	1.12538	0.315543	0.752349	0.999142	FBgn0037185	CG11367
1.49279	-1.28262	2.39414	-0.535736	0.592141	0.999142	FBgn0260481	CG32454
3.69754	-0.0553323	4.28037	-0.012927	0.989686	0.999142	FBgn0037188	CG7369
17.5345	0.202977	0.796608	0.254802	0.798876	0.999142	FBgn0052451	SPoCk
2.50963	-2.85412	2.15372	-1.32521	0.185102	0.999142	FBgn0037191	CG14448
2.67789	0.396798	1.86279	0.213012	0.831317	0.999142	FBgn0010830	l(3)04053
9.80741	0.11624	0.97899	0.118735	0.905485	0.999142	FBgn0037186	CG11241
1.70154	2.77319	2.45085	1.13152	0.257837	0.999142	FBgn0037184	CG14450
2.77286	-2.35622	1.93059	-1.22047	0.222289	0.999142	FBgn0037183	CG14451
4.4276	0.479257	1.44108	0.332567	0.739461	0.999142	FBgn0037182	ArfGAP3
1.70017	-2.51972	2.4603	-1.02415	0.305765	0.999142	FBgn0037195	CG11226
5.83593	0.131017	1.22532	0.106925	0.914848	0.999142	FBgn0037200	CG11109
7.6194	0.302275	1.08183	0.279411	0.77993	0.999142	FBgn0037202	Ssl1
11.3109	0.0207593	0.926069	0.0224165	0.982116	0.999142	FBgn0037203	slif
8.71165	-0.80728	1.05928	-0.762102	0.445999	0.999142	FBgn0052457	CG32457
8.88741	0.723419	1.05252	0.687323	0.491879	0.999142	FBgn0044324	Chro
14.5406	0.77917	0.834741	0.933427	0.3506	0.999142	FBgn0010348	Arf79F
1.4239	1.14676	2.33197	0.491753	0.622894	0.999142	FBgn0020518	snoRNA:Me28S-G764
3.1629	0.482854	1.63329	0.295632	0.767511	0.999142	FBgn0037199	EMC4
4.33874	-1.95762	1.54697	-1.26545	0.20571	0.999142	FBgn0052459	CG32459
20.0505	-0.882133	0.759036	-1.16218	0.245164	0.999142	FBgn0052462	CG32462
25.9422	0.781474	0.696801	1.12152	0.262068	0.999142	FBgn0052460	tRNA:Glu-CTC-2-3
3.145	1.45464	1.64715	0.883127	0.377168	0.999142	FBgn0037402	Vha14-2
4.24027	1.10325	1.41245	0.781089	0.43475	0.999142	FBgn0046876	Obp83ef
1.28425	-0.336938	2.43818	-0.138193	0.890088	0.999142	FBgn0026077	Gasp
2.09001	-1.86847	2.15529	-0.866922	0.385985	0.999142	FBgn0037398	CG15580
5.62806	0.139959	1.30436	0.107301	0.91455	0.999142	FBgn0037374	jagn
17.7587	-0.424367	0.836065	-0.507576	0.61175	0.999142	FBgn0037375	kat-60L1
9.5439	0.777275	1.00486	0.773515	0.439218	0.999142	FBgn0028690	Rpn5
1.94151	1.24435	2.15256	0.578079	0.56321	0.999142	FBgn0037377	CG1218
6.9638	0.19187	1.12088	0.171178	0.864083	0.999142	FBgn0037379	CG10979
4.83097	1.10334	1.33046	0.829295	0.406938	0.999142	FBgn0037384	dgrn
1.71342	4.36825	2.53448	1.72353	0.0847932	0.999142	FBgn0037386	CG1208
32.2747	0.344867	0.651435	0.529397	0.59653	0.999142	FBgn0003261	Rm62
3.34167	0.466527	1.59591	0.292327	0.770037	0.999142	FBgn0037391	CG2017
23.5441	-0.621599	0.75465	-0.823692	0.410115	0.999142	FBgn0029088	disp
103.321	-0.858398	0.504553	-1.7013	0.088886	0.999142	FBgn0037383	Sec20
7.09993	-1.12292	1.14632	-0.979583	0.327292	0.999142	FBgn0037382	Hpr1
5.16845	-0.27289	1.30702	-0.208787	0.834614	0.999142	FBgn0037378	PSMG1
3.56325	-1.35551	1.58788	-0.853666	0.39329	0.999142	FBgn0037376	Hat1
12.081	-0.535165	0.90743	-0.589759	0.555352	0.999142	FBgn0037372	CG2091
8.04903	-0.909041	1.08041	-0.841389	0.40013	0.999142	FBgn0037329	POLDIP2
1.41203	0.26378	2.29525	0.114924	0.908505	0.999142	FBgn0011715	Snr1
3.88021	0.764035	1.51389	0.504685	0.61378	0.999142	FBgn0037332	Hcs
15.2219	0.705349	0.836162	0.843555	0.398918	0.999142	FBgn0051550	CG31550
11.784	1.11531	0.985435	1.1318	0.25772	0.999142	FBgn0010051	Itpr
1.69365	-0.724364	2.23286	-0.324411	0.745627	0.999142	FBgn0037338	Snm1
2.33787	0.0758912	1.8418	0.0412049	0.967133	0.999142	FBgn0037341	CG12746
3.95076	0.293884	1.44563	0.203292	0.838907	0.999142	FBgn0041191	Rheb
5.65414	-0.456719	1.26804	-0.360178	0.718714	0.999142	FBgn0037347	SecS
5.33738	-0.536544	1.32015	-0.406425	0.68443	0.999142	FBgn0019637	Atu
53.2283	0.788751	0.580519	1.3587	0.174242	0.999142	FBgn0037351	RpL13A
2.34556	-0.807372	1.94207	-0.415728	0.677609	0.999142	FBgn0051551	CG31551
3.12524	-0.562602	1.72541	-0.326069	0.744372	0.999142	FBgn0037356	CG12170
1.60101	-0.118341	2.17747	-0.0543479	0.956658	0.999142	FBgn0037359	MED27
21.1819	0.0141645	0.759451	0.018651	0.98512	0.999142	FBgn0046222	Wdr33
18.3855	0.260858	0.764451	0.341236	0.732926	0.999142	FBgn0037363	Atg17
1.21117	-0.217128	2.47909	-0.087584	0.930207	0.999142	FBgn0037368	CG1239
22.1039	0.499213	0.720203	0.693156	0.488212	0.999142	FBgn0027497	Madm
8.19287	-0.209733	1.04732	-0.200256	0.84128	0.999142	FBgn0037371	Sym
3.95076	0.293884	1.44563	0.203292	0.838907	0.999142	FBgn0037369	CG2100
1.61288	0.617854	2.17037	0.284677	0.775891	0.999142	FBgn0037365	CG2104
9.31101	0.119858	1.06565	0.112474	0.910447	0.999142	FBgn0010772	Xe7
8.23269	0.645437	1.05642	0.610965	0.541223	0.999142	FBgn0037360	CG2182
7.83076	-0.395866	1.08405	-0.365172	0.714983	0.999142	FBgn0037358	elm
6.13848	0.907204	1.19875	0.756794	0.449173	0.999142	FBgn0027951	MTA1-like
3.08077	-1.26472	1.72077	-0.734975	0.462355	0.999142	FBgn0051546	CG31546
5.89393	0.889836	1.31969	0.674275	0.500137	0.999142	FBgn0044823	Spec2
3.04866	1.29235	1.65914	0.778928	0.436022	0.999142	FBgn0037350	Dph4
15.4577	0.382916	0.854806	0.447957	0.654184	0.999142	FBgn0017550	Rga
4.19676	-0.972822	1.44181	-0.674723	0.499852	0.999142	FBgn0014366	noi
75.2741	-0.38472	0.528189	-0.728377	0.466383	0.999142	FBgn0037344	CG2926
3.48949	0.853558	1.69967	0.50219	0.615534	0.999142	FBgn0037342	CG2931
3.37962	-0.124857	1.56876	-0.0795896	0.936564	0.999142	FBgn0037340	CG14671
9.60257	0.450006	0.98385	0.457393	0.647388	0.999142	FBgn0037339	Pi4KIIalpha
72.3699	0.866659	0.517812	1.67369	0.0941908	0.999142	FBgn0037336	CG2519
2.40677	-1.41572	1.95043	-0.72585	0.467931	0.999142	FBgn0051547	NKCC
9.42479	0.830758	1.06695	0.778629	0.436198	0.999142	FBgn0015402	ksr
2.72722	-0.543932	1.77092	-0.307147	0.758731	0.999142	FBgn0025825	HDAC3
3.70057	0.841523	1.50416	0.559462	0.575847	0.999142	FBgn0037330	mRpL44
13.3762	0.541597	0.855695	0.632932	0.526778	0.999142	FBgn0037328	RpL35A
8.9242	0.47366	1.07524	0.440515	0.659564	0.999142	FBgn0037327	PEK
2.68606	0.221067	1.84904	0.119558	0.904834	0.999142	FBgn0037295	dpr16
2.25944	-1.59893	1.99864	-0.800011	0.423704	0.999142	FBgn0037297	CG1116
8.02598	-0.0797351	1.09463	-0.0728423	0.941932	0.999142	FBgn0037299	Vps37B
17.0739	-0.478359	0.806332	-0.593253	0.553012	0.999142	FBgn0037301	Mms19
1.63244	0.0420653	2.28009	0.0184489	0.985281	0.999142	FBgn0037310	Tim17b1
5.30341	-0.85758	1.28732	-0.666173	0.505301	0.999142	FBgn0051542	CG31542
4.43508	-1.78906	1.45608	-1.22868	0.219191	0.999142	FBgn0003275	Polr2F
3.04331	0.087689	1.68899	0.0519181	0.958594	0.999142	FBgn0011965	tRNA:Arg-TCG-4-1
1.87728	-4.21468	2.45459	-1.71706	0.0859675	0.999142	FBgn0037325	CG12147
13.5941	-0.791192	0.891522	-0.887462	0.37483	0.999142	FBgn0001311	kkv
1.9855	-2.43426	2.29024	-1.06288	0.287836	0.999142	FBgn0037320	CG14668
5.22081	1.01881	1.28436	0.793245	0.427635	0.999142	FBgn0037315	Cerk
2.22966	-0.681751	2.00775	-0.339559	0.734189	0.999142	FBgn0037312	CG11999
2.52686	-0.150114	1.77068	-0.0847778	0.932438	0.999142	FBgn0037307	Tim17a2
26.9409	-0.145134	0.674627	-0.215132	0.829665	0.999142	FBgn0260462	CtsF
10.6948	-0.449704	0.958655	-0.469099	0.638999	0.999142	FBgn0040208	Kat60
6.19948	-0.473812	1.20277	-0.393935	0.693629	0.999142	FBgn0037298	Sccpdh1
2.12095	-2.90081	2.23741	-1.29651	0.194801	0.999142	FBgn0037296	Prosbeta2R2
7.75719	-0.600442	1.08219	-0.554841	0.579004	0.999142	FBgn0004913	Gnf1
2.48637	-3.12235	2.24115	-1.39319	0.163563	0.999142	FBgn0037293	RabGGTa
2.326	-0.434584	1.83971	-0.236224	0.813259	0.999142	FBgn0040684	CG12589
3.55274	0.440681	1.5361	0.286883	0.774202	0.999142	FBgn0010313	corto
6.60772	-0.611985	1.1754	-0.52066	0.602604	0.999142	FBgn0037291	CG14662
3.7536	0.587325	1.49065	0.394006	0.693577	0.999142	FBgn0004436	Ubc6
43.5167	-0.947751	0.617568	-1.53465	0.12487	0.999142	FBgn0004183	snRNA:U1:82Eb
3.9489	-2.27137	1.64107	-1.38408	0.166335	0.999142	FBgn0020280	laf
2.12514	-0.795349	1.9328	-0.411501	0.680705	0.999142	FBgn0037262	MED31
6.69638	-0.211844	1.14127	-0.185622	0.852741	0.999142	FBgn0022981	rpk
2.07814	-2.84982	2.26298	-1.25932	0.207914	0.999142	FBgn0037265	spartin
4.69481	-0.478764	1.34678	-0.355488	0.722224	0.999142	FBgn0010750	atms
4.80722	0.574314	1.31992	0.435114	0.66348	0.999142	FBgn0037279	CG1129
2.26712	-2.99046	2.19857	-1.36019	0.173771	0.999142	FBgn0037283	CG14658
3.55673	-0.606266	1.53468	-0.395045	0.69281	0.999142	FBgn0037282	CG14657
1.95991	0.673901	2.16054	0.311914	0.755106	0.999142	FBgn0026417	Hus1-like
21.7828	-1.04572	0.727148	-1.43812	0.150401	0.999142	FBgn0037276	CG17387
1.14996	0.963068	2.67042	0.360642	0.718367	0.999142	FBgn0037275	CG14655
16.4237	-0.335354	0.795489	-0.42157	0.673339	0.999142	FBgn0027570	Nep2
6.56395	1.48044	1.18002	1.25459	0.209628	0.999142	FBgn0037270	eIF3f1
11.312	-1.49072	0.958622	-1.55507	0.11993	0.999142	FBgn0037261	CG9775
4.9492	-0.180409	1.29771	-0.139021	0.889434	0.999142	FBgn0037232	Suv3
7.87544	0.705782	1.07414	0.657068	0.511137	0.999142	FBgn0037235	CG1103
2.45747	0.578163	1.94917	0.296619	0.766757	0.999142	FBgn0037238	CG1090
11.7575	1.62062	0.928334	1.74572	0.080859	0.999142	FBgn0037239	Sfxn1-3
12.0108	-0.870415	0.955158	-0.911278	0.362149	0.999142	FBgn0037240	Cont
14.4852	0.0878596	0.8286	0.106034	0.915556	0.999142	FBgn0003882	tub
3.44034	-1.07055	1.58439	-0.675685	0.49924	0.999142	FBgn0037241	CG14646
2.32202	1.30821	1.95565	0.668936	0.503536	0.999142	FBgn0037244	CG14647
3.43664	-1.55178	1.67882	-0.924327	0.355316	0.999142	FBgn0051528	CG31528
2.91134	-1.44385	1.74932	-0.825378	0.409157	0.999142	FBgn0051525	CG31525
1.85539	0.680549	2.06402	0.32972	0.741612	0.999142	FBgn0037250	CG1074
9.94121	-0.201867	0.970014	-0.208108	0.835145	0.999142	FBgn0037252	CG14650
5.30391	-0.509236	1.2785	-0.398307	0.690404	0.999142	FBgn0037254	CG14651
3.19434	0.55119	1.58795	0.347109	0.72851	0.999142	FBgn0037255	Fip1
7.22284	-1.26728	1.15402	-1.09814	0.272144	0.999142	FBgn0051523	CG31523
1.84352	-0.00431712	2.06838	-0.0020872	0.998335	0.999142	FBgn0051522	CG31522
3.78084	-0.228157	1.49457	-0.152657	0.878669	0.999142	FBgn0037251	CG9804
41.7925	0.701159	0.591596	1.1852	0.235939	0.999142	FBgn0037249	eIF3a
18.6306	-0.00856682	0.779052	-0.0109965	0.991226	0.999142	FBgn0037248	srl
4.98063	-0.123118	1.30768	-0.0941501	0.92499	0.999142	FBgn0052944	CG32944
6.87768	0.0201165	1.1306	0.0177928	0.985804	0.999142	FBgn0037242	CG9855
4.72645	1.11494	1.35407	0.823401	0.41028	0.999142	FBgn0037236	Skp2
18.4227	1.33827	0.785367	1.70401	0.0883791	0.999142	FBgn0037231	Vps24
1.71342	4.36825	2.53448	1.72353	0.0847932	0.999142	FBgn0037230	Nepl11
3.37144	-0.00869465	1.56433	-0.00555806	0.995565	0.999142	FBgn0037213	CG12581
7.96643	0.327663	1.05431	0.310785	0.755964	0.999142	FBgn0037215	beta-Man
15.6363	0.16364	0.819906	0.199584	0.841806	0.999142	FBgn0037218	aux
1.72878	0.333578	2.23871	0.149005	0.88155	0.999142	FBgn0015331	abs
2.67672	0.345371	1.74952	0.19741	0.843507	0.999142	FBgn0037228	CG1092
4.36435	0.829451	1.41505	0.586163	0.557766	0.999142	FBgn0037220	CG14641
2.53338	-1.15127	1.89749	-0.606731	0.544029	0.999142	FBgn0051516	CG31516
14.9384	-0.44157	0.882909	-0.500131	0.616983	0.999142	FBgn0037217	CG14636
9.5791	-0.355178	1.00957	-0.351812	0.72498	0.999142	FBgn0031670	SelT
15.4522	1.0274	0.816844	1.25776	0.208478	0.999142	FBgn0000299	Col4a1
2.38302	-3.07811	2.16109	-1.42433	0.154352	0.999142	FBgn0260470	SP555
3.634	0.262124	1.53126	0.171182	0.864081	0.999142	FBgn0031676	senju
5.3625	1.42152	1.36204	1.04367	0.296637	0.999142	FBgn0031682	CG5828
7.08738	-0.159942	1.1363	-0.140757	0.888062	0.999142	FBgn0031683	CG4230
3.67915	-1.4275	1.55169	-0.919962	0.357593	0.999142	FBgn0031684	ND-13A
11.1253	0.738073	0.950527	0.776488	0.437461	0.999142	FBgn0031681	Pgant5
5.6307	1.07386	1.31017	0.81963	0.412427	0.999142	FBgn0028694	Rpn11
2.02482	0.840695	2.04278	0.411544	0.680674	0.999142	FBgn0031678	Nepl3
18.6584	1.01393	0.761015	1.33234	0.182749	0.999142	FBgn0022023	eIF3h
11.3979	0.0943131	0.930598	0.101347	0.919275	0.999142	FBgn0031675	CG9121
4.06081	-1.19126	1.52002	-0.783716	0.433207	0.999142	FBgn0031673	CG31650
3.01956	-0.742845	1.66861	-0.445189	0.656184	0.999142	FBgn0031668	CG31917
13.1707	0.946384	0.913718	1.03575	0.300318	0.999142	FBgn0053113	Rtnl1
208.989	-0.683833	0.456901	-1.49668	0.134478	0.999142	FBgn0046776	CR14033
12.3021	-1.23439	0.916269	-1.34719	0.17792	0.999142	FBgn0031696	Bub1
5.36649	0.597417	1.26436	0.472507	0.636565	0.999142	FBgn0016076	vri
6.55021	-0.16476	1.14869	-0.143433	0.885948	0.999142	FBgn0015031	cype
3.75779	1.65107	1.54012	1.07204	0.283701	0.999142	FBgn0031702	fusl
23.5388	-0.777307	0.738358	-1.05275	0.292456	0.999142	FBgn0031698	Ncoa6
5.68888	0.230985	1.42187	0.162452	0.87095	0.999142	FBgn0000228	Bsg25D
59.828	-0.299447	0.545309	-0.549133	0.582914	0.999142	FBgn0003716	tkv
13.9516	0.896556	0.846615	1.05899	0.289605	0.999142	FBgn0051914	tRNA:Asp-GTC-1-1
2.26898	1.84196	2.0579	0.895071	0.370749	0.999142	FBgn0031707	CG14020
11.8637	0.248472	0.90057	0.275905	0.782621	0.999142	FBgn0000318	cl
8.1305	-0.0676725	1.07035	-0.0632246	0.949588	0.999142	FBgn0031711	CG6907
12.1476	0.998128	0.929568	1.07375	0.282933	0.999142	FBgn0051989	Cap-D3
1.2426	0.0148783	2.55503	0.00582313	0.995354	0.999142	FBgn0051648	CG31648
1.87495	0.147939	2.01789	0.0733141	0.941556	0.999142	FBgn0051915	CG31915
5.22314	-0.0823179	1.27084	-0.0647746	0.948353	0.999142	FBgn0002525	Lam
5.12796	-0.146611	1.34139	-0.109298	0.912966	0.999142	FBgn0041719	snRNA:U4:25F
3.84487	-1.74116	1.63233	-1.06667	0.286121	0.999142	FBgn0031724	CG18266
2.15425	2.17842	2.14095	1.0175	0.308915	0.999142	FBgn0051646	DIP-theta
3.41289	-2.68552	1.81136	-1.4826	0.138181	0.999142	FBgn0031723	CG7251
2.10139	-2.55473	2.24369	-1.13863	0.254858	0.999142	FBgn0031720	CG14013
11.481	-0.0732824	0.922359	-0.0794511	0.936674	0.999142	FBgn0014189	Hel25E
4.9492	-0.180409	1.29771	-0.139021	0.889434	0.999142	FBgn0031713	Coq6
3.47966	0.497654	1.58553	0.313872	0.753618	0.999142	FBgn0031710	Vps52
1.25448	0.934359	2.59226	0.360442	0.718517	0.999142	FBgn0031708	CG7382
3.51109	0.556378	1.55849	0.356998	0.721093	0.999142	FBgn0024191	sip1
4.86773	-1.60614	1.41011	-1.13901	0.254697	0.999142	FBgn0031736	CG11030
0.992411	1.97617	3.11387	0.634635	0.525666	0.999142	FBgn0031735	CG11029
2.58387	-2.23908	1.97357	-1.13454	0.256569	0.999142	FBgn0051913	CG31913
6.11688	1.09113	1.22657	0.889576	0.373694	0.999142	FBgn0031740	CG7239
3.51761	-0.10329	1.52492	-0.0677351	0.945997	0.999142	FBgn0031741	CG11034
5.5541	-0.849999	1.26047	-0.674349	0.500089	0.999142	FBgn0043362	bchs
19.4092	0.177934	0.783406	0.227128	0.820324	0.999142	FBgn0001128	Gpdh1
16.8408	-0.505022	0.785962	-0.642553	0.520514	0.999142	FBgn0031752	CG9044
16.3129	-0.52958	0.803682	-0.658942	0.509933	0.999142	FBgn0031751	CG9016
1.52024	1.48596	2.39659	0.62003	0.535238	0.999142	FBgn0031745	rau
1.02987	-1.71205	2.84498	-0.601779	0.547321	0.999142	FBgn0051644	COX6CL
1.18791	-0.805502	2.85802	-0.281839	0.778067	0.999142	FBgn0031739	CG14005
12.7741	-0.243986	0.923787	-0.264115	0.791691	0.999142	FBgn0031738	CG9171
1.35082	1.30743	2.50661	0.521591	0.601955	0.999142	FBgn0031737	obst-E
1.53445	-1.93228	2.49025	-0.775936	0.437787	0.999142	FBgn0031757	Ucp4C
4.43275	-0.342059	1.388	-0.24644	0.805341	0.999142	FBgn0031758	Ucp4B
64.3842	0.989362	0.613381	1.61296	0.106752	0.999142	FBgn0001942	eIF4A
11.579	-0.39067	0.914303	-0.427288	0.66917	0.999142	FBgn0001941	ifc
3.54905	-0.0209552	1.5091	-0.013886	0.988921	0.999142	FBgn0031760	Tsp26A
2.24523	0.573879	1.86246	0.308129	0.757984	0.999142	FBgn0051643	CG31643
4.96058	-0.284446	1.33131	-0.213658	0.830814	0.999142	FBgn0031768	IPIP
2.24523	0.573879	1.86246	0.308129	0.757984	0.999142	FBgn0031769	CG9135
3.53065	0.284055	1.56606	0.181381	0.856068	0.999142	FBgn0031772	CG13994
2.35208	-2.06788	2.08327	-0.992612	0.320899	0.999142	FBgn0031774	CG9147
1.05362	0.52864	2.76736	0.191027	0.848504	0.999142	FBgn0031776	Pfdn1
11.9104	-1.53464	0.966004	-1.58864	0.112141	0.999142	FBgn0051642	CG31642
3.36891	-3.35057	2.04845	-1.63566	0.10191	0.999142	FBgn0031784	CG9222
1.35315	-3.74884	2.71658	-1.37999	0.167591	0.999142	FBgn0031786	CG13989
16.8312	-1.39715	0.86224	-1.62037	0.105153	0.999142	FBgn0051639	CG31639
3.92282	-1.17909	1.49711	-0.787574	0.430946	0.999142	FBgn0031782	WDR79
3.26742	0.49325	1.57055	0.314063	0.753473	0.999142	FBgn0031779	CG9175
2.75097	0.326313	1.72166	0.189534	0.849674	0.999142	FBgn0031773	Fbw5
9.69151	0.158496	0.981596	0.161467	0.871725	0.999142	FBgn0031771	ND-51
9.31218	-0.49053	1.0625	-0.461674	0.644315	0.999142	FBgn0029161	slmo
35.2725	0.56259	0.616045	0.913228	0.361122	0.999142	FBgn0000052	Pfas
2.88526	-0.211853	1.65674	-0.127873	0.898249	0.999142	FBgn0025742	mtm
15.8677	-0.13902	0.830889	-0.167314	0.867123	0.999142	FBgn0001089	Gal
11.2118	0.323492	0.919957	0.351638	0.72511	0.999142	FBgn0031759	Kdm5
35.2469	0.53373	0.635672	0.839631	0.401115	0.999142	FBgn0000308	chic
1.30381	-1.01022	2.52474	-0.40013	0.689061	0.999142	FBgn0260452	CG13984
9.8295	0.170883	0.965024	0.177076	0.859448	0.999142	FBgn0015623	Cpr
4.68967	0.286585	1.40995	0.203259	0.838933	0.999142	FBgn0031808	Nepl5
8.19657	-0.00690439	1.07705	-0.00641049	0.994885	0.999142	FBgn0031815	frj
13.5543	-0.55173	0.865009	-0.637832	0.523583	0.999142	FBgn0031820	Daxx
4.01567	0.361536	1.43568	0.251823	0.801178	0.999142	FBgn0027496	epsilonCOP
1.53212	2.63138	2.51217	1.04745	0.294891	0.999142	FBgn0051638	CG31638
2.35345	1.37636	1.87695	0.733298	0.463377	0.999142	FBgn0031822	Phf5a
4.50234	0.856264	1.37266	0.623798	0.53276	0.999142	FBgn0031821	#N/A
3.53833	-0.290332	1.60961	-0.180373	0.856859	0.999142	FBgn0031818	CG9536
3.64169	-0.313516	1.52674	-0.20535	0.837299	0.999142	FBgn0031817	HemK1
1.54399	4.23976	2.61461	1.62156	0.104897	0.999142	FBgn0031816	Rchy1
4.76441	0.643985	1.34239	0.479731	0.631419	0.999142	FBgn0031814	retm
12.3538	-1.39943	0.92819	-1.5077	0.131632	0.999142	FBgn0031804	CG9500
3.67703	2.83021	1.71907	1.64636	0.0996893	0.999142	FBgn0031800	CG9497
3.12175	1.21367	1.67283	0.725521	0.468132	0.999142	FBgn0031799	Pez
10.2554	-0.928401	0.97294	-0.954223	0.339971	0.999142	FBgn0031826	CG9550
10.214	-0.174258	0.957151	-0.182059	0.855536	0.999142	FBgn0051637	CG31637
10.3247	0.144718	1.00394	0.14415	0.885382	0.999142	FBgn0031830	COX5B
2.26479	0.146457	1.85516	0.0789459	0.937076	0.999142	FBgn0031831	COX5BL
3.51927	0.422303	1.55393	0.271765	0.785803	0.999142	FBgn0031836	CG11050
9.22394	0.778277	1.07501	0.723975	0.469081	0.999142	FBgn0028467	Ube4A
9.53696	-0.483044	1.02982	-0.469057	0.639029	0.999142	FBgn0000392	cup
2.47703	0.184077	1.92926	0.0954133	0.923987	0.999142	FBgn0031851	Aatf
5.33555	0.902152	1.28472	0.702216	0.482544	0.999142	FBgn0046704	Liprin-alpha
12.2423	-0.466818	0.891658	-0.523539	0.6006	0.999142	FBgn0031853	TTLL3B
3.79924	-0.533034	1.47294	-0.361885	0.717438	0.999142	FBgn0051910	CG31910
8.81197	-0.427323	1.07718	-0.396706	0.691584	0.999142	FBgn0025777	homer
3.22831	1.1968	1.69676	0.705344	0.480596	0.999142	FBgn0025595	AkhR
5.08067	0.300644	1.32841	0.226319	0.820953	0.999142	FBgn0031850	Tsp
15.9268	-0.443984	0.80164	-0.553845	0.579685	0.999142	FBgn0031849	CG11327
6.7357	0.573973	1.14059	0.503225	0.614806	0.999142	FBgn0028703	Nhe3
3.68985	0.530693	1.69834	0.312477	0.754678	0.999142	FBgn0000351	cort
9.27834	1.62373	1.05187	1.54366	0.122672	0.999142	FBgn0028990	Spn27A
3.00535	0.791361	1.63683	0.483473	0.62876	0.999142	FBgn0051636	CG31636
2.19171	0.218743	1.90571	0.114783	0.908617	0.999142	FBgn0051633	CG31633
18.5137	-0.159656	0.768706	-0.207694	0.835468	0.999142	FBgn0051635	CG31635
3.5253	-0.717303	1.52892	-0.469155	0.638959	0.999142	FBgn0031834	CG13766
4.01965	-0.561378	1.45995	-0.384518	0.700595	0.999142	FBgn0031832	CG9596
1.63896	-1.43446	2.37291	-0.604516	0.545501	0.999142	FBgn0031829	IFT52
2.95416	-1.49315	1.71451	-0.87089	0.383814	0.999142	FBgn0031858	CG17378
1.29194	-2.09095	2.61387	-0.799943	0.423744	0.999142	FBgn0017551	Rca1
3.47363	1.77708	1.68814	1.05268	0.292486	0.999142	FBgn0031868	Rat1
50.7491	0.87611	0.582718	1.50349	0.132713	0.999142	FBgn0004838	Hrb27C
3.47829	-1.79518	1.62712	-1.10328	0.269904	0.999142	FBgn0020616	SA
4.17019	-0.586557	1.62963	-0.359932	0.718898	0.999142	FBgn0031875	CG3430
1.58913	-0.905441	2.2457	-0.403188	0.68681	0.999142	FBgn0031877	Hmgcl
2.56851	-0.336084	1.78381	-0.188408	0.850557	0.999142	FBgn0021944	Coprox
1.11483	-0.669596	2.70922	-0.247154	0.804789	0.999142	FBgn0031879	uif
1.39247	1.01244	2.38296	0.424868	0.670933	0.999142	FBgn0016978	snRNP-U1-70K
9.83212	-0.966533	1.07472	-0.899332	0.368476	0.999142	FBgn0031878	sip2
1.54632	-0.788899	2.28624	-0.345064	0.730046	0.999142	FBgn0031874	CG13775
1.36502	-2.16933	2.57677	-0.841876	0.399857	0.999142	FBgn0031873	Gas41
4.01197	-0.0440551	1.43776	-0.0306415	0.975555	0.999142	FBgn0031871	Fgop2
3.23997	-0.750688	1.6079	-0.466875	0.64059	0.999142	FBgn0031869	CG18304
5.2243	-0.0453871	1.3076	-0.0347103	0.972311	0.999142	FBgn0028554	x16
3.44618	0.47305	1.57736	0.2999	0.764254	0.999142	FBgn0026196	nop5
6.04845	-0.738654	1.25633	-0.587944	0.55657	0.999142	FBgn0011737	Wee1
1.04175	-0.548077	2.76683	-0.198089	0.842976	0.999142	FBgn0031861	CG17375
8.58827	1.09586	1.06831	1.02579	0.30499	0.999142	FBgn0015776	nrv1
6.27676	0.0225168	1.18095	0.0190667	0.984788	0.999142	FBgn0031885	Mnn1
6.56927	-0.563957	1.18738	-0.474961	0.634815	0.999142	FBgn0031893	MICU1
1.57726	-2.01791	2.49056	-0.810222	0.417812	0.999142	FBgn0051909	CG31909
22.1691	0.582945	0.736341	0.791678	0.428549	0.999142	FBgn0031897	CG13784
7.20581	-0.0185167	1.11786	-0.0165644	0.986784	0.999142	FBgn0031896	CG4502
2.33787	0.0758912	1.8418	0.0412049	0.967133	0.999142	FBgn0031895	CG4497
46.9551	-0.375417	0.626726	-0.599013	0.549164	0.999142	FBgn0031894	CG4496
2.16447	1.91544	2.01183	0.952091	0.341051	0.999142	FBgn0031882	Rab30
12.8091	0.137991	0.886522	0.155655	0.876305	0.999142	FBgn0051908	CG31908
2.25292	-0.372954	1.86423	-0.200057	0.841436	0.999142	FBgn0031905	gudu
1.56588	-1.35773	2.36357	-0.57444	0.56567	0.999142	FBgn0028387	chm
3.40172	0.0162973	1.58178	0.0103031	0.991779	0.999142	FBgn0031914	CG5973
3.97518	-1.1075	1.5692	-0.705776	0.480327	0.999142	FBgn0031920	CG6441
3.2281	-1.16665	1.62432	-0.718236	0.472612	0.999142	FBgn0031906	CG5160
2.27899	-2.01843	2.07507	-0.972701	0.330702	0.999142	FBgn0031904	CG5149
1.43811	-2.24586	2.57851	-0.87099	0.38376	0.999142	FBgn0041181	Tep3
4.02384	0.249404	1.44985	0.17202	0.863422	0.999142	FBgn0031946	CG7164
5.90017	1.56861	1.24774	1.25716	0.208697	0.999142	FBgn0031947	Brd7-9
4.33641	-0.463812	1.42017	-0.326588	0.74398	0.999142	FBgn0031951	r2d2
9.23159	-1.36501	1.0532	-1.29606	0.194954	0.999142	FBgn0031952	cdc14
10.4633	-0.918159	1.02664	-0.894333	0.371144	0.999142	FBgn0031950	Herp
19.1366	1.24665	0.769298	1.6205	0.105125	0.999142	FBgn0031948	CG7149
4.63381	1.43598	1.41465	1.01508	0.310068	0.999142	FBgn0031939	CG13796
2.34926	-0.147403	1.85942	-0.0792734	0.936815	0.999142	FBgn0031937	CG13795
5.32737	1.00755	1.30032	0.774847	0.43843	0.999142	FBgn0027515	CG7115
22.2372	0.0133358	0.721907	0.018473	0.985262	0.999142	FBgn0004177	mts
1.66222	-0.986679	2.18609	-0.451345	0.651741	0.999142	FBgn0031954	CG14537
3.62583	0.388221	1.51362	0.256486	0.797576	0.999142	FBgn0031968	CG7231
2.61132	-0.419173	1.75545	-0.238784	0.811273	0.999142	FBgn0031977	baf
9.12221	-0.817413	1.01245	-0.807362	0.419458	0.999142	FBgn0044323	Cka
3.00535	0.791361	1.63683	0.483473	0.62876	0.999142	FBgn0031979	CCDC53
17.0048	-0.32321	0.800565	-0.403728	0.686413	0.999142	FBgn0031981	Megf8
3.2793	0.881953	1.58613	0.556039	0.578184	0.999142	FBgn0013531	MED20
102.889	-0.407936	0.483033	-0.84453	0.398373	0.999142	FBgn0011230	poe
14.1463	0.979202	0.886112	1.10505	0.269136	0.999142	FBgn0031980	RpL36A
2.46166	2.3258	2.02671	1.14757	0.251145	0.999142	FBgn0031973	Spn28Dc
2.23336	0.0257412	1.86709	0.0137868	0.989	0.999142	FBgn0031972	Wwox
8.38392	1.90893	1.10598	1.72602	0.0843446	0.999142	FBgn0031970	CG7227
4.51372	0.731134	1.38407	0.52825	0.597326	0.999142	FBgn0031969	pes
1.47324	-0.698607	2.29013	-0.305052	0.760327	0.999142	FBgn0051902	Spn28Da
4.1884	1.32145	1.5363	0.860147	0.389708	0.999142	FBgn0031961	CG7102
121.891	0.795495	0.505918	1.57238	0.115863	0.999142	FBgn0020618	Rack1
2.24872	-2.02586	2.08874	-0.969892	0.3321	0.999142	FBgn0031986	CG8673
12.8947	0.101858	0.90463	0.112596	0.910351	0.999142	FBgn0031988	CG8668
6.12125	0.118535	1.20162	0.0986462	0.921419	0.999142	FBgn0031996	CG8460
9.89187	0.0514918	0.974583	0.0528347	0.957864	0.999142	FBgn0031997	PGAP5
1.91008	1.16269	2.14467	0.542128	0.58773	0.999142	FBgn0031999	CG8419
1.88683	0.790852	2.0522	0.385368	0.699965	0.999142	FBgn0015299	Ssb-c31a
1.65034	-2.09832	2.42282	-0.866063	0.386456	0.999142	FBgn0032003	CG8349
3.50225	1.25733	1.73356	0.725291	0.468274	0.999142	FBgn0032014	CG7840
3.86161	-0.807177	1.50387	-0.536734	0.591452	0.999142	FBgn0032016	Mettl14
13.2361	0.271503	0.867012	0.313148	0.754168	0.999142	FBgn0032018	CG7806
8.58271	-0.192028	1.02539	-0.187273	0.851447	0.999142	FBgn0032025	CG7778
1.23073	-0.916977	2.59469	-0.353405	0.723785	0.999142	FBgn0032017	CG7810
9.94893	0.624789	1.05999	0.589428	0.555574	0.999142	FBgn0032015	Ostgamma
2.54243	0.989856	1.7942	0.551699	0.581155	0.999142	FBgn0003502	Btk29A
1.86308	-0.495215	2.03252	-0.243645	0.807506	0.999142	FBgn0032010	CG8086
12.3024	0.763259	0.952487	0.801333	0.422939	0.999142	FBgn0032006	Pvr
14.9065	-0.305318	0.864418	-0.353207	0.723934	0.999142	FBgn0032005	Snx6
2.99348	0.375417	1.63944	0.228992	0.818875	0.999142	FBgn0032004	CG8292
3.56092	0.312692	1.51721	0.206097	0.836715	0.999142	FBgn0032000	CG8372
15.4811	-0.143304	0.814088	-0.17603	0.86027	0.999142	FBgn0003607	Su(var)205
35.5699	-0.0280054	0.611246	-0.0458169	0.963456	0.999142	FBgn0031998	SLC5A11
2.94668	2.25089	1.98947	1.1314	0.257886	0.999142	FBgn0031992	Acbp1
17.2929	0.805789	0.827088	0.974248	0.329934	0.999142	FBgn0031990	PAPLA1
11.3521	-0.163363	0.913632	-0.178806	0.85809	0.999142	FBgn0031985	mon2
4.00009	-0.342355	1.43556	-0.238482	0.811507	0.999142	FBgn0032029	CG17292
5.2427	-0.254335	1.28158	-0.198454	0.84269	0.999142	FBgn0032030	Wdr82
20.4315	0.353759	0.736371	0.480409	0.630937	0.999142	FBgn0032036	CG13384
1.93197	-2.75029	2.29753	-1.19707	0.231281	0.999142	FBgn0032039	CG13385
4.97225	-1.50641	1.45507	-1.03528	0.300536	0.999142	FBgn0051898	CG31898
21.6405	0.165292	0.720035	0.229562	0.818432	0.999142	FBgn0020497	emb
24.0352	0.334988	0.693451	0.483074	0.629043	0.999142	FBgn0027932	Akap200
2.9125	-1.25436	1.79291	-0.699623	0.484163	0.999142	FBgn0051896	tRNA:Asp-GTC-1-2
4.33757	-2.18238	1.54692	-1.41079	0.158306	0.999142	FBgn0032047	CG13088
5.99746	-0.650612	1.21496	-0.535501	0.592304	0.999142	FBgn0032052	PIG-U
4.54146	0.400344	1.36722	0.292816	0.769663	0.999142	FBgn0032054	Uba4
1.18791	-0.805502	2.85802	-0.281839	0.778067	0.999142	FBgn0032055	Sgp
21.94	0.562358	0.780577	0.720439	0.471255	0.999142	FBgn0016122	Acer
1.29613	0.629302	2.5603	0.245792	0.805843	0.999142	FBgn0028394	CG17834
10.8729	0.261018	0.949147	0.275003	0.783314	0.999142	FBgn0011259	Sema1a
10.1267	0.281183	0.955214	0.294367	0.768478	0.999142	FBgn0051604	tRNA:Asp-GTC-1-4
4.56285	-1.47557	1.42045	-1.03881	0.298894	0.999142	FBgn0032053	mRpL51
2.33787	0.0758912	1.8418	0.0412049	0.967133	0.999142	FBgn0032051	CG13097
6.19413	-1.08601	1.21037	-0.897248	0.369587	0.999142	FBgn0032050	CG13096
2.56851	-0.336084	1.78381	-0.188408	0.850557	0.999142	FBgn0032049	Bace
5.75097	-0.0504791	1.22641	-0.0411601	0.967168	0.999142	FBgn0051892	tRNA:Asp-GTC-1-3
4.34011	-0.105313	1.4107	-0.0746534	0.94049	0.999142	FBgn0026718	Agpat2
2.28036	1.49105	2.00885	0.742239	0.457942	0.999142	FBgn0001137	grk
2.86151	-1.13427	1.74256	-0.65092	0.515098	0.999142	FBgn0032042	CG13398
42.4451	-0.0564465	0.579299	-0.0974393	0.922378	0.999142	FBgn0014417	CG13397
4.87541	-2.17428	1.52436	-1.42635	0.153766	0.999142	FBgn0001084	fy
1.16184	2.19755	2.76206	0.795618	0.426254	0.999142	FBgn0051889	tRNA:Asp-GTC-1-7
2.42653	1.27557	1.86034	0.685667	0.492923	0.999142	FBgn0051890	tRNA:Asp-GTC-1-8
10.564	-1.58691	1.13252	-1.40122	0.161148	0.999142	FBgn0032061	CG9314
1.13809	-0.0775937	2.69879	-0.0287513	0.977063	0.999142	FBgn0052986	CG32986
1.40783	-2.25385	2.57416	-0.875567	0.381265	0.999142	FBgn0052988	CG32988
12.2658	-1.47398	0.965143	-1.52721	0.126708	0.999142	FBgn0032069	LManVI
6.10966	-0.969423	1.25587	-0.771914	0.440165	0.999142	FBgn0032068	LManV
3.94121	-1.55694	1.51975	-1.02447	0.305614	0.999142	FBgn0032066	LManIII
5.2243	-0.0453871	1.3076	-0.0347103	0.972311	0.999142	FBgn0003209	raw
3.15385	-1.30458	1.73857	-0.750374	0.453029	0.999142	FBgn0004914	Hnf4
2.85802	0.937358	1.75951	0.532737	0.594215	0.999142	FBgn0032059	PrBP
7.17603	0.204188	1.12114	0.182126	0.855484	0.999142	FBgn0051888	tRNA:Asp-GTC-1-9
2.22148	-0.537097	1.91481	-0.280496	0.779097	0.999142	FBgn0032075	Tsp29Fb
4.17117	0.198137	1.44882	0.136757	0.891223	0.999142	FBgn0040964	CG18661
9.38244	-0.0823164	1.00223	-0.082133	0.934541	0.999142	FBgn0015316	Try29F
1.18791	-0.805502	2.85802	-0.281839	0.778067	0.999142	FBgn0032087	CG9568
6.19783	-0.822205	1.20281	-0.683568	0.494248	0.999142	FBgn0032088	CG13102
1.53445	-1.93228	2.49025	-0.775936	0.437787	0.999142	FBgn0051609	CG31609
1.70553	-0.0487869	2.22461	-0.0219306	0.982503	0.999142	FBgn0052982	CG32982
7.39151	1.88675	1.19243	1.58228	0.113586	0.999142	FBgn0032101	CG9586
1.11483	-0.669596	2.70922	-0.247154	0.804789	0.999142	FBgn0032090	CG9582
5.93576	-0.724418	1.22408	-0.591805	0.553981	0.999142	FBgn0032089	Rcd-1r
5.21126	-0.312609	1.27169	-0.245821	0.805821	0.999142	FBgn0013746	alien
2.81267	0.442242	1.75961	0.251329	0.80156	0.999142	FBgn0011705	rost
1.30381	-1.01022	2.52474	-0.40013	0.689061	0.999142	FBgn0032083	CG9541
1.21117	-0.217128	2.47909	-0.087584	0.930207	0.999142	FBgn0032079	CG31886
2.24474	-0.067917	4.15127	-0.0163605	0.986947	0.999142	FBgn0032078	C1GalTA
7.50741	1.75137	1.18862	1.47345	0.14063	0.999142	FBgn0041092	tai
6.03609	-1.27948	1.23229	-1.03829	0.299135	0.999142	FBgn0032109	CG17005
2.35345	1.37636	1.87695	0.733298	0.463377	0.999142	FBgn0026439	Eaat1
1.6883	-4.05735	2.55584	-1.58748	0.112403	0.999142	FBgn0032110	CG3748
2.38069	-0.027161	1.8479	-0.0146983	0.988273	0.999142	FBgn0032111	CG13110
56.2391	-0.317095	0.563416	-0.562808	0.573566	0.999142	FBgn0012036	Aldh
9.13154	-0.823522	1.09691	-0.750765	0.452794	0.999142	FBgn0011232	scat
1.23073	-0.916977	2.59469	-0.353405	0.723785	0.999142	FBgn0032115	CG4438
5.02577	-1.34052	1.35424	-0.989868	0.322239	0.999142	FBgn0002973	numb
33.1331	-0.0728811	0.704696	-0.103422	0.917628	0.999142	FBgn0032123	Oatp30B
1.91357	-1.78488	2.41124	-0.740231	0.45916	0.999142	FBgn0032124	CG17855
1.85888	-2.69847	2.3374	-1.15448	0.248305	0.999142	FBgn0032131	CG3841
16.8864	1.00408	0.798335	1.25771	0.208495	0.999142	FBgn0040070	Trx-2
5.71351	0.619964	1.22462	0.506249	0.612682	0.999142	FBgn0032135	GlcAT-S
15.0815	0.451827	0.87407	0.516923	0.60521	0.999142	FBgn0032136	Apoltp
5.12232	0.219966	1.33634	0.164604	0.869256	0.999142	FBgn0011207	pelo
6.69659	0.898698	1.18118	0.76085	0.446747	0.999142	FBgn0032138	CG4364
7.99201	-0.295693	1.06301	-0.278166	0.780885	0.999142	FBgn0000273	Pka-C1
1.41855	-1.72334	2.78175	-0.619516	0.535576	0.999142	FBgn0051882	CG31882
9.42593	-0.939884	1.00256	-0.937487	0.348508	0.999142	FBgn0051709	CG31709
9.01839	0.147305	1.01168	0.145605	0.884233	0.999142	FBgn0028479	Mtpalpha
1.95173	0.949707	2.06434	0.460054	0.645478	0.999142	FBgn0032139	CG13116
4.81237	-1.55036	1.44132	-1.07565	0.282084	0.999142	FBgn0032144	CG17633
54.2941	-0.779243	0.555078	-1.40384	0.160365	0.999142	FBgn0032147	IP3K1
1.21885	-2.00878	2.69137	-0.746377	0.45544	0.999142	FBgn0032149	CG4036
1.36269	2.47545	2.62337	0.943615	0.345367	0.999142	FBgn0032169	CG4709
12.9886	1.17585	0.924098	1.27243	0.203221	0.999142	FBgn0032170	CG4658
15.0805	0.232362	0.898808	0.258522	0.796004	0.999142	FBgn0032172	CG5850
2.81637	1.08216	1.70229	0.635706	0.524968	0.999142	FBgn0032168	CG13126
1.56355	2.7073	2.51663	1.07577	0.282032	0.999142	FBgn0063449	Uhg2
434.383	-0.2727	0.429034	-0.635614	0.525028	0.999142	FBgn0063392	snoRNA:U14:30Ea
26.0231	-0.0458397	0.677751	-0.0676351	0.946076	0.999142	FBgn0063391	snoRNA:U14:30Eb
2.13303	1.84791	2.08851	0.884798	0.376265	0.999142	FBgn0032150	CG13123
4.21117	-0.363669	1.45585	-0.249799	0.802743	0.999142	FBgn0000180	bib
9.72714	0.521099	0.994436	0.524014	0.600269	0.999142	FBgn0043456	Ndf
2.30225	-1.66374	1.95318	-0.851809	0.39432	0.999142	FBgn0032176	CG13127
1.13809	-0.0775937	2.69879	-0.0287513	0.977063	0.999142	FBgn0032188	CG13137
1.96361	1.71754	2.09341	0.820453	0.411958	0.999142	FBgn0032194	CG4901
2.37953	-0.114756	1.87572	-0.0611799	0.951216	0.999142	FBgn0032195	CG4908
12.3209	0.39744	0.894499	0.444315	0.656815	0.999142	FBgn0032198	eEF1delta
4.93616	-0.486537	1.35929	-0.357934	0.720392	0.999142	FBgn0032197	ova
3.45221	-0.67794	1.54861	-0.437774	0.66155	0.999142	FBgn0032196	CG5708
37.9872	0.14646	0.601544	0.243474	0.807639	0.999142	FBgn0024320	Npc1a
11.8087	0.647805	0.909808	0.712024	0.47645	0.999142	FBgn0032191	Snx17
1.37457	4.09768	2.74356	1.49356	0.13529	0.999142	FBgn0032189	Ripalpha
12.4324	-0.482221	0.890608	-0.541452	0.588196	0.999142	FBgn0028675	Sur
2.83826	-1.40164	1.74594	-0.802798	0.422091	0.999142	FBgn0051874	Fum4
1.28006	-3.67859	2.77073	-1.32766	0.184291	0.999142	FBgn0032175	CG13131
4.36248	-1.24404	1.51553	-0.820861	0.411726	0.999142	FBgn0051755	SoYb
4.68762	0.320516	1.37625	0.232892	0.815846	0.999142	FBgn0051875	CG31875
11.6994	-0.599157	0.96466	-0.621107	0.534529	0.999142	FBgn0004419	me31B
5.86084	0.565473	1.21	0.467334	0.640261	0.999142	FBgn0051717	CG31717
1.32707	-0.489316	2.55061	-0.191843	0.847865	0.999142	FBgn0010407	Ror
3.53717	-0.360293	1.51275	-0.23817	0.811749	0.999142	FBgn0032204	CG4953
4.00379	0.0579355	1.45042	0.0399441	0.968138	0.999142	FBgn0032214	CG4968
8.37769	1.34344	1.05912	1.26845	0.204638	0.999142	FBgn0032217	CG4972
5.22547	-1.23562	1.3178	-0.937637	0.348431	0.999142	FBgn0032219	CG4995
0.980536	0.70135	3.0366	0.230966	0.817341	0.999142	FBgn0032222	Cox10
7.30963	-1.23443	1.16063	-1.06358	0.287517	0.999142	FBgn0032223	GATAd
4.72276	0.72799	1.3391	0.543641	0.586689	0.999142	FBgn0019932	SamDC
1.30381	-1.01022	2.52474	-0.40013	0.689061	0.999142	FBgn0051715	CG31715
2.73141	0.687588	1.73473	0.396365	0.691836	0.999142	FBgn0032224	Sps2
2.00272	0.517542	1.9783	0.261609	0.793623	0.999142	FBgn0032225	CG5022
20.8545	1.27698	0.776838	1.64382	0.100213	0.999142	FBgn0032229	ClpP
1.48092	-2.32373	2.50014	-0.92944	0.352661	0.999142	FBgn0032230	lft
1.27238	-1.55218	2.64788	-0.586196	0.557744	0.999142	FBgn0032231	CG5056
2.14491	2.97483	2.30061	1.29306	0.195991	0.999142	FBgn0032234	gny
3.76128	0.00943882	1.48964	0.00633632	0.994944	0.999142	FBgn0032235	CG5096
2.69628	-0.0143698	1.70857	-0.00841046	0.993289	0.999142	FBgn0032236	mRpS7
9.0037	0.465935	1.05762	0.440549	0.659539	0.999142	FBgn0051716	Cnot4
48.0543	1.03722	0.592702	1.74999	0.0801207	0.999142	FBgn0003942	RpS27A
4.39782	0.860777	1.38981	0.619349	0.535686	0.999142	FBgn0025366	Ip259
1.67409	-0.209878	2.12702	-0.0986724	0.921398	0.999142	FBgn0032243	Klp31E
2.26898	1.84196	2.0579	0.895071	0.370749	0.999142	FBgn0032244	RfC3
11.1424	0.491917	0.935164	0.526022	0.598873	0.999142	FBgn0032246	Wdfy2
1.45368	-0.0437085	2.47058	-0.0176916	0.985885	0.999142	FBgn0032247	CG5188
3.24649	-1.6472	1.72944	-0.952449	0.34087	0.999142	FBgn0004915	TfIIB
1.05362	0.52864	2.76736	0.191027	0.848504	0.999142	FBgn0032250	holn1
1.33126	2.38345	2.63812	0.903465	0.366279	0.999142	FBgn0027052	STUB1
13.2894	1.04298	0.870435	1.19823	0.230827	0.999142	FBgn0032252	loh
40.3957	0.952165	0.610809	1.55886	0.11903	0.999142	FBgn0027611	LManII
3.0975	-0.157018	1.68025	-0.093449	0.925547	0.999142	FBgn0032256	RluA-2
11.6604	-0.714382	0.918029	-0.778169	0.436469	0.999142	FBgn0026431	Grip75
1.85539	0.680549	2.06402	0.32972	0.741612	0.999142	FBgn0032260	CG13144
3.47966	0.497654	1.58553	0.313872	0.753618	0.999142	FBgn0032258	Cog4
3.36006	0.146258	1.55315	0.0941689	0.924975	0.999142	FBgn0032249	TBC1D16
5.19802	-2.25205	1.47179	-1.53015	0.125981	0.999142	FBgn0032248	Bug22
14.7524	-0.629255	0.846018	-0.743784	0.457007	0.999142	FBgn0032242	CG5355
1.1993	-1.44417	2.71629	-0.531669	0.594955	0.999142	FBgn0004106	Cdk1
13.8552	-0.336121	0.845404	-0.397587	0.690935	0.999142	FBgn0053303	CG33303
16.7463	-0.00444952	0.786082	-0.00566038	0.995484	0.999142	FBgn0027568	Cand1
1.78231	0.789636	2.08806	0.378168	0.705306	0.999142	FBgn0032221	Schip1
2.61552	0.906715	1.75882	0.515524	0.606187	0.999142	FBgn0011703	RnrL
2.18635	-1.54543	1.99478	-0.774736	0.438496	0.999142	FBgn0032218	CG5381
4.88916	-1.21204	1.41382	-0.857283	0.391289	0.999142	FBgn0032216	Usp14
5.17331	0.0801205	1.28888	0.0621627	0.950433	0.999142	FBgn0005322	nmd
7.4565	-0.0495757	1.08601	-0.0456493	0.96359	0.999142	FBgn0032210	CYLD
46.1513	-0.163505	0.576682	-0.283527	0.776773	0.999142	FBgn0032208	Ufd4
0.992411	1.97617	3.11387	0.634635	0.525666	0.999142	FBgn0003751	trk
3.35587	-0.842067	1.57838	-0.533501	0.593687	0.999142	FBgn0011305	Rsf1
1.60101	-0.118341	2.17747	-0.0543479	0.956658	0.999142	FBgn0032200	CG5676
6.41824	-0.823486	1.17516	-0.700746	0.483461	0.999142	FBgn0000229	bsk
5.4889	0.0826016	1.24979	0.0660925	0.947304	0.999142	FBgn0024248	chico
1.11483	-0.669596	2.70922	-0.247154	0.804789	0.999142	FBgn0032261	CG6094
1.50837	0.61207	2.40171	0.254847	0.798841	0.999142	FBgn0010398	Lrr47
5.05974	-1.00829	1.32288	-0.762192	0.445945	0.999142	FBgn0040496	CG17104
1.3806	0.0801225	2.50891	0.0319352	0.974524	0.999142	FBgn0032287	CG6415
1.60101	-0.118341	2.17747	-0.0543479	0.956658	0.999142	FBgn0032290	CG6443
3.2935	-0.522884	1.61933	-0.322901	0.74677	0.999142	FBgn0032291	CG17118
0.992411	1.97617	3.11387	0.634635	0.525666	0.999142	FBgn0032293	Dpy-30L1
2.73307	1.3643	1.89345	0.720538	0.471194	0.999142	FBgn0032295	CG12299
1.30381	-1.01022	2.52474	-0.40013	0.689061	0.999142	FBgn0027550	CG6495
4.57356	-1.27127	1.40264	-0.906343	0.364754	0.999142	FBgn0015320	Ubc2
6.36376	0.150101	1.21075	0.123974	0.901336	0.999142	FBgn0032297	CG17124
2.9125	-1.25436	1.79291	-0.699623	0.484163	0.999142	FBgn0032296	CG6729
2.326	-0.434584	1.83971	-0.236224	0.813259	0.999142	FBgn0032294	Vha16-5
31.2078	-0.250445	0.687439	-0.364316	0.715622	0.999142	FBgn0027868	Nup107
6.19462	-0.785817	1.26809	-0.619685	0.535465	0.999142	FBgn0032292	EMC3
26.5718	-0.652329	0.710361	-0.918306	0.358459	0.999142	FBgn0032269	w-cup
2.52287	1.4877	1.86023	0.799739	0.423862	0.999142	FBgn0032262	CG7384
4.32756	-0.0370156	1.43968	-0.0257111	0.979488	0.999142	FBgn0051870	CG31870
11.7761	0.626949	0.949529	0.660274	0.509078	0.999142	FBgn0027363	Stam
1.05362	0.52864	2.76736	0.191027	0.848504	0.999142	FBgn0032318	CG14072
1.87097	2.90666	2.43348	1.19445	0.232303	0.999142	FBgn0032322	CG16743
5.19171	-0.137935	1.27846	-0.107892	0.914082	0.999142	FBgn0041781	SCAR
4.60034	1.38885	1.38889	0.999974	0.317323	0.999142	FBgn0032330	Samuel
5.00671	-0.77386	1.35264	-0.572112	0.567246	0.999142	FBgn0032329	Art8
6.16386	-1.09064	1.22047	-0.893621	0.371525	0.999142	FBgn0000146	aub
5.12631	-0.522487	1.28726	-0.40589	0.684823	0.999142	FBgn0004872	piwi
14.104	0.166981	0.863856	0.193297	0.846726	0.999142	FBgn0010612	ATPsynG
2.13702	-0.208541	1.91546	-0.108872	0.913304	0.999142	FBgn0000018	abo
23.6868	0.565705	0.699599	0.808612	0.418738	0.999142	FBgn0053129	CG33129
1.69784	1.27332	2.30548	0.552302	0.580741	0.999142	FBgn0032315	CG14069
5.73004	-1.26039	1.29463	-0.973552	0.330279	0.999142	FBgn0032314	CG7309
1.31569	-0.104481	2.50987	-0.0416281	0.966795	0.999142	FBgn0024227	aurB
4.27005	0.696497	1.42214	0.489752	0.62431	0.999142	FBgn0027453	Dnz1
15.8793	-0.759696	0.812489	-0.935024	0.349776	0.999142	FBgn0032305	CG6700
2.15608	-1.55438	2.04772	-0.759078	0.447806	0.999142	FBgn0051869	CG31869
4.51605	-0.562999	1.4022	-0.401512	0.688043	0.999142	FBgn0032298	CG6724
3.59419	-1.86462	1.60782	-1.15972	0.246163	0.999142	FBgn0032338	CG16854
7.6194	0.302275	1.08183	0.279411	0.77993	0.999142	FBgn0032339	Wdr59
7.5065	-0.588633	1.14195	-0.515465	0.606228	0.999142	FBgn0032348	CG4751
4.09108	-1.18471	1.52218	-0.778299	0.436393	0.999142	FBgn0032358	Ppt2
5.00787	-0.718288	1.43779	-0.49958	0.617371	0.999142	FBgn0020270	mre11
7.71039	-0.0878981	1.09017	-0.0806282	0.935738	0.999142	FBgn0040232	cmet
1.42623	-3.81603	2.68888	-1.41919	0.155845	0.999142	FBgn0051867	CG31867
1.14996	0.963068	2.67042	0.360642	0.718367	0.999142	FBgn0028700	RfC38
0.956786	-1.60263	3.13864	-0.510614	0.609621	0.999142	FBgn0032346	Csl4
1.55167	1.58211	2.38332	0.663825	0.506803	0.999142	FBgn0032345	CG14921
22.9963	-0.504036	0.710434	-0.709477	0.478029	0.999142	FBgn0027582	CG6230
14.2409	0.587706	0.837686	0.701582	0.48294	0.999142	FBgn0032343	CG6201
17.8033	0.435225	0.7822	0.556412	0.577929	0.999142	FBgn0032341	Reps
1.23725	-3.60494	2.85987	-1.26053	0.20748	0.999142	FBgn0000287	salr
3.16037	0.014744	1.66587	0.00885065	0.992938	0.999142	FBgn0032366	CG14930
6.62981	-0.552599	1.16728	-0.473407	0.635923	0.999142	FBgn0032363	Dlg5
5.81616	-0.948328	1.2429	-0.762996	0.445466	0.999142	FBgn0032371	CG4983
3.83719	-1.10375	1.5485	-0.712788	0.475977	0.999142	FBgn0032372	CG4988
2.50311	-1.16215	1.81749	-0.639424	0.522547	0.999142	FBgn0032373	Vha100-5
1.92009	-4.26346	2.42508	-1.75807	0.078735	0.999142	FBgn0032374	CG14931
7.33943	0.794299	1.12626	0.705253	0.480653	0.999142	FBgn0032375	CG14932
7.65083	0.331298	1.08185	0.306233	0.759427	0.999142	FBgn0032378	CycY
11.7533	-0.193356	0.91052	-0.212358	0.831828	0.999142	FBgn0020309	crol
10.5431	0.123416	0.962833	0.128181	0.898006	0.999142	FBgn0032377	CG14937
1.21885	-2.00878	2.69137	-0.746377	0.45544	0.999142	FBgn0032376	Tsp33B
2.72606	-0.662586	1.8956	-0.349538	0.726685	0.999142	FBgn0032370	CG12307
4.87795	-1.96354	1.54644	-1.26971	0.204186	0.999142	FBgn0028412	Mst33A
5.58807	-0.552008	1.27631	-0.432503	0.665376	0.999142	FBgn0040968	CG14933
1.40015	-0.60231	2.34572	-0.256769	0.797357	0.999142	FBgn0032381	Mal-B1
3.06287	-0.213715	1.66766	-0.128153	0.898028	0.999142	FBgn0032382	Mal-B2
1.22305	0.792309	2.47173	0.320548	0.748553	0.999142	FBgn0032387	CG16965
20.5949	0.0648134	0.754589	0.0858923	0.931552	0.999142	FBgn0032390	dgt2
3.07425	-0.384938	1.61453	-0.238421	0.811555	0.999142	FBgn0051866	Ada1-2
3.48015	1.02278	1.54963	0.660014	0.509245	0.999142	FBgn0051865	Ada1-1
2.38302	-3.07811	2.16109	-1.42433	0.154352	0.999142	FBgn0014019	Rh5
2.65463	0.144901	1.73689	0.0834252	0.933513	0.999142	FBgn0042126	CG18788
4.29895	0.365357	1.44182	0.2534	0.799959	0.999142	FBgn0032402	PLCXD
5.21662	0.351507	1.28475	0.273599	0.784393	0.999142	FBgn0032404	RpL7-like
21.9375	-0.10933	0.711727	-0.153612	0.877916	0.999142	FBgn0027505	Rab3-GAP
1.9166	-0.0909615	2.07238	-0.0438922	0.96499	0.999142	FBgn0032401	Plzf
6.30002	0.131176	1.16841	0.112268	0.910611	0.999142	FBgn0032398	CG6766
6.31587	-0.267772	1.23792	-0.216308	0.828748	0.999142	FBgn0032397	Tom70
8.48168	-0.869186	1.0662	-0.815215	0.414949	0.999142	FBgn0032395	Wdr81
3.98589	0.769099	1.4455	0.532063	0.594682	0.999142	FBgn0032394	Hacd1
1.22305	0.792309	2.47173	0.320548	0.748553	0.999142	FBgn0042127	CG18789
1.04175	-0.548077	2.76683	-0.198089	0.842976	0.999142	FBgn0000588	esc
3.02724	-1.53229	1.70307	-0.899722	0.368268	0.999142	FBgn0032407	Pex19
2.7391	-0.100717	1.73786	-0.0579545	0.953785	0.999142	FBgn0032409	Ced-12
6.97451	0.341365	1.1568	0.295093	0.767923	0.999142	FBgn0027081	ThrRS
24.5431	-0.202976	0.702815	-0.288804	0.772731	0.999142	FBgn0051760	CG31760
2.14072	0.562072	1.97285	0.284903	0.775718	0.999142	FBgn0051861	CG31861
3.67146	-0.792939	1.52067	-0.521442	0.602059	0.999142	FBgn0051860	ZnT33D
17.3703	-0.741825	0.805779	-0.920631	0.357243	0.999142	FBgn0000114	bru1
2.0325	-0.295407	1.98175	-0.149064	0.881503	0.999142	FBgn0032424	CG17010
1.04175	-0.548077	2.76683	-0.198089	0.842976	0.999142	FBgn0032420	CG6583
1.48092	-2.32373	2.50014	-0.92944	0.352661	0.999142	FBgn0032415	rho-6
5.73278	1.54763	1.33993	1.155	0.248089	0.999142	FBgn0015797	Rab6
2.24523	0.573879	1.86246	0.308129	0.757984	0.999142	FBgn0032408	CG6712
16.238	-1.10703	0.820583	-1.34908	0.177311	0.999142	FBgn0041195	Pkd2
1.93197	-2.75029	2.29753	-1.19707	0.231281	0.999142	FBgn0032428	Fam92
3.79155	0.0310258	1.48246	0.0209286	0.983303	0.999142	FBgn0032430	Trm1
9.04933	-0.0122651	1.01845	-0.0120429	0.990391	0.999142	FBgn0020443	eRF3
2.16027	0.101698	1.9173	0.0530421	0.957698	0.999142	FBgn0032435	Oatp33Eb
2.58271	-2.89503	2.16581	-1.3367	0.181321	0.999142	FBgn0051858	t-cup
1.38225	1.41237	2.66547	0.529875	0.596198	0.999142	FBgn0032436	CG5418
1.48511	0.149114	2.26198	0.0659217	0.94744	0.999142	FBgn0032434	CG5421
19.0188	-0.0986006	0.755068	-0.130585	0.896104	0.999142	FBgn0032433	Oatp33Ea
3.36006	0.146258	1.55315	0.0941689	0.924975	0.999142	FBgn0032431	CG5435
4.62243	1.59572	1.39708	1.14218	0.253378	0.999142	FBgn0032429	CG5446
0.968661	-0.425929	3.05797	-0.139285	0.889225	0.999142	FBgn0032445	CG6153
3.50623	0.0431472	1.60596	0.026867	0.978566	0.999142	FBgn0032447	PICK1
7.77765	1.46396	1.11815	1.30927	0.190443	0.999142	FBgn0032451	spict
4.12251	-1.05176	1.4558	-0.722467	0.470007	0.999142	FBgn0032453	CG6180
3.74194	2.98803	1.84894	1.61607	0.106078	0.999142	FBgn0015399	kek1
1.97897	-0.665717	2.01829	-0.329842	0.741519	0.999142	FBgn0032457	CG15483
12.8388	0.016687	0.873585	0.0191018	0.98476	0.999142	FBgn0032454	CG5787
5.30108	0.22584	1.2996	0.173777	0.86204	0.999142	FBgn0032450	CG5776
4.03755	-1.39173	1.48787	-0.935379	0.349593	0.999142	FBgn0032449	CG17036
11.364	-0.0578146	0.912275	-0.0633741	0.949469	0.999142	FBgn0032444	CCT4
6.07823	-1.04052	1.22749	-0.847679	0.396617	0.999142	FBgn0040509	ACXB
3.79085	-2.85203	1.76117	-1.6194	0.105362	0.999142	FBgn0040510	ACXA
10.382	-0.249179	0.978321	-0.254701	0.798954	0.999142	FBgn0040506	ACXE
18.0952	0.911572	0.859954	1.06002	0.289133	0.999142	FBgn0032464	Vha68-3
2.1484	-0.466467	1.97074	-0.236696	0.812893	0.999142	FBgn0028965	CG9933
21.2398	0.544625	0.724907	0.751303	0.452471	0.999142	FBgn0032467	Ube4B
1.74718	-0.298218	2.12836	-0.140116	0.888568	0.999142	FBgn0032465	Yip1d1
4.85286	-0.288277	1.32389	-0.21775	0.827624	0.999142	FBgn0032471	CG5122
4.20863	-0.670551	1.43368	-0.467714	0.639989	0.999142	FBgn0028410	Pk34A
8.91669	0.361924	1.04077	0.347746	0.728031	0.999142	FBgn0032473	kmg
3.65561	-0.0583879	1.69826	-0.034381	0.972573	0.999142	FBgn0024291	Sirt1
2.90433	-1.18028	1.80062	-0.655483	0.512157	0.999142	FBgn0032476	CG5439
5.81637	0.300314	1.25158	0.239949	0.81037	0.999142	FBgn0032477	Alg7
3.6845	-0.367775	1.51845	-0.242204	0.808622	0.999142	FBgn0032478	Rsph1
14.68	0.397822	0.825681	0.481811	0.62994	0.999142	FBgn0032480	Edem2
21.7399	0.340864	0.741149	0.459913	0.645579	0.999142	FBgn0032482	Pect
36.5598	-0.182683	0.608121	-0.300406	0.763867	0.999142	FBgn0004192	snRNA:U2:34ABb
1.92429	-1.29207	2.07674	-0.622163	0.533835	0.999142	FBgn0032486	mRF1
0.968661	-0.425929	3.05797	-0.139285	0.889225	0.999142	FBgn0032488	CG16812
1.29194	-2.09095	2.61387	-0.799943	0.423744	0.999142	FBgn0032492	Prosalpha6T
1.21117	-0.217128	2.47909	-0.087584	0.930207	0.999142	FBgn0032494	CG5945
15.7835	-1.13309	0.863449	-1.31228	0.189426	0.999142	FBgn0003935	snRNA:U5:34A
5.44588	-1.20837	1.31159	-0.921299	0.356894	0.999142	FBgn0032499	Uvrag
28.2636	0.882219	0.665021	1.3266	0.18464	0.999142	FBgn0051729	CG31729
4.32823	-0.38076	1.42671	-0.266879	0.789563	0.999142	FBgn0032503	CG16825
3.8879	0.167867	1.46893	0.114279	0.909017	0.999142	FBgn0032509	CG6523
2.76168	0.743569	1.8768	0.396189	0.691966	0.999142	FBgn0051855	CG31855
5.63972	-0.908842	1.27777	-0.71127	0.476917	0.999142	FBgn0032513	CG6565
10.6306	-0.611029	0.948941	-0.643907	0.519636	0.999142	FBgn0025724	beta'COP
3.66261	1.46521	1.64325	0.891653	0.372579	0.999142	FBgn0032514	CG9302
2.61901	-1.26965	1.80852	-0.702039	0.482655	0.999142	FBgn0032512	Bdp1
5.57735	-0.722192	1.2456	-0.579795	0.562053	0.999142	FBgn0032511	ND-B22
8.69745	-0.262724	1.03369	-0.25416	0.799372	0.999142	FBgn0022069	Nnp-1
2.92857	0.28623	1.67046	0.171348	0.86395	0.999142	FBgn0028406	Drep4
1.93197	-2.75029	2.29753	-1.19707	0.231281	0.999142	FBgn0051848	CG31848
1.21117	-0.217128	2.47909	-0.087584	0.930207	0.999142	FBgn0032487	Ski6
7.63963	-0.849299	1.13657	-0.747245	0.454916	0.999142	FBgn0032485	CG9426
31.1118	-0.115319	0.65508	-0.176038	0.860264	0.999142	FBgn0004191	snRNA:U2:34ABa
2.58408	0.833034	1.83769	0.453305	0.650329	0.999142	FBgn0032483	CG15482
30.9557	0.256795	0.636416	0.403502	0.686579	0.999142	FBgn0032479	CG16974
10.6823	0.151815	0.933666	0.162601	0.870833	0.999142	FBgn0032475	Sfmbt
9.80438	-0.829129	0.987825	-0.839348	0.401274	0.999142	FBgn0032474	DnaJ-H
3.68031	-1.28619	1.64319	-0.78274	0.43378	0.999142	FBgn0032517	CG7099
4.36269	0.40833	1.39624	0.292451	0.769942	0.999142	FBgn0032521	CG7110
1.24912	-2.00687	2.89358	-0.693557	0.48796	0.999142	FBgn0032522	CG16848
3.82299	0.100787	1.4785	0.0681683	0.945652	0.999142	FBgn0028941	CG16853
2.24523	0.573879	1.86246	0.308129	0.757984	0.999142	FBgn0028546	ics
18.4973	-0.981159	0.830629	-1.18122	0.237514	0.999142	FBgn0028513	CG9254
6.17623	-0.589176	1.24287	-0.474043	0.635469	0.999142	FBgn0023407	B4
6.29815	-1.3618	1.21251	-1.12312	0.261387	0.999142	FBgn0032530	CG9263
8.22526	-1.97393	1.15218	-1.71321	0.0866736	0.999142	FBgn0032520	CG10859
6.25653	1.41889	1.23759	1.14649	0.251591	0.999142	FBgn0032519	CG16957
23.7756	1.02355	0.722115	1.41744	0.156354	0.999142	FBgn0032518	RpL24
3.37962	-0.124857	1.56876	-0.0795896	0.936564	0.999142	FBgn0028527	CG18507
11.1012	-1.48044	1.0034	-1.47542	0.140099	0.999142	FBgn0028848	Gpo3
6.49319	0.555561	1.15323	0.481745	0.629987	0.999142	FBgn0028541	TM9SF4
2.72771	0.0852533	1.71583	0.0496864	0.960372	0.999142	FBgn0024846	p38b
58.384	0.0843713	0.542172	0.155617	0.876335	0.999142	FBgn0028539	Eato
11.1768	-0.685107	0.945498	-0.724599	0.468698	0.999142	FBgn0028931	CG16863
39.2438	-0.410525	0.613233	-0.669443	0.503213	0.999142	FBgn0028538	Sec71
4.19327	0.331034	1.41502	0.233943	0.815029	0.999142	FBgn0027844	CAH1
1.04175	-0.548077	2.76683	-0.198089	0.842976	0.999142	FBgn0028919	CG16865
3.26323	-0.539038	1.57906	-0.341367	0.732828	0.999142	FBgn0001965	Sos
0.944911	-3.25852	3.37831	-0.964542	0.334774	0.999142	FBgn0015271	Orc5
2.3914	0.40344	1.98527	0.203216	0.838966	0.999142	FBgn0026373	Polr2C
5.33738	-0.536544	1.32015	-0.406425	0.68443	0.999142	FBgn0028509	CenG1A
1.76138	-4.11317	2.57563	-1.59696	0.110275	0.999142	FBgn0028534	CG7916
4.99367	-1.12846	1.40125	-0.805322	0.420634	0.999142	FBgn0028533	CG7953
16.4062	0.734355	0.81938	0.896232	0.370129	0.999142	FBgn0012037	Ance
3.28931	-1.68739	1.66107	-1.01585	0.309703	0.999142	FBgn0025115	Acyp
10.2254	-0.222907	0.961271	-0.231888	0.816625	0.999142	FBgn0019890	Smg5
5.57386	0.271244	1.24418	0.218011	0.827421	0.999142	FBgn0028920	CG8997
1.74718	-0.298218	2.12836	-0.140116	0.888568	0.999142	FBgn0053306	CG33306
8.84294	0.560286	1.01817	0.550285	0.582124	0.999142	FBgn0001961	Arpc1
3.13662	-0.723668	1.69313	-0.427414	0.669078	0.999142	FBgn0004406	PolG1
5.03416	0.0266837	1.29549	0.0205973	0.983567	0.999142	FBgn0028658	Adat1
2.00925	-0.640774	2.03168	-0.315391	0.752465	0.999142	FBgn0028932	CG16890
7.88496	-1.4094	1.18038	-1.19402	0.232472	0.999142	FBgn0028847	CG9014
1.3585	-0.265375	2.64917	-0.100173	0.920207	0.999142	FBgn0028936	NimB5
2.35345	1.37636	1.87695	0.733298	0.463377	0.999142	FBgn0028940	Cyp28a5
3.23462	-2.26854	1.7989	-1.26108	0.207282	0.999142	FBgn0027348	bgm
1.52024	1.48596	2.39659	0.62003	0.535238	0.999142	FBgn0051769	CG31769
1.94804	0.0610072	2.02291	0.0301581	0.975941	0.999142	FBgn0028526	CG15293
2.96624	1.64632	1.77569	0.927143	0.353852	0.999142	FBgn0028872	CG18095
2.20591	-1.97011	2.08295	-0.945828	0.344236	0.999142	FBgn0028909	tRNA:Gln-CTG-4-1
2.70816	0.434643	1.71531	0.25339	0.799967	0.999142	FBgn0003255	rk
4.87262	1.02092	1.33399	0.765309	0.444088	0.999142	FBgn0028543	NimB2
3.36006	0.146258	1.55315	0.0941689	0.924975	0.999142	FBgn0052971	CG32971
20.4131	-0.0868293	0.774112	-0.112166	0.910692	0.999142	FBgn0028916	CG33090
5.4561	-1.45221	1.33459	-1.08813	0.276538	0.999142	FBgn0028531	CG15286
3.56462	0.792674	1.52612	0.519405	0.603479	0.999142	FBgn0015791	Rab14
4.39645	-0.859258	1.42094	-0.60471	0.545372	0.999142	FBgn0001970	Pgant35A
1.21117	-0.217128	2.47909	-0.087584	0.930207	0.999142	FBgn0004858	elB
2.24104	-0.934926	1.90019	-0.492018	0.622707	0.999142	FBgn0028530	mTTF
5.95972	0.951361	1.24607	0.763487	0.445173	0.999142	FBgn0005771	noc
1.61288	0.617854	2.17037	0.284677	0.775891	0.999142	FBgn0028882	tRNA:Pro-AGG-1-1
1.05362	0.52864	2.76736	0.191027	0.848504	0.999142	FBgn0028912	tRNA:Pro-AGG-1-2
2.8187	-1.07444	1.76591	-0.608434	0.5429	0.999142	FBgn0028910	tRNA:Pro-AGG-1-4
4.54146	0.400344	1.36722	0.292816	0.769663	0.999142	FBgn0028911	tRNA:Pro-AGG-1-3
1.31519	-1.63527	2.82432	-0.578997	0.562591	0.999142	FBgn0011865	tRNA:Gly-GCC-1-7
1.59333	1.32477	2.23963	0.591514	0.554176	0.999142	FBgn0051835	CG31835
3.25904	-1.69413	1.67511	-1.01135	0.311848	0.999142	FBgn0028838	CSN1a
3.79621	-1.35569	1.65937	-0.816989	0.413934	0.999142	FBgn0028868	CG4701
17.9447	-0.97835	0.822136	-1.19001	0.234042	0.999142	FBgn0028887	CG3491
5.13935	-1.65268	1.43642	-1.15055	0.249918	0.999142	FBgn0013301	ProtB
2.46798	-2.15407	2.01119	-1.07104	0.28415	0.999142	FBgn0013300	ProtA
1.46555	0.858975	2.46731	0.348142	0.727734	0.999142	FBgn0032554	CG15278
0.956786	-1.60263	3.13864	-0.510614	0.609621	0.999142	FBgn0032553	CG4480
2.52686	-0.150114	1.77068	-0.0847778	0.932438	0.999142	FBgn0028926	NC2beta
1.14577	-1.91969	2.95114	-0.650491	0.515375	0.999142	FBgn0053310	CG33310
11.4149	-1.01595	1.00238	-1.01354	0.310804	0.999142	FBgn0041713	yellow-c
4.25398	-0.41404	1.43647	-0.288235	0.773167	0.999142	FBgn0004837	Su(H)
4.64734	2.28514	1.52722	1.49628	0.134581	0.999142	FBgn0028879	CG15270
7.41016	-0.668113	1.12637	-0.593158	0.553076	0.999142	FBgn0001978	stc
2.6374	-1.90821	1.87669	-1.0168	0.309251	0.999142	FBgn0028516	ZnT35C
8.64226	-0.588071	1.0996	-0.534805	0.592784	0.999142	FBgn0024183	vig
2.11746	0.230547	1.95465	0.117948	0.906109	0.999142	FBgn0010422	TfIIS
4.54096	0.0352187	1.38184	0.0254868	0.979667	0.999142	FBgn0000317	ck
12.9998	-1.28323	0.973694	-1.3179	0.187539	0.999142	FBgn0001977	CIAPIN1
1.44346	0.416469	2.40635	0.173071	0.862595	0.999142	FBgn0011239	ms(2)35Ci
3.32493	-0.419281	1.62604	-0.257853	0.79652	0.999142	FBgn0028852	CG15262
1.49279	-1.28262	2.39414	-0.535736	0.592141	0.999142	FBgn0001981	#N/A
3.08845	-2.1989	1.78839	-1.22955	0.218867	0.999142	FBgn0028892	CG4161
4.10996	0.517846	1.4692	0.352467	0.724488	0.999142	FBgn0041103	nht
4.32034	-1.58126	1.54704	-1.02212	0.306724	0.999142	FBgn0001986	Mtr4
2.31832	0.490797	1.87192	0.26219	0.793175	0.999142	FBgn0028507	CG3793
4.34663	-0.66312	1.39765	-0.474452	0.635178	0.999142	FBgn0041627	Ku80
3.36376	0.646256	1.57315	0.410803	0.681217	0.999142	FBgn0001990	wek
2.30644	-0.0455149	1.85361	-0.0245547	0.98041	0.999142	FBgn0001987	Gli
7.06247	-0.535474	1.11744	-0.479197	0.631799	0.999142	FBgn0003936	snRNA:U5:35D
3.15015	-1.89021	1.89972	-0.994992	0.31974	0.999142	FBgn0001989	ND-B17
2.86969	-1.20625	1.80328	-0.668917	0.503549	0.999142	FBgn0028903	CG13243
[truncated: 7,903 more rows]
